# Supplementary material for: Microarray analyses of otospheres derived from the cochlea in the inner ear identify putative transcription factors that regulate the characteristics of otospheres
Source: PLoS One. 2017 Jun 29;12(6):e0179901. doi: 10.1371/journal.pone.0179901 (PMC5491065; doi:10.1371/journal.pone.0179901)
Supplement: S1 Table — (XLSX) [file pone.0179901.s004.xlsx]

## Sheet: Sheet1
Table S1. PCR primers.
Gene	Forward Primer	Reverse Primer	Ampllicon (bp)
Bmp4	TGGTAACCGAATGCTGATGGTCG	GTCCAGTAGTCGTGTGATGAGGTG	598
Bmp7	TCTTCCACCCTCGATACCAC	GCTGTCCAGCAAGAAGAGGT	203
Sox2	TAGAGCTAGACTCCGGGCGATGA	TTGCCTTAAACAAGACCACGAAA	297
Nestin	GATCGCTCAGATCCTGGAAG	AGAGAAGGATGTTGGGCTGA	241
Gapdh	GGGTGTGAACCACGAGAAAT	ACAGTCTTCTGGGTGGCAGT	165
