# Supplementary material for: Microarray analyses of otospheres derived from the cochlea in the inner ear identify putative transcription factors that regulate the characteristics of otospheres
Source: PLoS One. 2017 Jun 29;12(6):e0179901. doi: 10.1371/journal.pone.0179901 (PMC5491065; doi:10.1371/journal.pone.0179901)
Supplement: S2 Table — (XLSX) [file pone.0179901.s005.xlsx]

## Sheet: Sheet1
Table S2. qPCR primers.
Gene	Forward Primer	Reverse Primer	Ampllicon (bp)
Tdh	GCAGAACCAAACTCTTGACTCC	AATAGCATCTGTTCTTCTGATACCC	105
Dppa5a	CCCACACAGGTACTAAAACTTCCT	CGAGATCAAGCTTATCCACCA	69
Gdf3	GGGTGTTCGTGGGAACCT	CCATCTTGGAAAGGTTTCTGTG	78
Zfp42	TCTTCTCTCAATAGAGTGAGTGTGC	GCTTTCTTCTGTGTGCAGGA	60
Pou5f1	GTTGGAGAAGGTGGAACCAA	CTCCTTCTGCAGGGCTTTC	61
Nanog	GCCTCCAGCAGATGCAAG	GGTTTTGAAACCAGGTCTTAACC	75
Gjb3	TCCCTCTCAATCCCCCTTT	CTGGCTACAGGGTGCAGAG	78
Cnn1	CGGCTTGTCTGCTGAAGTAA	ACCCCCTCAATCCACTCTCT	87
Plaur	CTCTGCAGGACTACCGTGCT	GTGGGCACAGCCTCTTGT	75
Cdkn2a	GGGTTTTCTTGGTGAAGTTCG	TTGCCCATCATCATCACCT	146
Trib3	CGCTTTGTCTTCAGCAACTGT	TCATCTGATCCAGTCATCACG	83
Klf5	CCGGAGACGATCTGAAACAC	CAGATACTTCTCCATTTCACATCTTG	116
Cdkn1a	AACATCTCAGGGCCGAAA	TGCGCTTGGAGTGATAGAAA	62
Gadd45a	AGAGCAGAAGACCGAAAGGA	CGTAATGGTGCGCTGACTC	85
Sfn	AAAGGGTGTGGCGAAGACTA	AGAAGAGTTGGGCGTGGTC	66
Ptprv	TGGCAGAGGAATCTGAGGAC	GCGCCTCTGTTTTTGCTCT	77
Nabp1	CAGTGAGCCAAACCCAGATT	TGGTGCTCAGTTTATCCTTCTG	77
Sparcl1	CTTCGGCTTCAAGCTACCAA	AGAAGCACAGCCTTCATGC	76
Lect1	CAGTGACCAAGCAGAGCATC	TCTTCGTAGTTAGCTGGCATGA	61
Otor	GGTGAAGGAGCAGCGTGTAT	TGGTGTTTCTGTTTTATCTGCTGT	113
Nr2f1	TGCAGGAATGCAACCTGAG	CAGATCAGATCCTAAATGAGTCTCC	62
Tbx2	CACAGGGGAACAGTGGATG	TGTGCATGGAGTTCAGGATG	104
Irx3	AAAAGTTACTCAAGACAGCTTTCCA	CGATTTAAAAATGGTTGAAAAGTTAAG	117
Hba-a1	TGACAGACTCAGGAAGAAACCA	GGGAAGCTAGCAAACATCCTT	134
Oc90	TGTCAGGAGAAGTGGCTGGT	GACTTTGTTCTGGAGAGGGTTG	64
Fabp7	AACCAGCATAGATGACAGAAACTG	ACTTCTGCACATGAATGAGCTT	74
Hes5	CCCAAGGAGAAAAACCGACT	TGCTCTATGCTGCTGTTGATG	77
Fli1	AGACCATGGGCAAGAACACT	GCCCCAGGATCTGATAAGG	60
Scrt1	GGGGGTGAGGTGAGGTAAG	AAGACCTGAGTCTCTGCAACG	75
Slpi	CTTGCTCTGGGGATCCTG	GGCTCCGATTTTGATAGCAT	69
Cst6	GAGTGCCGAAAGACCAGAGT	AGTTGCAACGCAGTTTCTCC	94
Msln	CTGCAGACCCAGACTACAAAGA	GAGGCCTGTGGGGAGACT	93
Fosl2	ACGCCGAGTCCTACTCCAG	CAGGCATATCTACCCGGAAC	60
Nupr1	GAAGCTGCTGACCAAGTTCC	GTGTGGTGTCTGTGGTCTGG	91
Bcl6	CTGCAGATGGAGCATGTTGT	GCCATTTCTGCTTCACTGG	65
Stmn2	GAACCTTCCAACGTGCTGAT	AACAATCCCATGGCTGCTT	63
Gng3	CCTCCCCACTGACCCTACA	GGGTCTCCCCTTTCATCCT	64
Crabp1	AAGGTCGGAGAGGGCTTC	TGTGCAGTGAATCTTGTTCTCA	93
Gli1	AGGAATTCGTGTGCCATTG	TCCGACAGCCTTCAAACG	132
Pou4f2	ATACTCTGCCGGCATTTAGG	AAAGAGGGCGAAGGGAAA	60
Sox18	ACTGGCGCAACAAAATCC	CTTCTCCGCCGTGTTCAG	88
Bmp7	CGAGACCTTCCAGATCACAGT	CAGCAAGAAGAGGTCCGACT	73
Nes	CTGCAGGCCACTGAAAAGTT	TCTGACTCTGTAGACCCTGCTTC	73
p27Kip1	GAGCAGTGTCCAGGGATGAG	TCTGTTCTGTTGGCCCTTTT	77
Jag1	CAGGACACACAACTCGGAAG	CGGACTTTCTGCTGGTGTTTA	60
Atoh1	ACATCTCCCAGATCCCACAG	GCTGTTGCCTTCCTAACTGG	90
Myo7a	TACCGGGACCACCTCATCTA	AGAGCAGCTGGTAGGGGTTC	88
Sox2	GGCAGAGAAGAGAGTGTTTGC	TCTTCTTTCTCCCAGCCCTA	76
Bmp4	GAGGAGTTTCCATCACGAAGA	GCTCTGCCGAGGAGATCA	122
Lgr5	CTTCACTCGGTGCAGTGCT	CAGCCAGCTACCAAATAGGTG	72
Rplp0	CACTGGTCTAGGACCCGAGAAG	GGTGCCTCTGGAGATTTTCG	73
