# Supplementary material for: Microarray analyses of otospheres derived from the cochlea in the inner ear identify putative transcription factors that regulate the characteristics of otospheres
Source: PLoS One. 2017 Jun 29;12(6):e0179901. doi: 10.1371/journal.pone.0179901 (PMC5491065; doi:10.1371/journal.pone.0179901)
Supplement: S3 Table — (XLSX) [file pone.0179901.s006.xlsx]

## Sheet: Sheet1
S3 Table. Primary antibodies.
Antibody	Supplier	Species	Dilution
NANOG	ReproCELL	Rabbit polyclonal	1:100
NESTIN	Chemicon	Mouse monoclonal	1:100
PARVALBUMIN	SIGMA	Mouse monoclonal	1:100
ATOH1	Abcam	Mouse monoclonal	1:100
S100 A1	NeoMarkers	Rabbit polyclonal	1:100
MYO7A	Proteus BioSciences	Rabbit polyclonal	1:100
P27KIP1	Abcam	Rabbit polyclonal	1:100
JAGGED1	Santa Cruz Biotech	Goat polyclonal	1:100
ΒIII TUBULIN	Covance	Rabbit monoclonal	1:100
SOX2	Santa Cruz Biotech	Goat polyclonal	1:200
ESPIN	BD Biosciences	Mouse monoclonal	1:50
