# Supplementary material for: Microarray analyses of otospheres derived from the cochlea in the inner ear identify putative transcription factors that regulate the characteristics of otospheres
Source: PLoS One. 2017 Jun 29;12(6):e0179901. doi: 10.1371/journal.pone.0179901 (PMC5491065; doi:10.1371/journal.pone.0179901)
Supplement: S4 Table — (XLSX) [file pone.0179901.s007.xlsx]

## Sheet: ES high
S4 Table. A full and detailed list of the differentially expressed genes.
probe ID	entrez gene ID	ANOVA q-value	gene symbol	fold change (Log2)	definitaion
A_55_P2028171	434423	1.54394e-12	Dppa5a	11.1565	Mus musculus developmental pluripotency associated 5A (Dppa5a), mRNA [NM_025274]
A_66_P107818	14562	1.94618e-10	Gdf3	10.5747	Mus musculus growth differentiation factor 3 (Gdf3), mRNA [NM_008108]
A_51_P143712	58865	3.4117e-12	Tdh	10.3137	Mus musculus L-threonine dehydrogenase (Tdh), mRNA [NM_021480]
A_51_P413376	22702	1.07576e-07	Zfp42	10.2301	Mus musculus zinc finger protein 42 (Zfp42), mRNA [NM_009556]
A_66_P117201	14175	5.04632e-12	Fgf4	10.1381	Mus musculus fibroblast growth factor 4 (Fgf4), mRNA [NM_010202]
A_55_P2150029	n/a	3.25297e-11	n/a	10.1367	predicted pseudogene 10112 [Source:MGI Symbol;Acc:MGI:3800293] [ENSMUST00000075226]
A_55_P2084332	56176	3.91787e-11	Pigp	10.0785	Mus musculus phosphatidylinositol glycan anchor biosynthesis, class P (Pigp), transcript variant 5, mRNA [NM_001159620]
A_55_P2088550	238217	1.13906e-08	Rpl10l	10.061	Mus musculus ribosomal protein L10-like (Rpl10l), mRNA [NM_001162933]
A_55_P2042297	n/a	4.93066e-12	n/a	9.95165	n/a
A_55_P2078960	58865	6.81756e-13	Tdh	9.92382	Mus musculus L-threonine dehydrogenase (Tdh), mRNA [NM_021480]
A_51_P245533	73679	5.29622e-11	Tex19.1	9.92363	Mus musculus testis expressed gene 19.1 (Tex19.1), mRNA [NM_028602]
A_55_P2004901	n/a	1.35936e-08	n/a	9.74832	n/a
A_55_P2067947	n/a	1.2795e-10	n/a	9.696	n/a
A_51_P202340	18999	1.54394e-12	Pou5f1	9.63004	Mus musculus POU domain, class 5, transcription factor 1 (Pou5f1), transcript variant 1, mRNA [NM_013633]
A_55_P2007708	71950	1.7526e-10	Nanog	9.43278	Nanog homeobox [Source:MGI Symbol;Acc:MGI:1919200] [ENSMUST00000012540]
A_66_P137775	n/a	3.19443e-10	n/a	9.27885	RIKEN cDNA A830035A12 gene [Source:MGI Symbol;Acc:MGI:3045382] [ENSMUST00000147445]
A_55_P2129498	435755	1.71661e-10	Gm5712	9.05118	Mus musculus predicted gene 5712 (Gm5712), non-coding RNA [NR_033594]
A_51_P183894	50764	3.54917e-10	Fbxo15	9.01026	Mus musculus F-box protein 15 (Fbxo15), mRNA [NM_015798]
A_55_P1960342	21432	8.62747e-09	Tcl1	8.94212	Mus musculus T cell lymphoma breakpoint 1 (Tcl1), mRNA [NM_009337]
A_55_P2036999	22773	1.79543e-11	Zic3	8.90143	Mus musculus zinc finger protein of the cerebellum 3 (Zic3), mRNA [NM_009575]
A_66_P136844	73703	7.68838e-10	Dppa2	8.71377	Mus musculus developmental pluripotency associated 2 (Dppa2), mRNA [NM_028615]
A_52_P537571	22037	4.65451e-09	Trap1a	8.692	Mus musculus tumor rejection antigen P1A (Trap1a), mRNA [NM_011635]
A_55_P2027747	76572	4.82555e-10	Rbmxl2	8.55329	Mus musculus RNA binding motif protein, X-linked-like 2 (Rbmxl2), mRNA [NM_029660]
A_30_P01031408	n/a	3.50592e-10	n/a	8.53485	lincRNA:chr8:67552315-67561235 reverse strand
A_66_P101192	73693	5.41743e-10	Dppa4	8.48388	Mus musculus developmental pluripotency associated 4 (Dppa4), transcript variant 1, mRNA [NM_028610]
A_51_P376445	18617	3.4933e-08	Rhox5	8.46993	Mus musculus reproductive homeobox 5 (Rhox5), mRNA [NM_008818]
A_52_P488501	68236	3.14813e-11	Gtsf1l	8.39507	Mus musculus gametocyte specific factor 1-like (Gtsf1l), mRNA [NM_026630]
A_51_P349087	99377	4.93066e-12	Sall4	8.30669	Mus musculus sal-like 4 (Drosophila) (Sall4), transcript variant a, mRNA [NM_175303]
A_52_P1037027	100038489	1.09133e-09	Gm10664	8.21709	Mus musculus predicted gene 10664 (Gm10664), non-coding RNA [NR_040692]
A_51_P448127	66991	8.71102e-09	Khdc3	8.20816	Mus musculus KH domain containing 3, subcortical maternal complex member (Khdc3), mRNA [NM_025890]
A_55_P2183147	21667	5.45097e-11	Tdgf1	8.10635	Mus musculus teratocarcinoma-derived growth factor 1 (Tdgf1), mRNA [NM_011562]
A_55_P2101526	381591	1.06326e-06	L1td1	8.07625	Mus musculus LINE-1 type transposase domain containing 1 (L1td1), mRNA [NM_001081202]
A_55_P1969392	68172	3.90168e-07	Rpl39l	7.98112	Mus musculus ribosomal protein L39-like (Rpl39l), mRNA [NM_026594]
A_52_P633300	17450	1.81577e-08	Morc1	7.90153	Mus musculus microrchidia 1 (Morc1), mRNA [NM_010816]
A_55_P1970274	332221	1.87879e-11	Zscan10	7.7733	Mus musculus zinc finger and SCAN domain containing 10 (Zscan10), mRNA [NM_001033425]
A_30_P01020183	n/a	2.52554e-09	n/a	7.75187	lincRNA:chr3:75451370-75459674 reverse strand
A_55_P2027127	622117	2.73392e-07	Triml2	7.74314	Mus musculus tripartite motif family-like 2 (Triml2), mRNA [NM_001160412]
A_52_P270429	69134	5.97708e-09	Fam25c	7.66965	Mus musculus family with sequence similarity 25, member C (Fam25c), mRNA [NM_183278]
A_51_P418820	21420	1.92919e-09	Tfap2c	7.60575	Mus musculus transcription factor AP-2, gamma (Tfap2c), transcript variant 1, mRNA [NM_009335]
A_55_P1957154	71967	5.44178e-10	Mageb16	7.46877	Mus musculus melanoma antigen family B, 16 (Mageb16), transcript variant 1, mRNA [NM_028025]
A_55_P2058540	21667	1.51142e-09	Tdgf1	7.45521	Mus musculus teratocarcinoma-derived growth factor 1 (Tdgf1), mRNA [NM_011562]
A_51_P496720	54427	5.12218e-07	Dnmt3l	7.32779	Mus musculus DNA (cytosine-5-)-methyltransferase 3-like (Dnmt3l), transcript variant 1, mRNA [NM_019448]
A_51_P447189	n/a	1.94799e-07	n/a	7.28098	RIKEN cDNA 1700030C10 gene [Source:MGI Symbol;Acc:MGI:1916763] [ENSMUST00000110971]
A_30_P01032987	n/a	1.9382e-06	n/a	7.20735	lincRNA:chr13:66381200-66410200 reverse strand
A_30_P01017570	n/a	1.09133e-09	n/a	7.15712	lincRNA:chr11:97457180-97487074 forward strand
A_55_P1979126	22144	1.45286e-09	Tuba3a	7.11133	Mus musculus tubulin, alpha 3A (Tuba3a), mRNA [NM_009446]
A_52_P648715	244448	9.54077e-09	Triml1	7.10919	Mus musculus tripartite motif family-like 1 (Triml1), mRNA [NM_177742]
A_55_P2035772	26565	6.39242e-10	Pla2g10	7.02928	Mus musculus phospholipase A2, group X (Pla2g10), mRNA [NM_011987]
A_51_P280893	18778	1.51014e-09	Pla2g1b	6.99811	Mus musculus phospholipase A2, group IB, pancreas (Pla2g1b), mRNA [NM_011107]
A_55_P1978466	385377	5.70536e-08	Pnma5	6.99743	Mus musculus paraneoplastic antigen family 5 (Pnma5), mRNA [NM_001100461]
A_55_P2065549	73693	1.58186e-11	Dppa4	6.9896	Mus musculus developmental pluripotency associated 4 (Dppa4), transcript variant 1, mRNA [NM_028610]
A_30_P01021557	n/a	3.57656e-06	n/a	6.92796	lincRNA:chr13:66888650-66902600 reverse strand
A_30_P01028653	n/a	1.1798e-08	n/a	6.91905	lincRNA:chr3:75451370-75459674 reverse strand
A_55_P1962334	636931	7.77323e-09	Trim71	6.9037	Mus musculus tripartite motif-containing 71 (Trim71), mRNA [NM_001042503]
A_51_P179578	14472	3.51092e-10	Gbx2	6.86952	Mus musculus gastrulation brain homeobox 2 (Gbx2), mRNA [NM_010262]
A_30_P01018846	n/a	6.90577e-10	n/a	6.85983	lincRNA:chr9:114416254-114416844 reverse strand
A_55_P2228515	69193	4.93066e-12	2410007B07Rik	6.8548	Mus musculus RIKEN cDNA 2410007B07 gene (2410007B07Rik), non-coding RNA [NR_040539]
A_55_P2030319	109904	3.36412e-09	Mcf2	6.78192	Mus musculus mcf.2 transforming sequence (Mcf2), mRNA [NM_133197]
A_30_P01023433	n/a	1.80383e-07	n/a	6.7789	lincRNA:chr13:98267049-98267604 forward strand
A_55_P2104769	22286	1.27757e-09	Utf1	6.72563	Mus musculus undifferentiated embryonic cell transcription factor 1 (Utf1), mRNA [NM_009482]
A_55_P2132921	100041433	0.000472103	Gm13247	6.71084	Mus musculus predicted gene 13247 (Gm13247), transcript variant 1, mRNA [NM_001243138]
A_51_P365516	20730	4.01973e-07	Spink3	6.69922	Mus musculus serine peptidase inhibitor, Kazal type 3 (Spink3), mRNA [NM_009258]
A_55_P2007986	665902	3.01624e-05	Zscan4f	6.66945	Mus musculus zinc finger and SCAN domain containing 4F (Zscan4f), mRNA [NM_001110316]
A_55_P2008874	13436	5.51672e-09	Dnmt3b	6.66249	Mus musculus DNA methyltransferase 3B (Dnmt3b), transcript variant 1, mRNA [NM_001003961]
A_30_P01018272	n/a	3.53036e-11	n/a	6.64825	lincRNA:chr9:114412295-114418384 reverse strand
A_51_P494751	98558	1.03093e-08	Mael	6.63445	Mus musculus maelstrom homolog (Drosophila) (Mael), mRNA [NM_175296]
A_55_P2007703	71950	4.68275e-09	Nanog	6.63417	Mus musculus Nanog homeobox (Nanog), mRNA [NM_028016]
A_52_P275649	353283	1.57199e-10	Eras	6.6214	Mus musculus ES cell-expressed Ras (Eras), mRNA [NM_181548]
A_30_P01026969	n/a	1.53831e-09	n/a	6.58124	lincRNA:chr16:8738782-8830148 reverse strand
A_30_P01020109	n/a	5.96996e-06	n/a	6.57057	lincRNA:chr13:66381200-66410200 reverse strand
A_30_P01028250	n/a	1.00792e-08	n/a	6.56011	lincRNA:chr3:75451370-75459674 reverse strand
A_66_P114804	653016	9.69122e-08	Gm7325	6.55369	Mus musculus predicted gene 7325 (Gm7325), transcript variant 3, mRNA [NM_001177470]
A_55_P2076085	100043772	4.65925e-10	Gm4636	6.53695	Mus musculus predicted gene 4636 (Gm4636), mRNA [NM_001254951]
A_55_P2109559	94088	2.19488e-09	Trim6	6.5003	Mus musculus tripartite motif-containing 6 (Trim6), mRNA [NM_001013616]
A_51_P386648	69824	2.27749e-07	Glod5	6.45878	Mus musculus glyoxalase domain containing 5 (Glod5), mRNA [NM_027227]
A_30_P01028518	n/a	5.04632e-12	n/a	6.4399	lincRNA:chr9:114412295-114418384 reverse strand
A_52_P354744	20527	5.82997e-06	Slc2a3	6.42523	Mus musculus solute carrier family 2 (facilitated glucose transporter), member 3 (Slc2a3), mRNA [NM_011401]
A_30_P01017940	n/a	4.46667e-07	n/a	6.42018	lincRNA:chr13:98267049-98267604 forward strand
A_55_P2015375	22144	8.31572e-10	Tuba3a	6.35538	Mus musculus tubulin, alpha 3A (Tuba3a), mRNA [NM_009446]
A_55_P1977782	383491	2.52561e-08	Prdm14	6.35053	Mus musculus PR domain containing 14 (Prdm14), mRNA [NM_001081209]
A_30_P01030848	n/a	0.000308797	n/a	6.34959	lincRNA:chr7:48794017-48815817 reverse strand
A_55_P2115318	207854	1.05968e-07	Fmr1nb	6.34064	Mus musculus fragile X mental retardation 1 neighbor (Fmr1nb), transcript variant 1, mRNA [NM_174993]
A_55_P2150683	n/a	1.7526e-10	n/a	6.32693	n/a
A_55_P1990271	83457	7.84301e-08	Fthl17	6.31703	Mus musculus ferritin, heavy polypeptide-like 17 (Fthl17), mRNA [NM_031261]
A_51_P103222	72027	6.52072e-09	Slc39a4	6.31539	Mus musculus solute carrier family 39 (zinc transporter), member 4 (Slc39a4), mRNA [NM_028064]
A_55_P1999882	100042782	2.33351e-08	Gm14458	6.30114	Mus musculus predicted gene 14458 (Gm14458), mRNA [NM_001099326]
A_30_P01023746	n/a	6.50638e-06	n/a	6.29885	lincRNA:chr16:8748982-8757165 reverse strand
A_30_P01022915	n/a	9.61534e-08	n/a	6.28953	lincRNA:chr8:67542714-67561694 forward strand
A_30_P01028300	n/a	6.02006e-07	n/a	6.27804	lincRNA:chr13:98267049-98267604 forward strand
A_55_P1992849	11556	2.3869e-05	Adrb3	6.27667	Mus musculus adrenergic receptor, beta 3 (Adrb3), mRNA [NM_013462]
A_30_P01027950	n/a	4.71441e-06	n/a	6.26196	lincRNA:chr13:66888650-66902600 reverse strand
A_55_P1997141	17865	4.39137e-08	Mybl2	6.25176	Mus musculus myeloblastosis oncogene-like 2 (Mybl2), mRNA [NM_008652]
A_55_P1971630	74400	1.12187e-08	Zfp819	6.23464	Mus musculus zinc finger protein 819 (Zfp819), mRNA [NM_028913]
A_51_P104392	102614	6.13228e-09	Rpp25	6.20985	Mus musculus ribonuclease P/MRP 25 subunit (Rpp25), mRNA [NM_133982]
A_55_P2130535	13436	1.70312e-09	Dnmt3b	6.20209	Mus musculus DNA methyltransferase 3B (Dnmt3b), transcript variant 1, mRNA [NM_001003961]
A_51_P487628	77632	8.84538e-10	Pramef12	6.20096	Mus musculus PRAME family member 12 (Pramef12), mRNA [NM_029948]
A_55_P2074371	83557	3.48917e-10	Lin28a	6.19077	Mus musculus lin-28 homolog A (C. elegans) (Lin28a), mRNA [NM_145833]
A_52_P1114640	69729	7.58067e-10	2410003L11Rik	6.18262	Mus musculus RIKEN cDNA 2410003L11 gene (2410003L11Rik), non-coding RNA [NR_045496]
A_55_P2259120	100303645	1.01656e-06	D7Ertd143e	6.18191	Mus musculus DNA segment, Chr 7, ERATO Doi 143, expressed (D7Ertd143e), non-coding RNA [NR_028425]
A_55_P2138291	381142	1.25665e-06	Arl14epl	6.18094	Mus musculus ADP-ribosylation factor-like 14 effector protein-like (Arl14epl), mRNA [NM_001033446]
A_55_P2027995	238217	7.84304e-08	Rpl10l	6.17361	Mus musculus ribosomal protein L10-like (Rpl10l), mRNA [NM_001162933]
A_51_P354706	13590	9.80568e-06	Lefty1	6.16763	Mus musculus left right determination factor 1 (Lefty1), mRNA [NM_010094]
A_30_P01025599	n/a	6.4646e-11	n/a	6.13445	lincRNA:chr9:114412295-114418384 reverse strand
A_51_P514449	26424	1.68019e-07	Nr5a2	6.08277	Mus musculus nuclear receptor subfamily 5, group A, member 2 (Nr5a2), transcript variant 1, mRNA [NM_030676]
A_55_P2003713	665848	4.70899e-05	Zscan4e	6.06946	Mus musculus zinc finger and SCAN domain containing 4E (Zscan4e), mRNA [NM_001161802]
A_55_P2091496	73708	1.77393e-08	Dppa3	6.03329	Mus musculus developmental pluripotency-associated 3 (Dppa3), mRNA [NM_139218]
A_55_P2059730	73703	9.54077e-09	Dppa2	6.02971	Mus musculus developmental pluripotency associated 2 (Dppa2), mRNA [NM_028615]
A_55_P2059732	n/a	1.51014e-09	n/a	6.02139	n/a
A_66_P131110	243963	3.1806e-08	Zfp473	6.00467	Mus musculus zinc finger protein 473 (Zfp473), mRNA [NM_178734]
A_55_P2054285	381337	1.48263e-09	Fam178b	5.96416	Mus musculus family with sequence similarity 178, member B (Fam178b), transcript variant C, mRNA [NM_201365]
A_30_P01025787	n/a	1.17986e-05	n/a	5.94234	lincRNA:chr13:66381200-66410200 reverse strand
A_55_P1987424	22202	1.1827e-05	Ube1y1	5.93721	Mus musculus ubiquitin-activating enzyme E1, Chr Y 1 (Ube1y1), mRNA [NM_011667]
A_30_P01019593	n/a	1.25334e-06	n/a	5.92161	lincRNA:chr2:181650800-181669350 forward strand
A_51_P312949	71981	9.33246e-07	Tdrd12	5.91323	Mus musculus tudor domain containing 12 (Tdrd12), transcript variant 2, mRNA [NM_028034]
A_52_P633560	18119	1.06867e-09	Nodal	5.89007	Mus musculus nodal (Nodal), mRNA [NM_013611]
A_30_P01023031	n/a	2.97857e-09	n/a	5.88305	lincRNA:chr11:97457180-97487074 forward strand
A_30_P01022373	n/a	5.05893e-05	n/a	5.87659	lincRNA:chr13:65716675-65765575 forward strand
A_55_P2137701	100041433	0.000788422	Gm13247	5.87505	Mus musculus predicted gene 13247 (Gm13247), transcript variant 1, mRNA [NM_001243138]
A_30_P01028616	n/a	3.51358e-08	n/a	5.82564	lincRNA:chr10:62347876-62374346 reverse strand
A_55_P2056719	236546	0.000117331	AF067061	5.81132	Mus musculus cDNA sequence AF067061 (AF067061), mRNA [NM_199060]
A_51_P508580	21407	5.60985e-10	Tcf15	5.80009	Mus musculus transcription factor 15 (Tcf15), mRNA [NM_009328]
A_30_P01019754	n/a	4.60395e-09	n/a	5.76515	lincRNA:chr3:75451370-75459674 reverse strand
A_55_P1960157	12035	1.47375e-07	Bcat1	5.76432	Mus musculus branched chain aminotransferase 1, cytosolic (Bcat1), transcript variant 2, mRNA [NM_007532]
A_55_P2090280	100043292	2.99561e-05	Gm4340	5.75184	Mus musculus predicted gene 4340 (Gm4340), mRNA [NM_001177535]
A_55_P1999883	434729	2.3243e-08	Gm5635	5.73173	Mus musculus predicted gene 5635 (Gm5635), mRNA [NM_001038697]
A_66_P106744	75459	1.47453e-10	Syce3	5.68076	Mus musculus synaptonemal complex central element protein 3 (Syce3), transcript variant 1, mRNA [NM_001162880]
A_55_P2046123	n/a	1.14811e-05	n/a	5.67616	n/a
A_55_P2184945	71967	3.06795e-09	Mageb16	5.66883	Mus musculus melanoma antigen family B, 16 (Mageb16), transcript variant 1, mRNA [NM_028025]
A_51_P244950	64705	1.14753e-05	Dpys	5.60316	Mus musculus dihydropyrimidinase (Dpys), transcript variant 2, mRNA [NM_001164466]
A_66_P111224	n/a	0.000382241	n/a	5.59217	Q8K2Z5_MOUSE (Q8K2Z5) BC029127 protein (Fragment), partial (29%) [TC1685781]
A_55_P2019533	245109	0.000169169	Zscan4c	5.58397	Mus musculus zinc finger and SCAN domain containing 4C (Zscan4c), mRNA [NM_001013765]
A_30_P01019311	n/a	0.000456621	n/a	5.54126	lincRNA:chr13:62364360-62381775 forward strand
A_30_P01019700	n/a	4.73929e-06	n/a	5.53759	lincRNA:chr18:3003075-3016150 forward strand
A_55_P2127973	668339	3.1806e-08	Gm9112	5.51954	Mus musculus predicted gene 9112 (Gm9112), mRNA [NM_001177365]
A_51_P231946	66346	4.88189e-08	1700029P11Rik	5.50731	Mus musculus RIKEN cDNA 1700029P11 gene (1700029P11Rik), mRNA [NM_025503]
A_55_P2028139	n/a	0.000119736	n/a	5.49129	n/a
A_55_P2011026	63872	1.86669e-08	Zfp296	5.49119	Mus musculus zinc finger protein 296 (Zfp296), mRNA [NM_022409]
A_55_P2061104	620807	6.90074e-08	Mup6	5.47792	Mus musculus major urinary protein 6 (Mup6), mRNA [NM_001081285]
A_55_P2129925	17865	6.577e-08	Mybl2	5.46947	Mus musculus myeloblastosis oncogene-like 2 (Mybl2), mRNA [NM_008652]
A_51_P223569	13206	3.07053e-08	Ddx4	5.4485	Mus musculus DEAD (Asp-Glu-Ala-Asp) box polypeptide 4 (Ddx4), transcript variant 2, mRNA [NM_010029]
A_55_P2136612	n/a	3.9316e-05	n/a	5.43439	n/a
A_51_P395856	108114	3.28457e-09	Slc22a7	5.39192	Mus musculus solute carrier family 22 (organic anion transporter), member 7 (Slc22a7), mRNA [NM_144856]
A_51_P444137	74075	7.90602e-09	Syce1	5.37828	Mus musculus synaptonemal complex central element protein 1 (Syce1), mRNA [NM_001143765]
A_30_P01018633	n/a	4.61005e-07	n/a	5.37683	lincRNA:chr15:96984422-97000322 reverse strand
A_55_P2093519	100039042	0.000485172	Gm2016	5.3644	PREDICTED: Mus musculus predicted gene 2016 (Gm2016), mRNA [XM_003946423]
A_30_P01026338	n/a	1.57966e-05	n/a	5.35923	lincRNA:chr16:3111550-3130500 reverse strand
A_55_P1970279	332221	2.16893e-10	Zscan10	5.35885	Mus musculus zinc finger and SCAN domain containing 10 (Zscan10), mRNA [NM_001033425]
A_30_P01025510	n/a	0.000382883	n/a	5.35499	lincRNA:chr13:62376235-62376890 forward strand
A_52_P215829	67574	6.45734e-08	Alg13	5.34047	Mus musculus asparagine-linked glycosylation 13 (Alg13), transcript variant 2, non-coding RNA [NR_037145]
A_55_P2169938	100503584	0.000563743	Zfp534	5.32491	Mus musculus zinc finger protein 534 (Zfp534), mRNA [NM_001127188]
A_55_P2007016	434555	0.00019156	Zscan4a	5.32331	Mus musculus zinc finger and SCAN domain containing 4A (Zscan4a), non-coding RNA [NR_033707]
A_65_P06115	434555	0.000168877	Zscan4a	5.30811	Mus musculus zinc finger and SCAN domain containing 4A (Zscan4a), non-coding RNA [NR_033707]
A_55_P1975903	13436	1.66761e-09	Dnmt3b	5.27378	Mus musculus DNA methyltransferase 3B (Dnmt3b), transcript variant 1, mRNA [NM_001003961]
A_55_P1982638	639910	0.000169059	Gm20767	5.26409	Mus musculus predicted gene, 20767 (Gm20767), mRNA [NM_001039648]
A_55_P1997509	58206	5.60985e-10	Zbtb32	5.26118	Mus musculus zinc finger and BTB domain containing 32 (Zbtb32), mRNA [NM_021397]
A_55_P2220748	17288	2.09497e-05	Mep1b	5.26087	Mus musculus meprin 1 beta (Mep1b), mRNA [NM_008586]
A_66_P117248	78699	6.15146e-06	C330022B21Rik	5.25239	Mus musculus ES cells cDNA, RIKEN full-length enriched library, clone:C330022B21 product:weakly similar to KRUPPEL-RELATED ZINC FINGER PROTEIN F80-L [Mus musculus], full insert sequence. [AK021218]
A_66_P136102	320202	9.80397e-07	Lefty2	5.25184	Mus musculus left-right determination factor 2 (Lefty2), mRNA [NM_177099]
A_51_P466221	110542	3.51998e-08	Amhr2	5.23001	Mus musculus anti-Mullerian hormone type 2 receptor (Amhr2), mRNA [NM_144547]
A_30_P01027522	n/a	1.27757e-09	n/a	5.22231	lincRNA:chr11:97457180-97487074 forward strand
A_55_P2042923	27219	1.26309e-07	Sgk2	5.21615	Mus musculus serum/glucocorticoid regulated kinase 2 (Sgk2), mRNA [NM_013731]
A_55_P2015687	219132	1.84932e-07	Phf11d	5.21418	Mus musculus PHD finger protein 11D (Phf11d), mRNA [NM_199015]
A_30_P01025966	n/a	0.000658794	n/a	5.19858	lincRNA:chr4:146017200-146029700 forward strand
A_55_P1977792	14275	2.31664e-07	Folr1	5.19556	Mus musculus folate receptor 1 (adult) (Folr1), transcript variant 1, mRNA [NM_001252552]
A_51_P485405	74174	1.59629e-07	Gtsf1	5.19413	Mus musculus gametocyte specific factor 1 (Gtsf1), mRNA [NM_028797]
A_55_P2037050	112422	5.522e-09	2610305D13Rik	5.18967	Mus musculus RIKEN cDNA 2610305D13 gene (2610305D13Rik), mRNA [NM_145078]
A_30_P01031321	n/a	0.000805519	n/a	5.18773	lincRNA:chr4:146017200-146029700 forward strand
A_55_P2003483	104174	5.13029e-08	Gldc	5.18363	Mus musculus glycine decarboxylase (Gldc), nuclear gene encoding mitochondrial protein, mRNA [NM_138595]
A_55_P1958400	n/a	7.95249e-05	n/a	5.18255	n/a
A_30_P01032800	n/a	1.99195e-06	n/a	5.1748	lincRNA:chr8:91569369-91594119 reverse strand
A_30_P01020526	n/a	1.95453e-09	n/a	5.17092	lincRNA:chr16:8738782-8830148 reverse strand
A_51_P497113	140486	6.32978e-09	Igf2bp1	5.16859	Mus musculus insulin-like growth factor 2 mRNA binding protein 1 (Igf2bp1), mRNA [NM_009951]
A_55_P2006375	668357	1.37611e-07	Dmrtc1c2	5.15911	Mus musculus DMRT-like family C1c2 (Dmrtc1c2), mRNA [NM_001142690]
A_30_P01024487	n/a	2.09497e-05	n/a	5.14859	lincRNA:chr13:66381200-66410200 reverse strand
A_55_P2101088	233836	1.12884e-07	Slc5a11	5.12848	Mus musculus solute carrier family 5 (sodium/glucose cotransporter), member 11 (Slc5a11), mRNA [NM_146198]
A_52_P130570	110957	8.67765e-08	D1Pas1	5.11525	Mus musculus DNA segment, Chr 1, Pasteur Institute 1 (D1Pas1), mRNA [NM_033077]
A_55_P2168073	381411	1.68234e-06	Accsl	5.10964	Mus musculus 1-aminocyclopropane-1-carboxylate synthase (non-functional)-like (Accsl), mRNA [NM_001033452]
A_52_P322096	67578	7.04268e-07	Patl2	5.09605	Mus musculus protein associated with topoisomerase II homolog 2 (yeast) (Patl2), mRNA [NM_026251]
A_55_P2056774	66065	1.19427e-07	Hsd17b14	5.08417	Mus musculus hydroxysteroid (17-beta) dehydrogenase 14 (Hsd17b14), mRNA [NM_025330]
A_55_P2144341	474160	7.88994e-08	BC033916	5.08174	Mus musculus cDNA sequence BC033916 (BC033916), non-coding RNA [NR_040470]
A_30_P01033656	n/a	0.000204716	n/a	5.07137	lincRNA:chr4:146017200-146029700 forward strand
A_30_P01033545	n/a	1.03132e-06	n/a	5.06628	lincRNA:chr17:34003823-34011015 forward strand
A_51_P508259	232941	3.18525e-09	Ppm1n	5.05938	Mus musculus protein phosphatase, Mg2+/Mn2+ dependent, 1N (putative) (Ppm1n), mRNA [NM_177691]
A_52_P648601	75590	3.31162e-06	Dusp9	5.05796	Mus musculus dual specificity phosphatase 9 (Dusp9), mRNA [NM_029352]
A_30_P01026901	n/a	4.24025e-06	n/a	5.05713	lincRNA:chr16:3111550-3130500 reverse strand
A_30_P01032100	n/a	9.59309e-07	n/a	5.04986	lincRNA:chr8:67542714-67561694 forward strand
A_55_P2103706	n/a	9.10973e-05	n/a	5.04875	n/a
A_52_P350786	22113	5.97708e-09	Phlda2	5.04578	Mus musculus pleckstrin homology-like domain, family A, member 2 (Phlda2), mRNA [NM_009434]
A_30_P01023738	n/a	6.98162e-10	n/a	5.04545	lincRNA:chr11:97457180-97487074 forward strand
A_30_P01024833	n/a	4.73091e-08	n/a	5.04228	lincRNA:chr8:110197171-110206546 reverse strand
A_55_P2190706	52458	3.51358e-08	D15Ertd55e	5.02353	C77618 Mouse 3.5-dpc blastocyst cDNA Mus musculus cDNA clone J0034F04 3'. [C77618]
A_30_P01031107	n/a	5.35156e-06	n/a	5.01802	lincRNA:chr7:50509139-50526856 forward strand
A_52_P318073	n/a	3.084e-05	n/a	5.01534	n/a
A_55_P2164085	19368	5.13488e-06	Raet1a	5.01499	Mus musculus retinoic acid early transcript 1, alpha (Raet1a), mRNA [NM_009016]
A_66_P100578	432677	7.84304e-08	Vrtn	5.01377	Mus musculus vertebrae development associated (Vrtn), transcript variant 1, mRNA [NM_001168588]
A_51_P359603	16421	1.5274e-08	Itgb7	5.0117	Mus musculus integrin beta 7 (Itgb7), mRNA [NM_013566]
A_55_P1988368	22271	5.70536e-08	Upp1	5.00965	Mus musculus uridine phosphorylase 1 (Upp1), transcript variant 1, mRNA [NM_009477]
A_55_P2079669	12035	3.51358e-08	Bcat1	5.00705	Mus musculus branched chain aminotransferase 1, cytosolic (Bcat1), transcript variant 2, mRNA [NM_007532]
A_51_P491635	70274	1.16931e-06	Ly6g6e	5.00055	Mus musculus lymphocyte antigen 6 complex, locus G6E (Ly6g6e), mRNA [NM_027366]
A_30_P01021931	n/a	0.000289573	n/a	4.99111	lincRNA:chr4:146017200-146029700 forward strand
A_52_P673499	20425	9.14849e-07	Shmt1	4.98956	Mus musculus serine hydroxymethyltransferase 1 (soluble) (Shmt1), nuclear gene encoding mitochondrial protein, mRNA [NM_009171]
A_51_P137560	14008	2.62549e-08	Etv2	4.97398	Mus musculus ets variant gene 2 (Etv2), mRNA [NM_007959]
A_30_P01028861	n/a	2.95212e-08	n/a	4.95932	lincRNA:chr5:67865049-67868521 forward strand
A_55_P1954302	26380	1.77393e-08	Esrrb	4.94959	Mus musculus estrogen related receptor, beta (Esrrb), transcript variant 2, mRNA [NM_001159500]
A_30_P01018848	n/a	0.000895073	n/a	4.94445	lincRNA:chr13:62376235-62376890 forward strand
A_30_P01032065	n/a	0.00102588	n/a	4.94292	lincRNA:chr13:62364360-62381775 forward strand
A_66_P112596	672498	8.38364e-08	Gm9564	4.93588	PREDICTED: Mus musculus predicted gene 9564, transcript variant 1 (Gm9564), mRNA [XM_001479836]
A_51_P144264	16598	0.00012026	Klf2	4.93509	Mus musculus Kruppel-like factor 2 (lung) (Klf2), mRNA [NM_008452]
A_30_P01023329	n/a	1.28029e-08	n/a	4.93092	lincRNA:chr11:97457180-97487074 forward strand
A_55_P2036994	22773	3.91685e-10	Zic3	4.92699	zinc finger protein of the cerebellum 3 [Source:MGI Symbol;Acc:MGI:106676] [ENSMUST00000088629]
A_30_P01030968	n/a	3.93018e-05	n/a	4.90821	lincRNA:chr16:3337275-3355950 forward strand
A_30_P01023561	n/a	1.0685e-07	n/a	4.89922	lincRNA:chr9:75316023-75344401 forward strand
A_55_P2236577	75789	8.81325e-07	4930444M15Rik	4.87517	Mus musculus RIKEN cDNA 4930444M15 gene (4930444M15Rik), non-coding RNA [NR_045660]
A_51_P140042	75773	1.92919e-09	Adad2	4.86694	Mus musculus adenosine deaminase domain containing 2 (Adad2), mRNA [NM_029428]
A_55_P2039324	12449	1.70957e-06	Ccnf	4.86087	Mus musculus cyclin F (Ccnf), mRNA [NM_007634]
A_55_P2051486	381530	3.61725e-07	Mup20	4.8541	Mus musculus major urinary protein 20 (Mup20), mRNA [NM_001012323]
A_55_P2061485	n/a	6.8227e-08	n/a	4.8482	n/a
A_51_P474029	73614	2.97196e-07	Rhox13	4.83427	Mus musculus reproductive homeobox 13 (Rhox13), mRNA [NM_001185002]
A_51_P346132	104384	3.27945e-06	Rhox9	4.82864	Mus musculus reproductive homeobox 9 (Rhox9), mRNA [NM_023894]
A_55_P2064913	13237	0.00311782	Defa3	4.82044	Mus musculus defensin, alpha, 3 (Defa3), mRNA [NM_007850]
A_55_P2127254	n/a	3.1806e-08	n/a	4.8173	n/a
A_30_P01032160	n/a	2.87349e-07	n/a	4.81406	lincRNA:chr9:75316023-75344401 forward strand
A_30_P01031220	n/a	0.000355888	n/a	4.80467	lincRNA:chr4:146965675-146979325 forward strand
A_30_P01019577	n/a	3.23041e-05	n/a	4.80453	lincRNA:chr13:65716675-65765575 forward strand
A_55_P2040951	11464	6.37234e-06	Actc1	4.79511	Mus musculus actin, alpha, cardiac muscle 1 (Actc1), mRNA [NM_009608]
A_55_P1952256	268697	2.84061e-05	Ccnb1	4.78464	Mus musculus cyclin B1 (Ccnb1), mRNA [NM_172301]
A_30_P01032483	n/a	1.09046e-07	n/a	4.77878	lincRNA:chr9:75316023-75344401 forward strand
A_51_P262515	219131	2.35688e-07	Phf11a	4.77199	Mus musculus PHD finger protein 11A (Phf11a), mRNA [NM_172603]
A_55_P2365928	100126242	5.15191e-08	Gm14873	4.76157	Mus musculus predicted gene 14873 (Gm14873), transcript variant 1, non-coding RNA [NR_045912]
A_55_P2139878	n/a	1.28605e-05	n/a	4.75815	n/a
A_55_P1960246	n/a	0.00134541	n/a	4.73456	n/a
A_30_P01022919	n/a	5.47491e-06	n/a	4.72588	lincRNA:chr18:3003075-3016150 reverse strand
A_51_P318577	73671	2.32416e-07	Sult6b1	4.71881	Mus musculus sulfotransferase family, cytosolic, 6B, member 1 (Sult6b1), mRNA [NM_001163625]
A_30_P01033125	n/a	3.2324e-08	n/a	4.71854	lincRNA:chr8:67550064-67560987 reverse strand
A_55_P1953143	22431	5.87909e-07	Wt1	4.70276	Mus musculus Wilms tumor 1 homolog (Wt1), mRNA [NM_144783]
A_30_P01020733	n/a	2.27993e-06	n/a	4.69827	lincRNA:chr8:67542714-67561694 forward strand
A_66_P125327	12447	1.90349e-07	Ccne1	4.69557	Mus musculus cyclin E1 (Ccne1), mRNA [NM_007633]
A_30_P01020616	n/a	0.000278112	n/a	4.68903	lincRNA:chr4:146889650-146904300 forward strand
A_30_P01022271	n/a	1.27915e-06	n/a	4.68554	lincRNA:chr6:122341396-122342710 forward strand
A_55_P2186262	78648	3.50592e-10	2400006E01Rik	4.67676	Mus musculus ES cells cDNA, RIKEN full-length enriched library, clone:2400006E01 product:unclassifiable, full insert sequence. [AK019103]
A_55_P1970929	21405	1.3815e-07	Hnf1a	4.66057	Mus musculus HNF1 homeobox A (Hnf1a), mRNA [NM_009327]
A_52_P608255	18715	4.83259e-08	Pim2	4.66033	Mus musculus proviral integration site 2 (Pim2), mRNA [NM_138606]
A_30_P01023759	n/a	1.17082e-08	n/a	4.65135	lincRNA:chr16:8738782-8830148 reverse strand
A_55_P2194064	407828	0.0221024	BC023969	4.64747	Mus musculus lung RCB-0558 LLC cDNA, RIKEN full-length enriched library, clone:G730014H17 product:unclassifiable, full insert sequence. [AK144629]
A_55_P1955787	94088	1.1798e-08	Trim6	4.64395	Mus musculus tripartite motif-containing 6 (Trim6), mRNA [NM_001013616]
A_30_P01020881	n/a	6.86216e-11	n/a	4.62186	lincRNA:chr16:8748982-8757165 reverse strand
A_30_P01019102	n/a	0.000620689	n/a	4.61978	lincRNA:chr7:48794017-48815817 reverse strand
A_30_P01023020	n/a	5.74708e-06	n/a	4.61878	lincRNA:chr18:3003075-3016150 reverse strand
A_30_P01029845	n/a	1.12705e-09	n/a	4.61588	lincRNA:chr3:41143423-41359623 reverse strand
A_52_P246703	78801	2.56881e-05	Ak7	4.61361	Mus musculus adenylate kinase 7 (Ak7), mRNA [NM_030187]
A_30_P01026822	n/a	3.00617e-07	n/a	4.60918	lincRNA:chr17:35080914-35090009 forward strand
A_30_P01023802	n/a	0.00630742	n/a	4.59893	lincRNA:chr5:23195569-23218551 reverse strand
A_51_P490509	12236	8.80141e-05	Bub1b	4.59612	Mus musculus budding uninhibited by benzimidazoles 1 homolog, beta (S. cerevisiae) (Bub1b), mRNA [NM_009773]
A_55_P2081383	545693	0.000184925	Gm13043	4.59034	Mus musculus predicted gene 13043 (Gm13043), mRNA [NM_001039595]
A_30_P01032847	n/a	3.68233e-08	n/a	4.58947	lincRNA:chr8:110197171-110206546 reverse strand
A_55_P2142908	26424	4.51395e-07	Nr5a2	4.57799	Mus musculus nuclear receptor subfamily 5, group A, member 2 (Nr5a2), transcript variant 1, mRNA [NM_030676]
A_52_P476535	497114	0.00385103	Defa23	4.57568	Mus musculus defensin, alpha, 23 (Defa23), mRNA [NM_001012307]
A_55_P1954798	100041787	0.00186461	Gm15292	4.57241	Mus musculus predicted gene 15292 (Gm15292), mRNA [NM_001177487]
A_55_P2084348	636931	1.01338e-07	Trim71	4.57225	Mus musculus tripartite motif-containing 71 (Trim71), mRNA [NM_001042503]
A_30_P01020207	n/a	8.60095e-08	n/a	4.57212	lincRNA:chr7:114369337-114407862 reverse strand
A_55_P2208866	97232	0.00181178	C78283	4.56684	Mus musculus lung RCB-0558 LLC cDNA, RIKEN full-length enriched library, clone:G730044N01 product:unclassifiable, full insert sequence. [AK144862]
A_52_P299713	277353	3.0698e-07	Tcfl5	4.56353	Mus musculus transcription factor-like 5 (basic helix-loop-helix) (Tcfl5), mRNA [NM_178254]
A_55_P2094445	69826	7.67889e-06	Ms4a10	4.56007	Mus musculus membrane-spanning 4-domains, subfamily A, member 10 (Ms4a10), mRNA [NM_023529]
A_52_P658437	105988	9.72905e-06	Espl1	4.5579	Mus musculus extra spindle poles-like 1 (S. cerevisiae) (Espl1), mRNA [NM_001014976]
A_51_P324529	76815	3.8559e-06	Calcoco2	4.5527	Mus musculus calcium binding and coiled-coil domain 2 (Calcoco2), mRNA [NM_001271018]
A_55_P2019694	78625	9.32483e-07	1700061G19Rik	4.55148	Mus musculus RIKEN cDNA 1700061G19 gene (1700061G19Rik), mRNA [NM_030141]
A_55_P1961410	13237	0.00380667	Defa3	4.55109	Mus musculus defensin, alpha, 3 (Defa3), mRNA [NM_007850]
A_55_P2259125	100303645	4.19511e-06	D7Ertd143e	4.52971	Mus musculus DNA segment, Chr 7, ERATO Doi 143, expressed (D7Ertd143e), non-coding RNA [NR_028425]
A_55_P2128668	268697	9.00003e-06	Ccnb1	4.52946	Mus musculus cyclin B1 (Ccnb1), mRNA [NM_172301]
A_30_P01023505	n/a	8.1054e-05	n/a	4.52382	lincRNA:chr3:34643323-34682773 reverse strand
A_55_P2172201	22715	5.22832e-10	Zfp57	4.51912	Mus musculus zinc finger protein 57 (Zfp57), transcript variant 3, mRNA [NM_001168502]
A_66_P131931	20871	6.70407e-09	Aurkc	4.51303	Mus musculus aurora kinase C (Aurkc), transcript variant 2, mRNA [NM_001080966]
A_55_P1973578	14106	4.8111e-08	Foxh1	4.50761	Mus musculus forkhead box H1 (Foxh1), mRNA [NM_007989]
A_30_P01031296	n/a	6.20556e-07	n/a	4.50751	lincRNA:chr17:34003823-34011015 forward strand
A_55_P1993194	n/a	0.000578944	n/a	4.50626	n/a
A_30_P01021290	n/a	3.08962e-05	n/a	4.50408	lincRNA:chr2:154235540-154248551 reverse strand
A_51_P505662	71275	5.87866e-09	Noxred1	4.50271	Mus musculus NADP+ dependent oxidoreductase domain containing 1 (Noxred1), mRNA [NM_027744]
A_52_P48569	69354	1.78087e-08	Slc38a4	4.49643	Mus musculus solute carrier family 38, member 4 (Slc38a4), mRNA [NM_027052]
A_66_P108267	116810	4.39137e-08	Foxn4	4.49258	Mus musculus forkhead box N4 (Foxn4), mRNA [NM_148935]
A_55_P2005060	100048658	1.28675e-07	Ddx43	4.49173	Mus musculus DEAD (Asp-Glu-Ala-Asp) box polypeptide 43 (Ddx43), mRNA [NM_001191044]
A_55_P2042988	27052	6.4989e-07	Aoah	4.48236	Mus musculus acyloxyacyl hydrolase (Aoah), mRNA [NM_012054]
A_30_P01018375	n/a	1.03367e-05	n/a	4.4784	lincRNA:chr8:67542714-67561694 forward strand
A_55_P1988714	57390	5.44953e-08	Psors1c2	4.47772	Mus musculus psoriasis susceptibility 1 candidate 2 (human) (Psors1c2), mRNA [NM_020576]
A_30_P01017871	n/a	1.71226e-06	n/a	4.47543	lincRNA:chr8:91571643-91576878 reverse strand
A_55_P2016014	52670	2.43667e-06	Cpsf4l	4.46654	Mus musculus cleavage and polyadenylation specific factor 4-like (Cpsf4l), transcript variant 3, mRNA [NM_001164532]
A_55_P2083233	n/a	1.62753e-07	n/a	4.45392	predicted gene 13775 [Source:MGI Symbol;Acc:MGI:3712466] [ENSMUST00000153865]
A_51_P389885	20728	1.97261e-06	Spic	4.43925	Mus musculus Spi-C transcription factor (Spi-1/PU.1 related) (Spic), mRNA [NM_011461]
A_55_P2064538	433804	0.0106766	Gm13154	4.43874	Mus musculus predicted gene 13154 (Gm13154), mRNA [NM_001014397]
A_55_P2005838	77011	1.04747e-05	Ticrr	4.43822	Mus musculus TOPBP1-interacting checkpoint and replication regulator (Ticrr), mRNA [NM_029835]
A_30_P01024282	n/a	0.0348622	n/a	4.43786	lincRNA:chr13:19611679-19620954 reverse strand
A_55_P2056275	100861908	0.00109841	Gm21319	4.42611	Mus musculus predicted gene, 21319 (Gm21319), mRNA [NM_001270722]
A_55_P2079890	n/a	3.54917e-10	n/a	4.426	AV495601 Abe mouse ES cell Mus musculus cDNA clone 19991129EK05E07, mRNA sequence [AV495601]
A_52_P380369	219132	6.60031e-07	Phf11d	4.42563	Mus musculus DNA segment, Chr 14, ERATO Doi 668, expressed, mRNA (cDNA clone MGC:29273 IMAGE:5067268), complete cds. [BC030186]
A_55_P2035623	243963	3.75668e-08	Zfp473	4.42535	Mus musculus zinc finger protein 473 (Zfp473), mRNA [NM_178734]
A_30_P01031377	n/a	0.000618071	n/a	4.42185	lincRNA:chr17:38132217-38157667 forward strand
A_55_P2415387	68307	3.81691e-07	Lrriq4	4.41954	Mus musculus leucine-rich repeats and IQ motif containing 4 (Lrriq4), mRNA [NM_026668]
A_55_P2039315	545471	0.000204721	Zfp345	4.41817	Mus musculus zinc finger protein 345 (Zfp345), mRNA [NM_001034900]
A_30_P01017644	n/a	0.000543788	n/a	4.41192	lincRNA:chr4:146889650-146904300 forward strand
A_52_P584335	14275	9.728e-06	Folr1	4.4113	Mus musculus folate receptor 1 (adult) (Folr1), transcript variant 2, mRNA [NM_008034]
A_51_P169087	216456	4.78911e-09	Gls2	4.41122	Mus musculus glutaminase 2 (liver, mitochondrial) (Gls2), nuclear gene encoding mitochondrial protein, mRNA [NM_001033264]
A_55_P1978750	n/a	1.13758e-07	n/a	4.41022	Mus musculus adult male testis cDNA, RIKEN full-length enriched library, clone:4930584H23 product:unclassifiable, full insert sequence. [AK076976]
A_51_P512306	243911	1.33098e-08	Kirrel2	4.40699	Mus musculus kin of IRRE like 2 (Drosophila) (Kirrel2), mRNA [NM_172898]
A_55_P2105152	66949	2.07073e-05	Trim59	4.40652	Mus musculus tripartite motif-containing 59 (Trim59), mRNA [NM_025863]
A_55_P2073809	385493	1.01093e-06	AU015836	4.39781	Mus musculus expressed sequence AU015836 (AU015836), non-coding RNA [NR_028320]
A_51_P401024	71827	1.09816e-07	Lrrc34	4.3972	Mus musculus leucine rich repeat containing 34 (Lrrc34), mRNA [NM_027941]
A_55_P1986208	239083	8.95834e-07	Ccnb1ip1	4.3929	Mus musculus cyclin B1 interacting protein 1 (Ccnb1ip1), mRNA [NM_001111119]
A_55_P2168667	71973	9.25112e-09	Rbpms2	4.3883	Mus musculus RNA binding protein with multiple splicing 2 (Rbpms2), mRNA [NM_028030]
A_52_P513123	327762	1.29869e-06	Dna2	4.38718	Mus musculus DNA replication helicase 2 homolog (yeast) (Dna2), mRNA [NM_177372]
A_55_P2007991	22147	1.47375e-07	Tuba3b	4.38433	Mus musculus tubulin, alpha 3B (Tuba3b), mRNA [NM_009449]
A_30_P01018084	n/a	4.60024e-05	n/a	4.37928	lincRNA:chr16:3111550-3130500 reverse strand
A_55_P2335648	432777	3.85122e-06	D630045M09Rik	4.37895	Mus musculus RIKEN cDNA D630045M09 gene (D630045M09Rik), non-coding RNA [NR_045293]
A_51_P281778	70080	3.10346e-08	Igsf23	4.37589	Mus musculus immunoglobulin superfamily, member 23 (Igsf23), mRNA [NM_027308]
A_55_P2000284	11859	7.17503e-06	Phox2a	4.37329	Mus musculus paired-like homeobox 2a (Phox2a), mRNA [NM_008887]
A_55_P2001163	n/a	6.63253e-06	n/a	4.372	n/a
A_55_P2015675	385493	5.50551e-07	AU015836	4.37075	Mus musculus expressed sequence AU015836 (AU015836), non-coding RNA [NR_028320]
A_55_P1999110	13216	0.00271101	Defa1	4.37031	Mus musculus defensin, alpha 1 (Defa1), mRNA [NM_010031]
A_30_P01026785	n/a	1.12456e-07	n/a	4.36664	lincRNA:chr17:35080914-35090009 reverse strand
A_55_P1956647	353282	1.31991e-08	Sfmbt2	4.3647	Mus musculus Scm-like with four mbt domains 2 (Sfmbt2), transcript variant 1, mRNA [NM_177386]
A_30_P01032976	n/a	7.19144e-08	n/a	4.36457	lincRNA:chr9:75316023-75344401 forward strand
A_30_P01021320	n/a	0.000445272	n/a	4.35842	lincRNA:chr17:38132217-38157667 forward strand
A_55_P2059387	102991	1.48996e-07	AU022751	4.3471	Mus musculus expressed sequence AU022751 (AU022751), transcript variant 1, mRNA [NM_001166433]
A_51_P356931	18392	6.77682e-07	Orc1	4.34667	Mus musculus origin recognition complex, subunit 1 (Orc1), transcript variant A, mRNA [NM_011015]
A_30_P01026847	n/a	7.49287e-07	n/a	4.34588	lincRNA:chr15:79795261-79796945 reverse strand
A_55_P2003981	n/a	8.97641e-05	n/a	4.34558	CJ206177 RIKEN full-length enriched mouse cDNA library, C57BL [CJ206177]
A_55_P2123496	67374	2.44082e-05	Jam2	4.34122	Mus musculus 9.5 days embryo parthenogenote cDNA, RIKEN full-length enriched library, clone:B130032E13 product:junction cell adhesion molecule 2, full insert sequence. [AK045095]
A_55_P1974869	67981	0.00012257	Hormad1	4.34072	Mus musculus HORMA domain containing 1 (Hormad1), mRNA [NM_026489]
A_55_P2180849	100040632	0.000418993	AA684185	4.33455	Mus musculus 2 cells egg cDNA, RIKEN full-length enriched library, clone:B020010F15 product:unclassifiable, full insert sequence. [AK139675]
A_55_P2035029	n/a	2.73392e-07	n/a	4.33201	n/a
A_52_P186033	20737	2.56377e-07	Spn	4.32727	Mus musculus sialophorin (Spn), transcript variant 1, mRNA [NM_009259]
A_55_P2068260	97908	1.48263e-09	Hist1h3g	4.32111	Mus musculus histone cluster 1, H3g (Hist1h3g), mRNA [NM_145073]
A_30_P01020124	n/a	1.7462e-06	n/a	4.31212	lincRNA:chr15:96984422-97000322 reverse strand
A_55_P2115955	379043	2.89825e-06	Raet1e	4.30644	Mus musculus retinoic acid early transcript 1E (Raet1e), mRNA [NM_198193]
A_55_P1952842	71601	3.53599e-05	Ceacam20	4.2992	Mus musculus carcinoembryonic antigen-related cell adhesion molecule 20 (Ceacam20), mRNA [NM_027839]
A_55_P2096699	76815	8.50681e-06	Calcoco2	4.29543	Mus musculus calcium binding and coiled-coil domain 2 (Calcoco2), mRNA [NM_001271018]
A_51_P494822	50878	1.055e-08	Stag3	4.29361	Mus musculus stromal antigen 3 (Stag3), mRNA [NM_016964]
A_30_P01031739	n/a	0.000356584	n/a	4.2917	lincRNA:chr17:38132217-38157667 forward strand
A_55_P2090600	100039436	1.63829e-07	Mageb16-ps1	4.28934	Mus musculus melanoma antigen family B, 16, pseudogene 1 (Mageb16-ps1), non-coding RNA [NR_033647]
A_52_P148952	268491	1.81619e-06	Gm1564	4.27951	Mus musculus predicted gene 1564 (Gm1564), mRNA [NM_001127576]
A_55_P2058962	70024	9.78657e-06	Mcm10	4.27592	Mus musculus minichromosome maintenance deficient 10 (S. cerevisiae) (Mcm10), mRNA [NM_027290]
A_51_P487918	320435	8.61224e-07	Rinl	4.27057	Mus musculus Ras and Rab interactor-like (Rinl), mRNA [NM_177158]
A_55_P2001324	258854	4.2385e-05	Olfr985	4.26947	Mus musculus olfactory receptor 985 (Olfr985), mRNA [NM_146855]
A_55_P2037066	100043034	0.00442637	Rex2	4.26629	Mus musculus reduced expression 2 (Rex2), mRNA [NM_001177767]
A_55_P2178127	54204	4.67176e-07	2013-09-01	4.26054	Mus musculus septin 1 (Sept1), mRNA [NM_017461]
A_55_P2173546	99377	1.45778e-07	Sall4	4.26018	Mus musculus sal-like 4 (Drosophila) (Sall4), transcript variant a, mRNA [NM_175303]
A_51_P337125	16331	1.78066e-07	Inpp5d	4.25646	Mus musculus inositol polyphosphate-5-phosphatase D (Inpp5d), transcript variant 1, mRNA [NM_010566]
A_30_P01031149	n/a	1.81336e-05	n/a	4.2478	lincRNA:chr16:3337275-3355950 forward strand
A_51_P239984	26909	7.55725e-05	Exo1	4.2366	Mus musculus exonuclease 1 (Exo1), mRNA [NM_012012]
A_55_P2066440	17883	3.98663e-06	Myh3	4.2361	Mus musculus myosin, heavy polypeptide 3, skeletal muscle, embryonic (Myh3), mRNA [NM_001099635]
A_51_P273609	228550	9.70119e-06	Itpka	4.2349	Mus musculus inositol 1,4,5-trisphosphate 3-kinase A (Itpka), mRNA [NM_146125]
A_30_P01020378	n/a	0.000245652	n/a	4.23259	lincRNA:chr4:146889650-146904300 forward strand
A_30_P01022803	n/a	1.0726e-08	n/a	4.2246	lincRNA:chr5:67854954-67869163 forward strand
A_55_P2002933	16622	1.84073e-08	Klk1b5	4.22412	Mus musculus kallikrein 1-related peptidase b5 (Klk1b5), mRNA [NM_008456]
A_55_P2087602	666806	0.00432508	Gm8300	4.21057	Mus musculus predicted gene 8300 (Gm8300), mRNA [NM_001177565]
A_55_P2132982	100862460	0.00178184	LOC100862460	4.20676	PREDICTED: Mus musculus zinc finger protein 813-like (LOC100862460), mRNA [XM_003946341]
A_51_P378511	75329	0.000145174	Atf7ip2	4.20022	Mus musculus activating transcription factor 7 interacting protein 2 (Atf7ip2), transcript variant 1, mRNA [NM_153123]
A_55_P1998601	228993	1.06432e-09	Slc17a9	4.19473	Mus musculus solute carrier family 17, member 9 (Slc17a9), mRNA [NM_183161]
A_30_P01021560	n/a	3.88301e-05	n/a	4.19061	lincRNA:chr16:3337275-3355950 forward strand
A_55_P1971094	13984	0.000173446	Esx1	4.1879	Mus musculus extraembryonic, spermatogenesis, homeobox 1 (Esx1), mRNA [NM_007957]
A_51_P487048	19202	1.04155e-05	Rhox6	4.18643	Mus musculus reproductive homeobox 6 (Rhox6), mRNA [NM_008955]
A_30_P01026439	n/a	4.91501e-07	n/a	4.18169	lincRNA:chr13:81773237-81783062 reverse strand
A_55_P1983380	100039052	0.0018846	Gm2022	4.17738	Mus musculus predicted pseudogene 2022 (Gm2022), mRNA [NM_001177574]
A_55_P2042844	18094	2.83816e-06	Nkx2-9	4.17538	Mus musculus NK2 transcription factor related, locus 9 (Drosophila) (Nkx2-9), mRNA [NM_008701]
A_55_P2013843	100039042	0.00167084	Gm2016	4.1739	Mus musculus predicted gene 2016 (Gm2016), mRNA [NM_001122662]
A_55_P2173952	17888	3.91188e-07	Myh6	4.17256	Mus musculus myosin, heavy polypeptide 6, cardiac muscle, alpha (Myh6), transcript variant 1, mRNA [NM_001164171]
A_51_P161485	74716	1.25615e-06	Wbp2nl	4.16462	Mus musculus WBP2 N-terminal like (Wbp2nl), mRNA [NM_029066]
A_52_P139650	66468	0.00019082	Ska1	4.16253	Mus musculus spindle and kinetochore associated complex subunit 1 (Ska1), transcript variant 1, mRNA [NM_025581]
A_51_P408946	12447	5.54634e-07	Ccne1	4.15686	Mus musculus cyclin E1 (Ccne1), mRNA [NM_007633]
A_30_P01023816	n/a	0.000549488	n/a	4.14696	lincRNA:chr17:38132217-38157667 forward strand
A_30_P01032131	n/a	0.000588471	n/a	4.14215	lincRNA:chr2:150008075-150101675 forward strand
A_30_P01020808	n/a	3.44652e-05	n/a	4.1342	lincRNA:chr18:3003075-3016150 forward strand
A_55_P2126281	n/a	1.06163e-07	n/a	4.13061	n/a
A_30_P01028649	n/a	3.3671e-09	n/a	4.12521	lincRNA:chr9:75316023-75344401 forward strand
A_55_P2064180	635871	0.000204191	Gm7167	4.11589	Mus musculus adult male testis cDNA, RIKEN full-length enriched library, clone:4932416G21 product:unclassifiable, full insert sequence. [AK030033]
A_66_P106503	100039052	0.00153082	Gm2022	4.11566	Mus musculus predicted pseudogene 2022 (Gm2022), mRNA [NM_001177574]
A_52_P520466	70218	0.000244618	Kif18b	4.11084	Mus musculus kinesin family member 18B (Kif18b), mRNA [NM_197959]
A_55_P2102060	14864	1.22462e-05	Gstm3	4.10954	Mus musculus glutathione S-transferase, mu 3 (Gstm3), mRNA [NM_010359]
A_30_P01021309	n/a	1.84932e-07	n/a	4.09735	lincRNA:chr2:168804720-168854970 forward strand
A_55_P1959152	628709	0.000104796	Gm10324	4.09205	Mus musculus predicted gene 10324 (Gm10324), mRNA [NM_001177832]
A_55_P2100209	73804	6.01272e-05	Kif2c	4.07645	Mus musculus kinesin family member 2C (Kif2c), mRNA [NM_134471]
A_30_P01028294	n/a	5.31768e-07	n/a	4.07498	lincRNA:chr6:122341396-122342710 forward strand
A_30_P01023064	n/a	1.3795e-05	n/a	4.07304	lincRNA:chr2:71205705-71226510 forward strand
A_30_P01019330	n/a	9.75179e-09	n/a	4.07229	lincRNA:chr5:67865049-67868521 forward strand
A_55_P1960213	76803	4.08062e-06	2410141K09Rik	4.07197	Mus musculus RIKEN cDNA 2410141K09 gene (2410141K09Rik), mRNA [NM_183119]
A_51_P244303	140557	0.000838987	Smc1b	4.07077	Mus musculus structural maintenance of chromosomes 1B (Smc1b), mRNA [NM_080470]
A_30_P01026144	n/a	1.15258e-06	n/a	4.07075	lincRNA:chr10:62347876-62374346 reverse strand
A_30_P01023540	n/a	0.000780563	n/a	4.06977	lincRNA:chr17:38132217-38157667 forward strand
A_55_P2067505	80879	0.000374358	Slc16a3	4.0681	Mus musculus solute carrier family 16 (monocarboxylic acid transporters), member 3 (Slc16a3), mRNA [NM_030696]
A_51_P161946	103551	7.80386e-07	E130012A19Rik	4.0676	Mus musculus RIKEN cDNA E130012A19 gene (E130012A19Rik), mRNA [NM_175332]
A_55_P1959425	80879	0.000242439	Slc16a3	4.06446	Mus musculus solute carrier family 16 (monocarboxylic acid transporters), member 3 (Slc16a3), mRNA [NM_030696]
A_30_P01022427	n/a	1.44287e-06	n/a	4.05945	lincRNA:chr13:81773237-81783062 reverse strand
A_51_P494125	11647	0.000119989	Alpl	4.05794	Mus musculus alkaline phosphatase, liver/bone/kidney (Alpl), mRNA [NM_007431]
A_51_P303749	218581	5.44563e-05	Depdc1b	4.05009	Mus musculus DEP domain containing 1B (Depdc1b), mRNA [NM_178683]
A_51_P351970	15201	0.00120019	Hells	4.04716	Mus musculus helicase, lymphoid specific (Hells), mRNA [NM_008234]
A_55_P2087182	12351	0.000192278	Car4	4.04643	Mus musculus carbonic anhydrase 4 (Car4), mRNA [NM_007607]
A_30_P01028164	n/a	1.80383e-07	n/a	4.04412	lincRNA:chr6:108556270-108573161 reverse strand
A_55_P1999511	20871	7.77323e-09	Aurkc	4.0408	Mus musculus aurora kinase C (Aurkc), transcript variant 2, mRNA [NM_001080966]
A_55_P2169963	195531	0.000339473	Gm13152	4.03943	Mus musculus predicted gene 13152 (Gm13152), mRNA [NM_001039209]
A_55_P2181724	100505237	1.46101e-05	LOC100505237	4.03718	PREDICTED: Mus musculus calcium-binding and coiled-coil domain-containing protein 2-like (LOC100505237), partial mRNA [XM_003086863]
A_51_P484158	70358	1.18975e-05	Steap1	4.03357	Mus musculus six transmembrane epithelial antigen of the prostate 1 (Steap1), mRNA [NM_027399]
A_30_P01030879	n/a	1.32298e-06	n/a	4.02054	lincRNA:chrX:6982891-7008528 reverse strand
A_55_P1991004	12790	1.50143e-05	Cnga3	4.01857	Mus musculus cyclic nucleotide gated channel alpha 3 (Cnga3), mRNA [NM_009918]
A_55_P2140903	545859	1.86529e-06	Vax2os2	4.01436	Mus musculus Vax2 opposite strand transcript 2 (Vax2os2), non-coding RNA [NR_002871]
A_30_P01027888	n/a	1.55824e-07	n/a	4.01134	lincRNA:chr8:91569369-91594119 reverse strand
A_66_P111858	n/a	1.27952e-06	n/a	4.00935	n/a
A_66_P125209	73804	3.29236e-05	Kif2c	4.00809	Mus musculus kinesin family member 2C (Kif2c), mRNA [NM_134471]
A_55_P2083406	17883	3.57673e-06	Myh3	4.00757	Mus musculus myosin, heavy polypeptide 3, skeletal muscle, embryonic (Myh3), mRNA [NM_001099635]
A_51_P461191	76615	3.43036e-05	Got1l1	3.99639	Mus musculus glutamic-oxaloacetic transaminase 1-like 1 (Got1l1), mRNA [NM_029674]
A_55_P2172867	20963	5.08387e-06	Syk	3.9961	Mus musculus ES cells cDNA, RIKEN full-length enriched library, clone:C330013E14 product:spleen tyrosine kinase, full insert sequence. [AK049207]
A_30_P01020870	n/a	1.37611e-07	n/a	3.99299	lincRNA:chr8:91569369-91594119 reverse strand
A_51_P245414	16612	5.61333e-08	Klk1	3.96661	Mus musculus kallikrein 1 (Klk1), mRNA [NM_010639]
A_30_P01024832	n/a	1.71843e-05	n/a	3.95272	lincRNA:chr4:145450600-145461600 reverse strand
A_55_P2063654	381530	4.0202e-07	Mup20	3.94996	Mus musculus major urinary protein 20 (Mup20), mRNA [NM_001012323]
A_55_P1968848	100043247	0.000868237	Gm4312	3.94769	Mus musculus predicted gene 4312 (Gm4312), mRNA [NM_001166636]
A_52_P155805	68355	1.35944e-06	2010204K13Rik	3.94187	Mus musculus RIKEN cDNA 2010204K13 gene (2010204K13Rik), transcript variant 1, non-coding RNA [NR_027924]
A_52_P642207	54484	5.13034e-09	Mkrn1	3.94143	Mus musculus makorin, ring finger protein, 1 (Mkrn1), mRNA [NM_018810]
A_55_P2056473	67629	8.28777e-05	Spc24	3.94007	Mus musculus SPC24, NDC80 kinetochore complex component, homolog (S. cerevisiae) (Spc24), mRNA [NM_026282]
A_55_P2023391	230824	1.28344e-06	Grhl3	3.93777	Mus musculus grainyhead-like 3 (Drosophila) (Grhl3), mRNA [NM_001013756]
A_55_P1962354	242602	9.54077e-09	BC055111	3.93601	Mus musculus cDNA sequence BC055111 (BC055111), mRNA [NM_183182]
A_55_P1952304	327799	6.10602e-09	Usp44	3.93466	Mus musculus ubiquitin specific peptidase 44 (Usp44), transcript variant 1, mRNA [NM_001206851]
A_66_P129111	50927	7.86233e-07	Nasp	3.93142	Mus musculus nuclear autoantigenic sperm protein mRNA, complete cds. [AF034610]
A_30_P01018097	n/a	0.00196656	n/a	3.9291	lincRNA:chr16:9158862-9162427 forward strand
A_55_P1984262	79455	1.38439e-06	Pdcl2	3.92875	Mus musculus phosducin-like 2 (Pdcl2), mRNA [NM_023508]
A_30_P01022985	n/a	4.01973e-07	n/a	3.92778	lincRNA:chr9:75316023-75344401 forward strand
A_55_P2069256	623131	4.39137e-08	Prr19	3.9268	Mus musculus proline rich 19 (Prr19), mRNA [NM_001081294]
A_51_P194853	103655	1.20689e-08	Sec14l4	3.92483	Mus musculus SEC14-like 4 (S. cerevisiae) (Sec14l4), mRNA [NM_146013]
A_30_P01033674	n/a	9.85389e-05	n/a	3.92156	lincRNA:chr2:154235540-154248551 reverse strand
A_51_P424854	11625	4.73929e-06	Ahsg	3.92038	Mus musculus alpha-2-HS-glycoprotein (Ahsg), mRNA [NM_013465]
A_55_P2025790	208836	7.12607e-05	Fanci	3.91716	Mus musculus Fanconi anemia, complementation group I (Fanci), mRNA [NM_145946]
A_30_P01026326	n/a	1.33098e-08	n/a	3.91162	lincRNA:chr11:97457180-97487074 forward strand
A_55_P2135079	240095	3.51358e-08	H2-M5	3.90902	histocompatibility 2, M region locus 5 [Source:MGI Symbol;Acc:MGI:95917] [ENSMUST00000145260]
A_55_P1969486	245347	4.41099e-07	Gm4984	3.89734	Mus musculus predicted pseudogene 4984 (Gm4984), mRNA [NM_001101484]
A_55_P2036086	n/a	0.000367096	n/a	3.88565	n/a
A_55_P2093520	100039042	0.00314136	Gm2016	3.87681	PREDICTED: Mus musculus predicted gene 2016 (Gm2016), mRNA [XM_003946423]
A_51_P187679	74446	2.48104e-05	Slc9b1	3.86917	Mus musculus solute carrier family 9, subfamily B (NHA1, cation proton antiporter 1), member 1 (Slc9b1), nuclear gene encoding mitochondrial protein, mRNA [NM_028946]
A_55_P2208041	20899	1.13945e-05	Stra8	3.8686	Mus musculus stimulated by retinoic acid gene 8 (Stra8), mRNA [NM_009292]
A_55_P2035326	100039805	1.13124e-06	D5Ertd605e	3.86842	Mus musculus DNA segment, Chr 5, ERATO Doi 605, expressed (D5Ertd605e), non-coding RNA [NR_033625]
A_52_P42762	22788	0.000130868	Zp3	3.86389	Mus musculus zona pellucida glycoprotein 3 (Zp3), mRNA [NM_011776]
A_55_P2145237	n/a	6.17944e-08	n/a	3.86375	n/a
A_30_P01017793	n/a	2.65545e-05	n/a	3.86179	lincRNA:chr2:71205705-71226510 forward strand
A_52_P638794	77485	0.000212579	Stk31	3.86166	Mus musculus serine threonine kinase 31 (Stk31), mRNA [NM_029916]
A_55_P2094691	20670	3.09001e-07	Sox15	3.86113	Mus musculus SRY-box containing gene 15 (Sox15), mRNA [NM_009235]
A_51_P190111	17218	3.14479e-05	Mcm5	3.85873	Mus musculus minichromosome maintenance deficient 5, cell division cycle 46 (S. cerevisiae) (Mcm5), mRNA [NM_008566]
A_30_P01023910	n/a	0.000662766	n/a	3.8584	lincRNA:chr7:48794017-48815817 reverse strand
A_52_P627816	21816	9.25797e-07	Tgm1	3.85604	Mus musculus transglutaminase 1, K polypeptide (Tgm1), transcript variant 2, mRNA [NM_019984]
A_51_P403814	232156	1.19529e-07	Slc4a5	3.85148	Mus musculus solute carrier family 4, sodium bicarbonate cotransporter, member 5 (Slc4a5), mRNA [NM_001166067]
A_65_P05456	97243	5.87909e-07	Naa11	3.84959	Mus musculus N(alpha)-acetyltransferase 11, NatA catalytic subunit (Naa11), mRNA [NM_001033191]
A_55_P2415910	105398	0.000362596	9330199F22Rik	3.84387	Mus musculus adult male diencephalon cDNA, RIKEN full-length enriched library, clone:9330199F22 product:unclassifiable, full insert sequence. [AK034487]
A_55_P2158176	229927	4.81935e-05	Clca4	3.83436	Mus musculus chloride channel calcium activated 4 (Clca4), mRNA [NM_139148]
A_55_P2040743	68014	6.74913e-06	Zwilch	3.83333	Mus musculus zwilch kinetochore protein (Zwilch), mRNA [NM_026507]
A_66_P127969	12035	5.77021e-08	Bcat1	3.83143	Mus musculus branched chain aminotransferase 1, cytosolic (Bcat1), transcript variant 2, mRNA [NM_007532]
A_30_P01025752	n/a	1.10695e-06	n/a	3.8313	lincRNA:chr1:183951156-183986156 reverse strand
A_52_P110534	22137	0.000105371	Ttk	3.82727	Mus musculus Ttk protein kinase (Ttk), transcript variant 1, mRNA [NM_009445]
A_55_P2080130	383619	6.74076e-05	Aim2	3.82696	Mus musculus absent in melanoma 2 (Aim2), mRNA [NM_001013779]
A_52_P56397	69885	0.000169803	Clhc1	3.82483	Mus musculus clathrin heavy chain linker domain containing 1 (Clhc1), mRNA [NM_001081099]
A_55_P2065671	268697	0.000273444	Ccnb1	3.82208	Mus musculus cyclin B1 (Ccnb1), mRNA [NM_172301]
A_52_P420608	381371	4.87677e-06	Gm1631	3.81274	Mus musculus predicted gene 1631 (Gm1631), non-coding RNA [NR_037979]
A_51_P245368	18669	1.06699e-05	Abcb1b	3.81104	Mus musculus ATP-binding cassette, sub-family B (MDR/TAP), member 1B (Abcb1b), mRNA [NM_011075]
A_51_P245393	214669	6.44754e-09	L3mbtl2	3.80701	Mus musculus l(3)mbt-like 2 (Drosophila) (L3mbtl2), mRNA [NM_145993]
A_55_P1980636	20878	6.48069e-05	Aurka	3.80127	Mus musculus aurora kinase A (Aurka), mRNA [NM_011497]
A_55_P2021355	n/a	1.09816e-07	n/a	3.79964	n/a
A_51_P198775	381306	9.76287e-07	BC055324	3.79488	Mus musculus cDNA sequence BC055324 (BC055324), mRNA [NM_201364]
A_52_P565847	245128	1.75281e-07	AU018091	3.79056	Mus musculus expressed sequence AU018091 (AU018091), mRNA [NM_001004153]
A_55_P2060592	15394	0.000119532	Hoxa1	3.78595	Mus musculus homeobox A1 (Hoxa1), mRNA [NM_010449]
A_51_P177092	20849	2.9763e-07	Stat4	3.78023	Mus musculus signal transducer and activator of transcription 4 (Stat4), mRNA [NM_011487]
A_51_P208680	214901	7.65425e-07	Chtf18	3.77898	Mus musculus CTF18, chromosome transmission fidelity factor 18 (Chtf18), mRNA [NM_145409]
A_55_P2145136	n/a	3.98308e-05	n/a	3.77802	n/a
A_55_P1955015	246177	6.25635e-10	Myo1g	3.77565	Mus musculus myosin IG (Myo1g), mRNA [NM_178440]
A_55_P2008427	213236	5.47556e-08	Dnd1	3.77213	Mus musculus dead end homolog 1 (zebrafish) (Dnd1), mRNA [NM_173383]
A_55_P2066230	15162	1.19117e-05	Hck	3.77114	Mus musculus hemopoietic cell kinase (Hck), transcript variant 1, mRNA [NM_001172117]
A_52_P462472	245555	1.98618e-06	C77370	3.77062	Mus musculus expressed sequence C77370 (C77370), mRNA [NM_001077354]
A_30_P01029817	n/a	5.94585e-06	n/a	3.76624	lincRNA:chr13:81773237-81783062 reverse strand
A_55_P1953588	14008	5.12026e-07	Etv2	3.76404	Mus musculus ets variant gene 2 (Etv2), mRNA [NM_007959]
A_66_P115766	664987	1.80383e-07	Gm14393	3.76224	predicted gene 14393 [Source:MGI Symbol;Acc:MGI:3649576] [ENSMUST00000109066]
A_55_P2168168	83558	1.90349e-07	Tex11	3.76104	Mus musculus testis expressed gene 11 (Tex11), transcript variant 1, mRNA [NM_031384]
A_55_P2157205	12590	0.000115056	Cdx1	3.75903	Mus musculus caudal type homeobox 1 (Cdx1), mRNA [NM_009880]
A_66_P112024	627967	8.14991e-10	Gm6816	3.74815	predicted gene 6816 [Source:MGI Symbol;Acc:MGI:3648347] [ENSMUST00000059737]
A_55_P2074435	n/a	0.00299822	n/a	3.74246	n/a
A_55_P1996946	107995	5.51725e-05	Cdc20	3.74037	Mus musculus cell division cycle 20 (Cdc20), mRNA [NM_023223]
A_55_P2082703	n/a	0.000103669	n/a	3.73843	Mus musculus NOD-derived CD11c +ve dendritic cells cDNA, RIKEN full-length enriched library, clone:F630230J21 product:Ubiquitin carboxyl-terminal hydrolase DUB-1 (Fragment), full insert sequence. [AK155468]
A_55_P1955183	546024	0.000220279	Crxos1	3.7358	Mus musculus Crx opposite strand transcript 1 (Crxos1), transcript variant 1, mRNA [NM_001033638]
A_51_P517051	71962	1.88833e-08	Gatsl3	3.73402	Mus musculus GATS protein-like 3 (Gatsl3), mRNA [NM_028022]
A_30_P01031446	n/a	5.41668e-06	n/a	3.73311	lincRNA:chr10:62347876-62374346 reverse strand
A_55_P2050773	100048452	0.000167137	LOC100048452	3.73049	Mus musculus adult male hypothalamus cDNA, RIKEN full-length enriched library, clone:A230085I18 product:unclassifiable, full insert sequence. [AK039014]
A_55_P2369534	619297	3.83323e-07	C430049E01Rik	3.73046	PREDICTED: Mus musculus RIKEN cDNA C430049E01 gene (C430049E01Rik), mRNA [XM_003945442]
A_55_P1988373	71876	4.75025e-06	Mlf1ip	3.72834	Mus musculus myeloid leukemia factor 1 interacting protein (Mlf1ip), mRNA [NM_027973]
A_30_P01022163	n/a	0.00346817	n/a	3.72788	lincRNA:chr16:9129538-9137898 forward strand
A_51_P195153	29870	3.26162e-06	Gtse1	3.72021	Mus musculus G two S phase expressed protein 1 (Gtse1), transcript variant 2, mRNA [NM_013882]
A_30_P01033551	n/a	8.67539e-07	n/a	3.71873	lincRNA:chr8:110197171-110206546 reverse strand
A_51_P133612	67177	6.84369e-06	Cdt1	3.71606	Mus musculus chromatin licensing and DNA replication factor 1 (Cdt1), mRNA [NM_026014]
A_55_P2011937	60530	7.37135e-05	Fignl1	3.71399	Mus musculus fidgetin-like 1 (Fignl1), transcript variant 1, mRNA [NM_001163359]
A_55_P2150741	277978	5.5037e-06	Exoc3l	3.71357	Mus musculus exocyst complex component 3-like (Exoc3l), mRNA [NM_177788]
A_55_P2104071	497114	0.00400651	Defa23	3.70929	Mus musculus defensin, alpha, 23 (Defa23), mRNA [NM_001012307]
A_51_P195034	71988	0.000509197	Esco2	3.70918	Mus musculus establishment of cohesion 1 homolog 2 (S. cerevisiae) (Esco2), mRNA [NM_028039]
A_30_P01021779	n/a	1.02451e-07	n/a	3.70779	lincRNA:chr8:110197171-110206546 reverse strand
A_55_P2258757	73321	1.98788e-05	1700042O10Rik	3.70772	Mus musculus RIKEN cDNA 1700042O10 gene (1700042O10Rik), non-coding RNA [NR_045178]
A_55_P2017826	17863	1.27318e-06	Myb	3.7037	Mus musculus myeloblastosis oncogene (Myb), transcript variant 1, mRNA [NM_001198914]
A_55_P2182187	11925	0.000767844	Neurog3	3.70339	Mus musculus neurogenin 3 (Neurog3), mRNA [NM_009719]
A_55_P2173982	20135	0.000281865	Rrm2	3.70275	Mus musculus ribonucleotide reductase M2 (Rrm2), mRNA [NM_009104]
A_55_P2054372	100041811	0.00655672	Gm15299	3.70078	Mus musculus predicted pseudogene 15299 (Gm15299), mRNA [NM_001170955]
A_55_P2128646	57441	1.11523e-05	Gmnn	3.6929	Mus musculus geminin (Gmnn), mRNA [NM_020567]
A_55_P2153021	22138	0.00026576	Ttn	3.68797	Mus musculus titin (Ttn), transcript variant N2-A, mRNA [NM_011652]
A_55_P2110245	60530	0.000173402	Fignl1	3.68606	Mus musculus fidgetin-like 1 (Fignl1), transcript variant 1, mRNA [NM_001163359]
A_51_P393958	67141	2.31893e-05	Fbxo5	3.685	Mus musculus F-box protein 5 (Fbxo5), mRNA [NM_025995]
A_51_P436201	14450	7.77323e-09	Gart	3.68487	Mus musculus phosphoribosylglycinamide formyltransferase (Gart), mRNA [NM_010256]
A_52_P488623	320557	1.64774e-07	Fam169a	3.6814	Mus musculus family with sequence similarity 169, member A (Fam169a), transcript variant 1, mRNA [NM_001100458]
A_55_P2050439	218977	6.6121e-05	Dlgap5	3.68095	Mus musculus discs, large (Drosophila) homolog-associated protein 5 (Dlgap5), mRNA [NM_144553]
A_55_P1973427	83560	3.05882e-06	Tex14	3.67984	Mus musculus testis expressed gene 14 (Tex14), transcript variant 1, mRNA [NM_001199293]
A_55_P1976037	331195	0.000455485	A430089I19Rik	3.67654	Mus musculus RIKEN cDNA A430089I19 gene (A430089I19Rik), mRNA [NM_177913]
A_52_P211223	108912	0.000133244	Cdca2	3.67398	Mus musculus cell division cycle associated 2 (Cdca2), transcript variant 2, mRNA [NM_175384]
A_55_P1991461	n/a	1.89449e-09	n/a	3.67373	NM_065733 F52C9.7 {Caenorhabditis elegans} (exp=-1; wgp=0; cg=0), partial (5%) [TC1732485]
A_55_P2177958	n/a	2.06932e-05	n/a	3.67329	n/a
A_51_P211305	116904	3.68324e-06	Alpk3	3.67142	Mus musculus alpha-kinase 3 (Alpk3), mRNA [NM_054085]
A_52_P386459	59290	1.42228e-06	Gpa33	3.66996	Mus musculus glycoprotein A33 (transmembrane) (Gpa33), mRNA [NM_021610]
A_30_P01022401	n/a	1.12456e-07	n/a	3.66926	lincRNA:chr17:35080914-35090009 forward strand
A_55_P2158448	14562	7.81988e-08	Gdf3	3.66792	Mus musculus growth differentiation factor 3 (Gdf3), mRNA [NM_008108]
A_55_P2046852	14460	3.15192e-05	Gata1	3.66786	Mus musculus GATA binding protein 1 (Gata1), mRNA [NM_008089]
A_55_P1983768	11799	0.000292125	Birc5	3.66198	Mus musculus baculoviral IAP repeat-containing 5 (Birc5), transcript variant 1, mRNA [NM_009689]
A_55_P2163033	15408	7.28697e-05	Hoxb13	3.64763	Mus musculus homeobox B13 (Hoxb13), mRNA [NM_008267]
A_55_P2089035	18973	3.97605e-06	Pole	3.64724	Mus musculus lung RCB-0558 LLC cDNA, RIKEN full-length enriched library, clone:G730012N14 product:polymerase (DNA directed), epsilon, full insert sequence. [AK165879]
A_55_P2061991	240023	6.52072e-09	Pnldc1	3.64485	Mus musculus poly(A)-specific ribonuclease (PARN)-like domain containing 1 (Pnldc1), mRNA [NM_001034866]
A_66_P116678	20116	1.89473e-08	Rps8	3.6438	Mus musculus ribosomal protein S8 (Rps8), mRNA [NM_009098]
A_51_P519791	219114	8.36853e-06	Ska3	3.64325	Mus musculus spindle and kinetochore associated complex subunit 3 (Ska3), mRNA [NM_198605]
A_55_P1999108	13216	0.0128108	Defa1	3.63922	Mus musculus defensin, alpha 1 (Defa1), mRNA [NM_010031]
A_55_P2025006	16618	2.04686e-08	Klk1b26	3.63844	Mus musculus kallikrein 1-related petidase b26 (Klk1b26), mRNA [NM_010644]
A_55_P2005893	75329	0.000107668	Atf7ip2	3.63055	Mus musculus activating transcription factor 7 interacting protein 2 (Atf7ip2), transcript variant 2, mRNA [NM_029253]
A_55_P1962503	279706	2.01535e-06	Nup62cl	3.62894	Mus musculus nucleoporin 62 C-terminal like (Nup62cl), mRNA [NM_001081668]
A_55_P2007017	245109	0.0010716	Zscan4c	3.62635	Mus musculus zinc finger and SCAN domain containing 4C (Zscan4c), mRNA [NM_001013765]
A_51_P487999	72415	0.000239355	Sgol1	3.62586	Mus musculus shugoshin-like 1 (S. pombe) (Sgol1), mRNA [NM_028232]
A_55_P1992976	331195	0.000148418	A430089I19Rik	3.61574	Mus musculus RIKEN cDNA A430089I19 gene (A430089I19Rik), mRNA [NM_177913]
A_55_P2336173	100040724	0.00013944	Mirg	3.61219	Mus musculus adult male pituitary gland cDNA, RIKEN full-length enriched library, clone:5330411G14 product:unclassifiable, full insert sequence. [AK077315]
A_66_P131979	23834	3.65122e-05	Cdc6	3.61215	Mus musculus cell division cycle 6 (Cdc6), transcript variant 1, mRNA [NM_011799]
A_55_P2015182	319804	8.33302e-06	Glt1d1	3.61097	glycosyltransferase 1 domain containing 1 [Source:MGI Symbol;Acc:MGI:2442755] [ENSMUST00000137157]
A_30_P01030202	n/a	0.00854236	n/a	3.61076	lincRNA:chr7:48794017-48815817 reverse strand
A_30_P01030792	n/a	3.09001e-07	n/a	3.61061	lincRNA:chr13:62364360-62381775 forward strand
A_55_P1996941	68612	0.000294502	Ube2c	3.61039	Mus musculus ubiquitin-conjugating enzyme E2C (Ube2c), mRNA [NM_026785]
A_30_P01018089	n/a	0.00729842	n/a	3.60642	lincRNA:chr16:9129538-9137898 forward strand
A_30_P01030719	n/a	7.49269e-05	n/a	3.60586	lincRNA:chrX:100626855-100680296 forward strand
A_55_P2005956	13647	2.84366e-07	Egfbp2	3.60389	Mus musculus epidermal growth factor binding protein type B (Egfbp2), mRNA [NM_010115]
A_51_P501897	18741	0.000349193	Pitx2	3.59795	Mus musculus paired-like homeodomain transcription factor 2 (Pitx2), transcript variant 3, mRNA [NM_001042502]
A_55_P2173457	67522	8.57257e-07	1700097N02Rik	3.59717	Mus musculus RIKEN cDNA 1700097N02 gene (1700097N02Rik), non-coding RNA [NR_045287]
A_55_P1959633	15378	0.000130197	Hnf4a	3.59309	Mus musculus hepatic nuclear factor 4, alpha (Hnf4a), mRNA [NM_008261]
A_55_P2109227	319804	3.51358e-08	Glt1d1	3.59219	Mus musculus glycosyltransferase 1 domain containing 1 (Glt1d1), mRNA [NM_177005]
A_52_P536494	18109	1.66247e-08	Mycn	3.59005	Mus musculus v-myc myelocytomatosis viral related oncogene, neuroblastoma derived (avian) (Mycn), mRNA [NM_008709]
A_55_P1995205	21973	0.00245349	Top2a	3.58598	Mus musculus topoisomerase (DNA) II alpha (Top2a), mRNA [NM_011623]
A_55_P2004972	18012	6.50418e-07	Neurod1	3.58438	Mus musculus neurogenic differentiation 1 (Neurod1), mRNA [NM_010894]
A_55_P1975151	n/a	1.53656e-05	n/a	3.58247	n/a
A_55_P2104076	626682	0.0172905	Gm6696	3.57889	predicted gene 6696 [Source:MGI Symbol;Acc:MGI:3646688] [ENSMUST00000098887]
A_51_P296905	231327	1.67156e-07	Ppat	3.57557	Mus musculus phosphoribosyl pyrophosphate amidotransferase (Ppat), mRNA [NM_172146]
A_55_P2048759	67749	0.00133011	Mgarp	3.574	Mus musculus mitochondria localized glutamic acid rich protein (Mgarp), nuclear gene encoding mitochondrial protein, transcript variant 1, mRNA [NM_026358]
A_30_P01023594	n/a	9.9901e-07	n/a	3.57116	lincRNA:chr1:13058312-13099826 forward strand
A_55_P2125963	100041433	0.00881571	Gm13247	3.56837	Mus musculus predicted gene 13247 (Gm13247), transcript variant 1, mRNA [NM_001243138]
A_55_P2428967	74249	1.89473e-08	Lrrc2	3.56093	Mus musculus leucine rich repeat containing 2 (Lrrc2), mRNA [NM_028838]
A_51_P242967	57746	3.24994e-07	Piwil2	3.5604	Mus musculus piwi-like homolog 2 (Drosophila) (Piwil2), mRNA [NM_021308]
A_51_P433430	13619	2.27718e-07	Phc1	3.55945	Mus musculus polyhomeotic-like 1 (Drosophila) (Phc1), transcript variant 1, mRNA [NM_007905]
A_55_P2153461	330409	6.40241e-09	Cecr2	3.55919	Mus musculus cat eye syndrome chromosome region, candidate 2 (Cecr2), mRNA [NM_001128151]
A_55_P1960683	14061	2.63297e-06	F2	3.55915	Mus musculus coagulation factor II (F2), mRNA [NM_010168]
A_52_P556099	70645	2.37622e-05	Oip5	3.55881	Mus musculus Opa interacting protein 5 (Oip5), mRNA [NM_001042653]
A_30_P01030085	n/a	4.83457e-08	n/a	3.55825	lincRNA:chr5:67865049-67868521 forward strand
A_55_P2013336	17279	9.91182e-05	Melk	3.5564	Mus musculus maternal embryonic leucine zipper kinase (Melk), mRNA [NM_010790]
A_30_P01019618	n/a	5.29117e-05	n/a	3.55541	lincRNA:chr7:50509139-50526856 forward strand
A_30_P01033599	n/a	6.34042e-08	n/a	3.55446	lincRNA:chr1:138570107-138632310 forward strand
A_30_P01020577	n/a	3.57482e-07	n/a	3.55434	lincRNA:chrX:135882029-135892277 reverse strand
A_30_P01026674	n/a	7.66738e-05	n/a	3.55328	lincRNA:chr16:3337275-3355950 forward strand
A_30_P01027485	n/a	3.7263e-06	n/a	3.54876	lincRNA:chr13:81773237-81783062 reverse strand
A_30_P01021762	n/a	2.58735e-05	n/a	3.54801	lincRNA:chr11:51039537-51048969 forward strand
A_30_P01032969	n/a	3.26267e-06	n/a	3.54402	lincRNA:chr4:132897264-132910714 reverse strand
A_55_P2091551	216445	3.51358e-08	Arhgap9	3.54399	Mus musculus Rho GTPase activating protein 9 (Arhgap9), mRNA [NM_146011]
A_52_P145415	19207	8.16022e-07	Ptch2	3.54249	patched homolog 2 [Source:MGI Symbol;Acc:MGI:1095405] [ENSMUST00000030443]
A_51_P274465	20962	0.000553645	Sycp3	3.53938	M.musculus mRNA for synaptonemal complex protein. [Y08485]
A_55_P1952385	94244	6.14396e-06	Fkbp6	3.53926	Mus musculus FK506 binding protein 6 (Fkbp6), mRNA [NM_033571]
A_65_P11513	73336	2.34115e-05	Prss44	3.5378	Mus musculus protease, serine, 44 (Prss44), mRNA [NM_148940]
A_55_P2000304	21749	0.000162438	Terf1	3.53027	Mus musculus telomeric repeat binding factor 1 (Terf1), mRNA [NM_009352]
A_30_P01024631	n/a	3.73827e-05	n/a	3.52971	lincRNA:chr5:74487385-74497428 forward strand
A_55_P2180546	71020	6.3697e-08	Spats1	3.52804	Mus musculus spermatogenesis associated, serine-rich 1 (Spats1), mRNA [NM_027649]
A_55_P2419299	76286	0.000256669	1110006E14Rik	3.52739	Mus musculus 9 days embryo whole body cDNA, RIKEN full-length enriched library, clone:D030062B12 product:unclassifiable, full insert sequence. [AK141773]
A_52_P596755	381101	5.66206e-07	Dnph1	3.52453	Mus musculus 2'-deoxynucleoside 5'-phosphate N-hydrolase 1 (Dnph1), mRNA [NM_207161]
A_55_P2086659	19366	2.84306e-06	Rad54l	3.5099	Mus musculus RAD54 like (S. cerevisiae) (Rad54l), transcript variant 1, mRNA [NM_009015]
A_51_P144543	74269	1.8819e-06	1700063H04Rik	3.50215	PREDICTED: Mus musculus RIKEN cDNA 1700063H04 gene (1700063H04Rik), misc_RNA [XR_140778]
A_55_P1955871	97895	0.00168313	Nlrp4f	3.49951	Mus musculus NLR family, pyrin domain containing 4F (Nlrp4f), mRNA [NM_175290]
A_51_P401263	268465	4.94013e-07	Eme1	3.49913	Mus musculus essential meiotic endonuclease 1 homolog 1 (S. pombe) (Eme1), mRNA [NM_177752]
A_55_P1997450	620551	0.00132366	LOC620551	3.49871	predicted gene 7942 [Source:MGI Symbol;Acc:MGI:3646599] [ENSMUST00000163216]
A_52_P206861	245671	3.11608e-08	Klf8	3.49783	Mus musculus Kruppel-like factor 8 (Klf8), mRNA [NM_173780]
A_55_P2019719	246728	6.75956e-06	Oas2	3.49735	Mus musculus 2'-5' oligoadenylate synthetase 2 (Oas2), mRNA [NM_145227]
A_55_P2152427	68014	0.000125841	Zwilch	3.49492	Mus musculus zwilch kinetochore protein (Zwilch), mRNA [NM_026507]
A_66_P131324	78526	4.9474e-07	C330013F16Rik	3.49151	Mus musculus RIKEN cDNA C330013F16 gene (C330013F16Rik), transcript variant 2, non-coding RNA [NR_045456]
A_30_P01024429	n/a	2.73073e-06	n/a	3.49018	lincRNA:chrX:135880775-135891525 reverse strand
A_66_P130103	67196	3.1947e-06	Ube2t	3.48951	Mus musculus ubiquitin-conjugating enzyme E2T (putative) (Ube2t), mRNA [NM_026024]
A_51_P241769	19746	3.48497e-07	Rhd	3.48445	Mus musculus Rh blood group, D antigen (Rhd), mRNA [NM_011270]
A_52_P193555	22062	1.75933e-05	Trp73	3.48433	Mus musculus transformation related protein 73 (Trp73), transcript variant 1, mRNA [NM_011642]
A_51_P344566	18817	0.000952865	Plk1	3.48429	Mus musculus polo-like kinase 1 (Plk1), mRNA [NM_011121]
A_51_P254045	22036	1.75898e-05	Traip	3.48383	Mus musculus TRAF-interacting protein (Traip), mRNA [NM_011634]
A_30_P01033590	n/a	0.000122695	n/a	3.48336	lincRNA:chrX:100626855-100680296 forward strand
A_51_P133137	19348	0.000518276	Kif20a	3.47525	Mus musculus kinesin family member 20A (Kif20a), transcript variant 3, mRNA [NM_009004]
A_55_P2075549	237009	0.00498266	Ube2dnl1	3.47292	Mus musculus ubiquitin-conjugating enzyme E2D N-terminal like 1 (Ube2dnl1), non-coding RNA [NR_003645]
A_52_P502771	623474	2.40478e-06	Rad54b	3.46417	Mus musculus RAD54 homolog B (S. cerevisiae) (Rad54b), transcript variant 1, mRNA [NM_001039556]
A_55_P2014665	26934	0.000104491	Racgap1	3.46175	Mus musculus Rac GTPase-activating protein 1 (Racgap1), transcript variant 3, mRNA [NM_001253809]
A_30_P01033542	n/a	9.05033e-07	n/a	3.46054	lincRNA:chr9:75316023-75344401 forward strand
A_51_P246339	72151	2.70423e-06	Rfc5	3.45942	Mus musculus replication factor C (activator 1) 5 (Rfc5), mRNA [NM_028128]
A_66_P121459	12615	0.000665089	Cenpa	3.45853	Mus musculus centromere protein A (Cenpa), mRNA [NM_007681]
A_55_P2186648	12021	4.42792e-05	Bard1	3.45734	Mus musculus BRCA1 associated RING domain 1 (Bard1), mRNA [NM_007525]
A_52_P646034	18020	1.37413e-07	Nfatc2ip	3.45433	Mus musculus nuclear factor of activated T cells, cytoplasmic, calcineurin dependent 2 interacting protein (Nfatc2ip), mRNA [NM_010900]
A_51_P273538	71846	1.55269e-07	Syce2	3.45228	Mus musculus synaptonemal complex central element protein 2 (Syce2), transcript variant 2, mRNA [NM_027954]
A_55_P2078670	12411	1.5651e-08	Cbs	3.45041	Mus musculus cystathionine beta-synthase (Cbs), transcript variant 1, mRNA [NM_144855]
A_52_P85774	94088	1.4911e-07	Trim6	3.44999	Mus musculus tripartite motif-containing 6 (Trim6), mRNA [NM_001013616]
A_30_P01028819	n/a	0.000252806	n/a	3.44733	lincRNA:chr4:146345650-146356650 forward strand
A_55_P2365897	110074	2.31893e-05	Dut	3.44716	Mus musculus 2 days neonate thymus thymic cells cDNA, RIKEN full-length enriched library, clone:E430022E24 product:deoxyuridine triphosphatase, full insert sequence. [AK169782]
A_55_P2170681	52276	4.5391e-05	Cdca8	3.44688	Mus musculus cell division cycle associated 8 (Cdca8), mRNA [NM_026560]
A_30_P01025678	n/a	0.000367055	n/a	3.44539	lincRNA:chr10:117021051-117038683 forward strand
A_55_P2185143	94244	4.91195e-05	Fkbp6	3.4441	Mus musculus RCB-1283 B16 melanoma cDNA, RIKEN full-length enriched library, clone:G430069A15 product:FK506 binding protein 6 (36kD), full insert sequence. [AK090036]
A_52_P556462	211651	8.08759e-07	Fancd2	3.44382	Mus musculus Fanconi anemia, complementation group D2 (Fancd2), mRNA [NM_001033244]
A_52_P460836	320974	5.08152e-08	Lrrn4	3.44083	Mus musculus leucine rich repeat neuronal 4 (Lrrn4), mRNA [NM_177303]
A_30_P01025720	n/a	5.65097e-07	n/a	3.43946	lincRNA:chr17:35080914-35090009 reverse strand
A_51_P151586	14841	9.9883e-05	Gsg2	3.43412	Mus musculus germ cell-specific gene 2 (Gsg2), mRNA [NM_010353]
A_30_P01029964	n/a	0.000761235	n/a	3.43168	lincRNA:chr10:117021051-117038683 forward strand
A_30_P01024849	n/a	4.53208e-07	n/a	3.43025	lincRNA:chr2:168136389-168136560 reverse strand
A_55_P2156016	79456	2.45133e-07	Recql4	3.42939	Mus musculus RecQ protein-like 4 (Recql4), mRNA [NM_058214]
A_51_P472249	20540	1.33026e-05	Slc7a7	3.42522	Mus musculus solute carrier family 7 (cationic amino acid transporter, y+ system), member 7 (Slc7a7), transcript variant 1, mRNA [NM_011405]
A_51_P458008	216881	1.02278e-06	Wscd1	3.423	WSC domain containing 1 [Source:MGI Symbol;Acc:MGI:2448493] [ENSMUST00000138339]
A_55_P2008417	76915	8.45377e-07	Mnd1	3.42297	Mus musculus meiotic nuclear divisions 1 homolog (S. cerevisiae) (Mnd1), mRNA [NM_029797]
A_51_P230734	142681	5.51969e-07	Slc34a3	3.42088	Mus musculus solute carrier family 34 (sodium phosphate), member 3 (Slc34a3), mRNA [NM_080854]
A_55_P2143436	n/a	1.09609e-05	n/a	3.41865	n/a
A_51_P158210	17216	7.48524e-06	Mcm2	3.41715	Mus musculus minichromosome maintenance deficient 2 mitotin (S. cerevisiae) (Mcm2), mRNA [NM_008564]
A_30_P01028287	n/a	0.00125233	n/a	3.41693	lincRNA:chr17:34018371-34019394 reverse strand
A_55_P1966749	74134	0.000117923	Cyp2s1	3.41513	Mus musculus cytochrome P450, family 2, subfamily s, polypeptide 1 (Cyp2s1), mRNA [NM_028775]
A_55_P2161410	20717	0.007821	Serpina3m	3.41331	Mus musculus serine (or cysteine) peptidase inhibitor, clade A, member 3M (Serpina3m), mRNA [NM_009253]
A_55_P2182273	668218	8.17124e-07	Bin2	3.41235	Mus musculus bridging integrator 2 (Bin2), mRNA [NM_001270537]
A_55_P2086423	79456	6.6116e-08	Recql4	3.40543	Mus musculus RecQ protein-like 4 (Recql4), mRNA [NM_058214]
A_52_P484118	382038	1.14286e-06	Urb2	3.4027	Mus musculus URB2 ribosome biogenesis 2 homolog (S. cerevisiae) (Urb2), mRNA [NM_001029876]
A_55_P1959164	628709	0.000956318	Gm10324	3.4009	Mus musculus predicted gene 10324 (Gm10324), mRNA [NM_001177832]
A_55_P1954799	626708	0.0029074	Defa26	3.39822	Mus musculus defensin, alpha, 26 (Defa26), mRNA [NM_001079933]
A_52_P628067	14793	0.000184718	Cdca3	3.39758	Mus musculus cell division cycle associated 3 (Cdca3), mRNA [NM_013538]
A_51_P406796	29859	9.90038e-06	Sult4a1	3.39688	Mus musculus sulfotransferase family 4A, member 1 (Sult4a1), mRNA [NM_013873]
A_55_P2063146	n/a	0.000119431	n/a	3.39526	n/a
A_55_P2077649	13237	0.0091401	Defa3	3.39368	Mus musculus defensin, alpha, 3 (Defa3), mRNA [NM_007850]
A_30_P01023313	n/a	4.75352e-05	n/a	3.3922	lincRNA:chr1:162965309-162970704 forward strand
A_55_P2056654	110033	0.000253427	Kif22	3.39219	Mus musculus kinesin family member 22 (Kif22), mRNA [NM_145588]
A_51_P291501	218630	2.07416e-07	Ccno	3.3906	Mus musculus cyclin O (Ccno), mRNA [NM_001081062]
A_52_P552589	26411	2.25686e-07	Map4k1	3.39006	Mus musculus mitogen-activated protein kinase kinase kinase kinase 1 (Map4k1), mRNA [NM_008279]
A_30_P01024221	n/a	5.17751e-06	n/a	3.38027	lincRNA:chr2:172343878-172344212 reverse strand
A_52_P27020	68549	0.000666426	Sgol2	3.37635	Mus musculus shugoshin-like 2 (S. pombe) (Sgol2), transcript variant 1, mRNA [NM_199007]
A_30_P01030295	n/a	0.000978824	n/a	3.3762	lincRNA:chr7:48794017-48815817 reverse strand
A_30_P01019819	n/a	0.000767497	n/a	3.37329	lincRNA:chr17:34018371-34019394 reverse strand
A_55_P1970324	n/a	1.40094e-06	n/a	3.36997	n/a
A_30_P01019239	n/a	2.04003e-06	n/a	3.36768	lincRNA:chrX:135882029-135892277 reverse strand
A_55_P2175145	100038407	0.000523913	Gm10522	3.36761	Mus musculus NOD-derived CD11c +ve dendritic cells cDNA, RIKEN full-length enriched library, clone:F630030N20 product:hypothetical protein, full insert sequence. [AK154426]
A_52_P411003	218977	1.0011e-05	Dlgap5	3.36757	Mus musculus discs, large (Drosophila) homolog-associated protein 5 (Dlgap5), mRNA [NM_144553]
A_55_P2171578	54484	3.12276e-08	Mkrn1	3.36492	Mus musculus makorin, ring finger protein, 1 (Mkrn1), mRNA [NM_018810]
A_55_P1953087	17215	0.000107658	Mcm3	3.36485	Mus musculus minichromosome maintenance deficient 3 (S. cerevisiae) (Mcm3), mRNA [NM_008563]
A_30_P01020007	n/a	0.00742486	n/a	3.3644	lincRNA:chr5:105072936-105074001 forward strand
A_55_P1955998	195046	0.000169453	Nlrp1a	3.35977	Mus musculus NLR family, pyrin domain containing 1A (Nlrp1a), mRNA [NM_001004142]
A_52_P354123	69159	6.79504e-10	Rhebl1	3.35923	Mus musculus Ras homolog enriched in brain like 1 (Rhebl1), mRNA [NM_026967]
A_30_P01020713	n/a	5.84983e-05	n/a	3.35894	lincRNA:chr10:84005221-84022896 reverse strand
A_30_P01030644	n/a	1.90265e-07	n/a	3.35508	lincRNA:chrX:135880775-135891525 reverse strand
A_30_P01028224	n/a	3.12669e-06	n/a	3.35241	lincRNA:chr14:115423660-115463160 reverse strand
A_30_P01018260	n/a	0.000567046	n/a	3.34872	lincRNA:chr10:69844350-69844784 forward strand
A_55_P2419141	170734	1.295e-05	Zscan5b	3.34587	Mus musculus zinc finger and SCAN domain containing 5B (Zscan5b), mRNA [NM_133204]
A_30_P01028789	n/a	0.00024793	n/a	3.3453	lincRNA:chr4:145662641-145669641 forward strand
A_30_P01030442	n/a	0.0231284	n/a	3.34214	lincRNA:chr16:9129538-9137898 forward strand
A_52_P304947	72155	2.03827e-05	Cenpn	3.34165	Mus musculus centromere protein N (Cenpn), mRNA [NM_028131]
A_51_P518621	360198	2.37249e-07	Hist1h3a	3.34065	Mus musculus histone cluster 1, H3a (Hist1h3a), mRNA [NM_013550]
A_30_P01032480	n/a	8.3044e-07	n/a	3.33434	lincRNA:chrX:135882029-135892277 reverse strand
A_30_P01021886	n/a	0.00011801	n/a	3.33378	lincRNA:chr4:145450600-145461600 reverse strand
A_30_P01026059	n/a	4.04724e-07	n/a	3.33319	lincRNA:chrX:135880775-135891525 reverse strand
A_51_P333549	19693	0.0282248	Reg2	3.33158	Mus musculus regenerating islet-derived 2 (Reg2), mRNA [NM_009043]
A_51_P369636	107435	4.40946e-06	Hat1	3.32925	Mus musculus histone aminotransferase 1 (Hat1), mRNA [NM_026115]
A_51_P483544	30956	0.00103053	Aass	3.32725	Mus musculus aminoadipate-semialdehyde synthase (Aass), nuclear gene encoding mitochondrial protein, mRNA [NM_013930]
A_51_P430423	11486	1.21888e-05	Ada	3.32702	Mus musculus adenosine deaminase (Ada), transcript variant 2, mRNA [NM_007398]
A_66_P116077	78650	0.00166683	2410088K16Rik	3.32697	Mus musculus RIKEN cDNA 2410088K16 gene (2410088K16Rik), non-coding RNA [NR_040493]
A_55_P2127702	26934	0.00023621	Racgap1	3.32542	Mus musculus Rac GTPase-activating protein 1 (Racgap1), transcript variant 3, mRNA [NM_001253809]
A_55_P2023188	27756	8.0931e-08	Lsm2	3.32431	Mus musculus LSM2 homolog, U6 small nuclear RNA associated (S. cerevisiae) (Lsm2), transcript variant 1, mRNA [NM_030597]
A_51_P440985	14170	0.000637486	Fgf15	3.32411	Mus musculus fibroblast growth factor 15 (Fgf15), mRNA [NM_008003]
A_52_P176160	269378	9.8942e-07	Ahcy	3.32228	Mus musculus S-adenosylhomocysteine hydrolase (Ahcy), mRNA [NM_016661]
A_51_P324934	17215	8.12936e-05	Mcm3	3.32099	Mus musculus 2 days neonate thymus thymic cells cDNA, RIKEN full-length enriched library, clone:E430004P22 product:mini chromosome maintenance deficient (S. cerevisiae), full insert sequence. [AK088142]
A_51_P299287	114663	2.59628e-05	Impa2	3.31785	Mus musculus inositol (myo)-1(or 4)-monophosphatase 2 (Impa2), mRNA [NM_053261]
A_55_P2029420	70458	2.55608e-07	2610318N02Rik	3.31698	Mus musculus RIKEN cDNA 2610318N02 gene (2610318N02Rik), mRNA [NM_183287]
A_51_P201137	98386	5.83944e-08	Lbr	3.30738	Mus musculus lamin B receptor (Lbr), mRNA [NM_133815]
A_52_P187677	n/a	1.28344e-06	n/a	3.30597	n/a
A_30_P01020701	n/a	9.27833e-06	n/a	3.30532	lincRNA:chr13:19611679-19620954 reverse strand
A_55_P2093231	100862557	9.71632e-07	LOC100862557	3.30483	PREDICTED: Mus musculus myosin-6-like (LOC100862557), mRNA [XM_003689292]
A_30_P01025294	n/a	6.37431e-07	n/a	3.3044	lincRNA:chr8:110197171-110206546 reverse strand
A_55_P2002802	13532	8.71654e-05	Usp17lc	3.30398	ubiquitin specific peptidase 17-like 5 [Source:MGI Symbol;Acc:MGI:107698] [ENSMUST00000106892]
A_52_P214927	228880	1.12456e-07	Zmynd8	3.30084	Mus musculus zinc finger, MYND-type containing 8 (Zmynd8), transcript variant 4, mRNA [NM_001252587]
A_51_P451151	68612	0.000249428	Ube2c	3.30054	Mus musculus ubiquitin-conjugating enzyme E2C (Ube2c), mRNA [NM_026785]
A_30_P01023777	n/a	1.77692e-05	n/a	3.29691	lincRNA:chr15:5969454-5994540 reverse strand
A_55_P2118839	434225	2.00596e-05	Gm15514	3.29561	Mus musculus clone NIA:C0862F07 unknown mRNA. [AY512917]
A_30_P01020886	n/a	1.87416e-06	n/a	3.29457	lincRNA:chrX:98989930-98994344 forward strand
A_30_P01018019	n/a	0.000690586	n/a	3.29428	lincRNA:chr10:117021051-117038683 forward strand
A_51_P314907	27214	1.82354e-05	Dbf4	3.29386	Mus musculus DBF4 homolog (S. cerevisiae) (Dbf4), transcript variant 1, mRNA [NM_013726]
A_51_P450406	666339	1.82072e-05	Muc3	3.29264	mucin 3, intestinal [Source:MGI Symbol;Acc:MGI:1203527] [ENSMUST00000160630]
A_55_P2018776	n/a	0.00160225	n/a	3.29175	predicted gene 13101 [Source:MGI Symbol;Acc:MGI:3650204] [ENSMUST00000105763]
A_66_P138584	76915	8.18458e-07	Mnd1	3.28586	Mus musculus meiotic nuclear divisions 1 homolog (S. cerevisiae) (Mnd1), mRNA [NM_029797]
A_55_P1952251	24064	3.041e-06	Spry2	3.28079	Mus musculus sprouty homolog 2 (Drosophila) (Spry2), mRNA [NM_011897]
A_55_P1995996	433801	0.00417453	Gm13212	3.27598	Mus musculus predicted gene 13212 (Gm13212), mRNA [NM_001205101]
A_55_P1995924	100041677	0.0168838	Gm13157	3.27597	Mus musculus predicted gene 13157 (Gm13157), mRNA [NM_001127189]
A_52_P148212	217653	0.0131277	Mis18bp1	3.27379	Mus musculus MIS18 binding protein 1 (Mis18bp1), mRNA [NM_172578]
A_51_P495242	16797	4.22569e-07	Lat	3.27351	Mus musculus linker for activation of T cells (Lat), mRNA [NM_010689]
A_55_P1983769	11799	0.000690586	Birc5	3.27177	Mus musculus baculoviral IAP repeat-containing 5 (Birc5), transcript variant 3, mRNA [NM_001012273]
A_55_P2033110	11572	0.0021888	Crisp3	3.2696	Mus musculus cysteine-rich secretory protein 3 (Crisp3), mRNA [NM_009639]
A_55_P2061907	100043231	0.0025013	Gm4303	3.26747	Mus musculus predicted gene 4303 (Gm4303), mRNA [NM_001166638]
A_66_P108965	100340	5.41668e-06	Smpdl3b	3.26552	Mus musculus sphingomyelin phosphodiesterase, acid-like 3B (Smpdl3b), mRNA [NM_133888]
A_52_P591310	15433	1.96084e-05	Hoxd13	3.26306	Mus musculus homeobox D13 (Hoxd13), mRNA [NM_008275]
A_66_P130541	22036	4.64779e-05	Traip	3.25736	Mus musculus TRAF-interacting protein (Traip), mRNA [NM_011634]
A_55_P2081432	n/a	0.00232803	n/a	3.25695	n/a
A_52_P476699	276919	2.64824e-07	Gemin4	3.25666	Mus musculus gem (nuclear organelle) associated protein 4 (Gemin4), mRNA [NM_177367]
A_55_P2018407	20962	0.00259831	Sycp3	3.24993	Mus musculus synaptonemal complex protein 3 (Sycp3), mRNA [NM_011517]
A_30_P01032390	n/a	0.00773324	n/a	3.24959	lincRNA:chr5:105072936-105074001 forward strand
A_30_P01019250	n/a	8.03155e-05	n/a	3.245	lincRNA:chr5:74487385-74497428 forward strand
A_30_P01021712	n/a	5.14167e-08	n/a	3.24283	lincRNA:chrX:135880775-135891525 reverse strand
A_30_P01023643	n/a	0.00734076	n/a	3.24255	lincRNA:chr16:9158862-9162427 forward strand
A_55_P2000833	108961	2.86753e-05	E2f8	3.24254	Mus musculus E2F transcription factor 8 (E2f8), mRNA [NM_001013368]
A_30_P01019043	n/a	8.28824e-07	n/a	3.24224	lincRNA:chr11:51003332-51033057 reverse strand
A_55_P1962946	20963	1.35442e-08	Syk	3.24222	Mus musculus spleen tyrosine kinase (Syk), transcript variant 1, mRNA [NM_011518]
A_51_P262670	56190	1.04718e-06	Rbm38	3.24213	Mus musculus RNA binding motif protein 38 (Rbm38), mRNA [NM_019547]
A_51_P481398	16551	0.00192677	Kif11	3.23677	Mus musculus kinesin family member 11 (Kif11), mRNA [NM_010615]
A_65_P18981	233826	4.29855e-06	Palb2	3.23645	Mus musculus partner and localizer of BRCA2 (Palb2), mRNA [NM_001081238]
A_55_P2001628	66184	9.54077e-09	Rps4y2	3.2341	Mus musculus ribosomal protein S4, Y-linked 2 (Rps4y2), non-coding RNA [NR_003634]
A_55_P2419296	76286	0.00023023	1110006E14Rik	3.22833	Mus musculus 18-day embryo whole body cDNA, RIKEN full-length enriched library, clone:1110006E14 product:unclassifiable, full insert sequence. [AK003491]
A_51_P228171	66336	8.08862e-05	Cenpp	3.22824	Mus musculus centromere protein P (Cenpp), mRNA [NM_025495]
A_51_P137111	50883	5.13488e-06	Chek2	3.22675	Mus musculus checkpoint kinase 2 (Chek2), mRNA [NM_016681]
A_51_P151820	207932	1.05876e-07	Urb1	3.22316	Mus musculus URB1 ribosome biogenesis 1 homolog (S. cerevisiae) (Urb1), mRNA [NM_029497]
A_52_P633714	78733	2.31893e-05	Troap	3.22115	Mus musculus trophinin associated protein (Troap), transcript variant 1, mRNA [NM_030159]
A_55_P2175146	n/a	0.000642104	n/a	3.22112	n/a
A_52_P16931	64707	1.55154e-06	Suv39h2	3.21978	Mus musculus suppressor of variegation 3-9 homolog 2 (Drosophila) (Suv39h2), transcript variant 1, mRNA [NM_022724]
A_55_P2174726	381371	8.0559e-06	Gm1631	3.21653	Mus musculus predicted gene 1631 (Gm1631), non-coding RNA [NR_037979]
A_30_P01031836	n/a	0.000165078	n/a	3.21316	lincRNA:chr2:154235540-154248551 reverse strand
A_52_P527874	107094	2.16896e-07	Rrp12	3.21042	Mus musculus ribosomal RNA processing 12 homolog (S. cerevisiae) (Rrp12), mRNA [NM_199447]
A_55_P2075714	623166	3.23551e-06	Prr23a	3.21023	Mus musculus proline rich 23A (Prr23a), mRNA [NM_001134660]
A_66_P114695	12532	0.000174385	Cdc25c	3.20755	Mus musculus cell division cycle 25C (Cdc25c), mRNA [NM_009860]
A_51_P433388	69397	0.00172663	1700019A02Rik	3.20745	Mus musculus RIKEN cDNA 1700019A02 gene (1700019A02Rik), mRNA [NM_027070]
A_55_P1972882	n/a	1.08984e-06	n/a	3.20578	AV491343 Abe mouse ES cell Mus musculus cDNA clone 19991117EK07H02, mRNA sequence [AV491343]
A_55_P2060402	101612	2.44228e-07	Grwd1	3.20302	Mus musculus glutamate-rich WD repeat containing 1 (Grwd1), mRNA [NM_153419]
A_30_P01029618	n/a	2.60723e-05	n/a	3.2	lincRNA:chr18:3003075-3016150 reverse strand
A_55_P1958798	17433	1.42076e-05	Mobp	3.19915	Mus musculus myelin-associated oligodendrocytic basic protein (Mobp), transcript variant 1, mRNA [NM_008614]
A_52_P408391	18012	4.3475e-07	Neurod1	3.19902	Mus musculus neurogenic differentiation 1 (Neurod1), mRNA [NM_010894]
A_51_P235088	240892	2.70316e-05	Dusp27	3.19571	Mus musculus dual specificity phosphatase 27 (putative) (Dusp27), transcript variant 1, mRNA [NM_001033344]
A_30_P01026918	n/a	0.000113712	n/a	3.18954	lincRNA:chr9:40031056-40031687 reverse strand
A_55_P1965050	66197	5.44754e-05	Cks2	3.18901	Mus musculus CDC28 protein kinase regulatory subunit 2 (Cks2), mRNA [NM_025415]
A_30_P01026614	n/a	1.47088e-05	n/a	3.18863	lincRNA:chr7:114369337-114407862 reverse strand
A_55_P2000027	69982	9.2776e-07	Spink2	3.18385	Mus musculus serine peptidase inhibitor, Kazal type 2 (Spink2), mRNA [NM_183284]
A_52_P247788	225280	8.06071e-08	Ino80c	3.18353	Mus musculus INO80 complex subunit C (Ino80c), mRNA [NM_172625]
A_55_P2007026	668339	6.85016e-06	Gm9112	3.1835	Mus musculus predicted gene 9112 (Gm9112), mRNA [NM_001177365]
A_55_P1962305	231507	8.77447e-05	Plac8	3.18151	Mus musculus placenta-specific 8 (Plac8), mRNA [NM_139198]
A_30_P01023076	n/a	6.52275e-05	n/a	3.18151	lincRNA:chr12:110944403-110988678 forward strand
A_30_P01023018	n/a	7.58572e-05	n/a	3.18023	lincRNA:chr4:146156575-146175425 reverse strand
A_55_P1988228	12316	0.00905525	Aspm	3.18014	Mus musculus asp (abnormal spindle)-like, microcephaly associated (Drosophila) (Aspm), mRNA [NM_009791]
A_55_P1989337	100216455	0.000229899	Gm14124	3.17823	Mus musculus predicted gene 14124 (Gm14124), mRNA [NM_001142410]
A_55_P1959546	n/a	0.00155548	n/a	3.17696	predicted gene 7682 [Source:MGI Symbol;Acc:MGI:3779756] [ENSMUST00000098289]
A_51_P204646	66628	1.33098e-08	Thg1l	3.17527	Mus musculus tRNA-histidine guanylyltransferase 1-like (S. cerevisiae) (Thg1l), mRNA [NM_001080969]
A_55_P1997569	14912	7.071e-06	Nkx6-2	3.17505	Mus musculus NK6 homeobox 2 (Nkx6-2), transcript variant 1, mRNA [NM_183248]
A_55_P1978777	22722	2.9763e-07	Zfp64	3.17402	Mus musculus zinc finger protein 64 (Zfp64), mRNA [NM_009564]
A_51_P276479	214639	0.000355293	4930486L24Rik	3.17293	Mus musculus RIKEN cDNA 4930486L24 gene (4930486L24Rik), mRNA [NM_178098]
A_55_P2029417	70458	5.73167e-08	2610318N02Rik	3.1713	Mus musculus RIKEN cDNA 2610318N02 gene (2610318N02Rik), mRNA [NM_183287]
A_52_P275069	627821	1.08094e-06	Gm6792	3.16921	Mus musculus predicted gene 6792 (Gm6792), transcript variant 1, mRNA [NM_001177416]
A_66_P116360	n/a	5.97531e-06	n/a	3.16719	n/a
A_51_P457528	12442	0.00136055	Ccnb2	3.1659	Mus musculus cyclin B2 (Ccnb2), mRNA [NM_007630]
A_52_P308669	93721	3.19633e-05	Cpn1	3.15975	Mus musculus carboxypeptidase N, polypeptide 1 (Cpn1), mRNA [NM_030703]
A_55_P2177295	19207	5.65177e-07	Ptch2	3.15882	Mus musculus patched homolog 2 (Ptch2), mRNA [NM_008958]
A_52_P370203	16468	2.43556e-07	Jarid2	3.15784	Mus musculus jumonji, AT rich interactive domain 2 (Jarid2), transcript variant 2, mRNA [NM_021878]
A_30_P01023554	n/a	0.00223579	n/a	3.15168	lincRNA:chr17:34018371-34019394 reverse strand
A_66_P112305	17916	1.90152e-06	Myo1f	3.14581	Mus musculus myosin IF (Myo1f), mRNA [NM_053214]
A_55_P2021137	544881	0.00600808	BB287469	3.14531	Mus musculus expressed sequence BB287469 (BB287469), mRNA [NM_001177573]
A_55_P1956652	353282	2.34732e-05	Sfmbt2	3.1436	Mus musculus Scm-like with four mbt domains 2 (Sfmbt2), transcript variant 3, mRNA [NM_001198809]
A_30_P01033054	n/a	0.00469421	n/a	3.14295	lincRNA:chr5:35893909-35899497 forward strand
A_30_P01026029	n/a	9.18634e-05	n/a	3.14241	lincRNA:chr8:74474913-74494232 forward strand
A_55_P2170381	17907	0.000472683	Mylpf	3.14202	Mus musculus myosin light chain, phosphorylatable, fast skeletal muscle (Mylpf), mRNA [NM_016754]
A_30_P01026628	n/a	0.000500092	n/a	3.14046	lincRNA:chr2:154235540-154248551 reverse strand
A_66_P114528	330863	5.8819e-06	Trim67	3.13973	Mus musculus tripartite motif-containing 67 (Trim67), mRNA [NM_198632]
A_30_P01025794	n/a	0.001257	n/a	3.13864	lincRNA:chr4:146890596-146891297 forward strand
A_30_P01022342	n/a	0.000584567	n/a	3.13812	lincRNA:chr4:146965675-146979325 forward strand
A_30_P01017929	n/a	0.0027888	n/a	3.13518	lincRNA:chr1:53215418-53244461 reverse strand
A_30_P01029003	n/a	1.5121e-06	n/a	3.13407	lincRNA:chr10:62267317-62269871 reverse strand
A_55_P2032548	232156	1.30153e-06	Slc4a5	3.13404	Mus musculus solute carrier family 4, sodium bicarbonate cotransporter, member 5 (Slc4a5), mRNA [NM_001166067]
A_52_P271166	13164	0.000106984	Dazl	3.13036	Mus musculus deleted in azoospermia-like (Dazl), mRNA [NM_010021]
A_55_P1952334	98303	2.12192e-05	D630023F18Rik	3.12923	Mus musculus RIKEN cDNA D630023F18 gene (D630023F18Rik), mRNA [NM_175293]
A_65_P16750	73677	5.39646e-07	Psma8	3.1278	Mus musculus proteasome (prosome, macropain) subunit, alpha type, 8 (Psma8), mRNA [NM_001163609]
A_51_P148105	19361	0.000288697	Rad51	3.12513	Mus musculus RAD51 homolog (Rad51), mRNA [NM_011234]
A_51_P408071	208628	0.000810751	Kntc1	3.12414	Mus musculus kinetochore associated 1 (Kntc1), mRNA [NM_001042421]
A_55_P2180292	668357	3.1343e-06	Dmrtc1c2	3.12229	Mus musculus DMRT-like family C1c2 (Dmrtc1c2), mRNA [NM_001142690]
A_55_P2002893	18639	2.91135e-07	Pfkfb1	3.1222	Mus musculus 6-phosphofructo-2-kinase/fructose-2,6-biphosphatase 1 (Pfkfb1), mRNA [NM_008824]
A_55_P2076196	100039206	3.03598e-06	Mup17	3.12123	Mus musculus major urinary protein 17 (Mup17), mRNA [NM_001200006]
A_51_P410949	67486	2.23681e-06	Polr3g	3.11894	Mus musculus polymerase (RNA) III (DNA directed) polypeptide G (Polr3g), mRNA [NM_001081176]
A_52_P162099	80986	0.000184679	Ckap2	3.11814	Mus musculus cytoskeleton associated protein 2 (Ckap2), mRNA [NM_001004140]
A_51_P130079	16970	1.62545e-05	Lrmp	3.11434	Mus musculus lymphoid-restricted membrane protein (Lrmp), mRNA [NM_008511]
A_55_P2187266	67724	1.48961e-07	Pop1	3.11414	Mus musculus processing of precursor 1, ribonuclease P/MRP family, (S. cerevisiae) (Pop1), transcript variant 1, mRNA [NM_152894]
A_55_P2081183	434203	1.81323e-05	Slc28a1	3.11286	Mus musculus solute carrier family 28 (sodium-coupled nucleoside transporter), member 1 (Slc28a1), mRNA [NM_001004184]
A_55_P2035286	18140	0.000258664	Uhrf1	3.11063	Mus musculus ubiquitin-like, containing PHD and RING finger domains, 1 (Uhrf1), transcript variant 1, mRNA [NM_010931]
A_52_P647291	330409	6.22404e-08	Cecr2	3.11054	Mus musculus cat eye syndrome chromosome region, candidate 2 (Cecr2), mRNA [NM_001128151]
A_55_P2093727	67242	2.76377e-07	Gemin6	3.10751	Mus musculus gem (nuclear organelle) associated protein 6 (Gemin6), mRNA [NM_026053]
A_55_P2139231	626943	0.00172523	Pramef17	3.10613	Mus musculus XPRAME family member 17 (Pramef17), mRNA [NM_001085540]
A_55_P2016060	n/a	8.97212e-07	n/a	3.1053	n/a
A_55_P2068510	13216	0.0234938	Defa1	3.10484	vq38h08.r1 Barstead bowel MPLRB9 Mus musculus cDNA clone IMAGE:1096575 5' similar to gb:M33225 Mouse cryptdin (MOUSE);. [AA871626]
A_51_P318551	217011	4.74063e-06	Nle1	3.10347	Mus musculus notchless homolog 1 (Drosophila) (Nle1), mRNA [NM_145431]
A_30_P01017596	n/a	0.000489328	n/a	3.10181	lincRNA:chr10:117021051-117038683 forward strand
A_55_P1975250	12968	0.00122669	Cryge	3.09939	Mus musculus crystallin, gamma E (Cryge), mRNA [NM_007777]
A_30_P01030811	n/a	1.48329e-05	n/a	3.09899	lincRNA:chr2:174917150-174935618 reverse strand
A_30_P01026173	n/a	0.00337696	n/a	3.09736	lincRNA:chr16:9129538-9137898 forward strand
A_52_P228005	69718	2.04003e-06	Ipmk	3.09539	inositol polyphosphate multikinase [Source:MGI Symbol;Acc:MGI:1916968] [ENSMUST00000118381]
A_52_P528600	15242	1.02107e-07	Hhex	3.09538	Mus musculus hematopoietically expressed homeobox (Hhex), mRNA [NM_008245]
A_55_P2064272	n/a	0.000512234	n/a	3.09438	n/a
A_30_P01030189	n/a	0.000115056	n/a	3.09371	lincRNA:chr8:74473445-74496948 forward strand
A_51_P204402	20419	0.00606125	Shcbp1	3.09268	Mus musculus Shc SH2-domain binding protein 1 (Shcbp1), mRNA [NM_011369]
A_55_P2025173	78294	1.41784e-05	Rps27a	3.09267	Mus musculus ribosomal protein S27A (Rps27a), transcript variant 1, mRNA [NM_024277]
A_55_P1999513	665798	2.83819e-07	Gm7789	3.09258	PREDICTED: Mus musculus predicted pseudogene 7789 (Gm7789), misc_RNA [XR_002295]
A_55_P2006163	n/a	0.00229487	n/a	3.09211	n/a
A_55_P2212006	73687	0.000185776	2410087M07Rik	3.09196	Mus musculus ES cells cDNA, RIKEN full-length enriched library, clone:2410087M07 product:unclassifiable, full insert sequence. [AK010742]
A_52_P250034	77011	0.000116202	Ticrr	3.09114	Mus musculus 9.5 days embryo parthenogenote cDNA, RIKEN full-length enriched library, clone:B130047F11 product:hypothetical protein, full insert sequence. [AK045208]
A_55_P2169659	n/a	5.46517e-06	n/a	3.08959	Von Willebrand factor homolog [Source:MGI Symbol;Acc:MGI:98941] [ENSMUST00000112253]
A_51_P269687	18974	4.49147e-05	Pole2	3.08836	Mus musculus polymerase (DNA directed), epsilon 2 (p59 subunit) (Pole2), mRNA [NM_011133]
A_30_P01026693	n/a	4.41672e-05	n/a	3.08776	lincRNA:chr18:13107755-13107844 forward strand
A_55_P1959283	329207	2.37821e-07	Rbm44	3.08689	Mus musculus RNA binding motif protein 44 (Rbm44), mRNA [NM_001033408]
A_55_P2036898	100041787	0.0145542	Gm15292	3.08393	predicted gene 15292 [Source:MGI Symbol;Acc:MGI:3708769] [ENSMUST00000098895]
A_55_P1982628	66282	3.86636e-07	Tma16	3.08267	Mus musculus translation machinery associated 16 homolog (S. cerevisiae) (Tma16), mRNA [NM_025465]
A_55_P2038489	n/a	0.0020359	n/a	3.08175	n/a
A_30_P01032405	n/a	2.33282e-06	n/a	3.08161	lincRNA:chr1:138592780-138622719 forward strand
A_55_P2089278	628518	0.00054041	Gm6890	3.08092	Mus musculus predicted gene 6890 (Gm6890), mRNA [NM_001099306]
A_55_P2111756	100039948	0.000350247	Rhox2c	3.07767	Mus musculus reproductive homeobox 2C (Rhox2c), mRNA [NM_001099318]
A_30_P01027661	n/a	0.000352762	n/a	3.07714	lincRNA:chr10:117021051-117038683 forward strand
A_66_P120074	18140	0.000234682	Uhrf1	3.07565	Mus musculus ubiquitin-like, containing PHD and RING finger domains, 1 (Uhrf1), transcript variant 3, mRNA [NM_001111079]
A_55_P2062314	78403	5.24568e-07	2900041M22Rik	3.07522	Mus musculus RIKEN cDNA 2900041M22 gene (2900041M22Rik), non-coding RNA [NR_015489]
A_30_P01027533	n/a	7.64387e-05	n/a	3.07159	lincRNA:chr6:125407739-125408857 forward strand
A_52_P209484	67020	4.79199e-06	Tmem88	3.06963	Mus musculus transmembrane protein 88 (Tmem88), mRNA [NM_025915]
A_30_P01018593	n/a	7.48443e-05	n/a	3.06703	lincRNA:chr9:14460976-14488051 forward strand
A_30_P01020875	n/a	0.00477952	n/a	3.06409	lincRNA:chr4:146890596-146891297 forward strand
A_55_P2095535	n/a	8.89845e-09	n/a	3.06223	n/a
A_55_P2105685	11556	9.56702e-05	Adrb3	3.06179	Mus musculus adrenergic receptor, beta 3 (Adrb3), mRNA [NM_013462]
A_55_P2124871	381073	4.35301e-05	Npw	3.06047	Mus musculus neuropeptide W (Npw), mRNA [NM_001099664]
A_51_P405565	17688	1.75686e-08	Msh6	3.05889	Mus musculus mutS homolog 6 (E. coli) (Msh6), mRNA [NM_010830]
A_30_P01025841	n/a	0.00729381	n/a	3.05871	lincRNA:chr13:62376235-62376890 forward strand
A_30_P01032574	n/a	2.74048e-06	n/a	3.0583	lincRNA:chr10:62347876-62374346 reverse strand
A_55_P2093920	11287	2.39655e-05	Pzp	3.05696	Mus musculus pregnancy zone protein (Pzp), mRNA [NM_007376]
A_51_P234359	20287	2.263e-05	Sct	3.05493	Mus musculus secretin (Sct), mRNA [NM_011328]
A_55_P1970905	380669	8.34777e-07	Lin28b	3.0539	Mus musculus lin-28 homolog B (C. elegans) (Lin28b), mRNA [NM_001031772]
A_30_P01018705	n/a	2.8974e-07	n/a	3.05344	lincRNA:chr11:33442089-33444467 reverse strand
A_30_P01031092	n/a	2.49686e-06	n/a	3.05267	lincRNA:chr10:62347876-62374346 reverse strand
A_65_P20174	269424	2.90522e-08	Phf17	3.04838	Mus musculus PHD finger protein 17 (Phf17), transcript variant 1, mRNA [NM_172303]
A_65_P19881	544806	0.00213436	Tmem92	3.04726	Mus musculus transmembrane protein 92 (Tmem92), transcript variant 1, mRNA [NM_001163172]
A_52_P381303	272551	2.89428e-05	Gins2	3.04648	Mus musculus GINS complex subunit 2 (Psf2 homolog) (Gins2), mRNA [NM_178856]
A_55_P1985351	72022	4.42916e-08	Slc35f2	3.04497	Mus musculus solute carrier family 35, member F2 (Slc35f2), mRNA [NM_028060]
A_55_P1956847	70769	5.7954e-08	Nolc1	3.04304	Mus musculus nucleolar and coiled-body phosphoprotein 1 (Nolc1), transcript variant 3, mRNA [NM_001039352]
A_55_P2118784	104383	9.98578e-09	Rcor2	3.03864	Mus musculus REST corepressor 2 (Rcor2), mRNA [NM_054048]
A_55_P2033680	n/a	5.12026e-07	n/a	3.03806	n/a
A_52_P639774	14450	1.00806e-07	Gart	3.03773	phosphoribosylglycinamide formyltransferase [Source:MGI Symbol;Acc:MGI:95654] [ENSMUST00000120450]
A_55_P2056493	21877	0.000137653	Tk1	3.0359	thymidine kinase 1 [Source:MGI Symbol;Acc:MGI:98763] [ENSMUST00000153298]
A_55_P2067967	n/a	0.00107496	n/a	3.03355	predicted gene 6468 [Source:MGI Symbol;Acc:MGI:3646666] [ENSMUST00000086050]
A_51_P357685	69192	4.75146e-07	Dhx16	3.02825	Mus musculus DEAH (Asp-Glu-Ala-His) box polypeptide 16 (Dhx16), mRNA [NM_026987]
A_30_P01032249	n/a	0.000236856	n/a	3.02775	lincRNA:chr8:74473445-74496948 forward strand
A_52_P175376	81879	2.70719e-07	Tfcp2l1	3.02513	Mus musculus transcription factor CP2-like 1 (Tfcp2l1), mRNA [NM_023755]
A_52_P284821	227394	9.27826e-05	Slco4c1	3.02505	Mus musculus solute carrier organic anion transporter family, member 4C1 (Slco4c1), mRNA [NM_172658]
A_55_P2196447	77358	0.00322604	9430069I07Rik	3.0229	Mus musculus RIKEN cDNA 9430069I07 gene (9430069I07Rik), mRNA [NM_001256161]
A_51_P266640	67619	7.60293e-07	Nob1	3.02163	Mus musculus NIN1/RPN12 binding protein 1 homolog (S. cerevisiae) (Nob1), mRNA [NM_026277]
A_30_P01025009	n/a	1.46101e-05	n/a	3.02068	lincRNA:chr9:14460976-14488051 forward strand
A_30_P01020144	n/a	1.12785e-06	n/a	3.02054	lincRNA:chr17:35080914-35090009 reverse strand
A_52_P227391	209737	0.000627896	Kif15	3.01759	Mus musculus kinesin family member 15 (Kif15), mRNA [NM_010620]
A_51_P504134	74437	5.29381e-06	4933402E13Rik	3.01272	Mus musculus RIKEN cDNA 4933402E13 gene (4933402E13Rik), transcript variant 1, mRNA [NM_001199996]
A_55_P1952420	18286	1.40921e-06	Odf2	3.01242	Mus musculus outer dense fiber of sperm tails 2 (Odf2), transcript variant 4, mRNA [NM_001177659]
A_51_P418357	83456	5.21355e-06	Mov10l1	3.01213	Mus musculus Moloney leukemia virus 10-like 1 (Mov10l1), mRNA [NM_031260]
A_51_P497768	215456	1.33643e-05	Gpat2	3.00984	Mus musculus glycerol-3-phosphate acyltransferase 2, mitochondrial (Gpat2), nuclear gene encoding mitochondrial protein, mRNA [NM_001081089]
A_51_P417876	232187	5.0828e-08	Smyd5	3.00895	Mus musculus SET and MYND domain containing 5 (Smyd5), mRNA [NM_144918]
A_55_P2031100	269378	3.776e-06	Ahcy	3.00891	Mus musculus S-adenosylhomocysteine hydrolase (Ahcy), mRNA [NM_016661]
A_66_P108019	217995	1.00792e-08	Heatr1	3.00841	Mus musculus HEAT repeat containing 1 (Heatr1), mRNA [NM_144835]
A_55_P2175502	110958	0.000131998	D6Mm5e	3.00809	Mus musculus DNA segment, Chr 6, Miriam Meisler 5, expressed (D6Mm5e), mRNA [NM_033079]
A_30_P01026337	n/a	3.32621e-06	n/a	3.00702	lincRNA:chr6:122341396-122342710 forward strand
A_52_P379277	209558	0.00362784	Enpp3	3.00412	Mus musculus ectonucleotide pyrophosphatase/phosphodiesterase 3 (Enpp3), mRNA [NM_134005]
A_51_P273556	71878	0.000733561	Fam83d	3.00289	Mus musculus family with sequence similarity 83, member D (Fam83d), mRNA [NM_027975]
A_55_P2117243	18148	8.8888e-07	Npm1	3.0028	Mus musculus nucleophosmin 1 (Npm1), transcript variant 3, mRNA [NM_001252261]
A_55_P2119737	102402	0.00243738	AA414992	3.00079	PREDICTED: Mus musculus expressed sequence AA414992 (AA414992), mRNA [XM_001478791]
A_52_P520940	24074	1.7461e-05	Taf7	2.99935	Mus musculus TAF7 RNA polymerase II, TATA box binding protein (TBP)-associated factor (Taf7), transcript variant 1, mRNA [NM_175770]
A_55_P2087944	n/a	1.38051e-05	n/a	2.99663	n/a
A_55_P2062543	100502766	0.00294655	Kifc1	2.99652	Mus musculus kinesin family member C1 (Kifc1), mRNA [NM_001195298]
A_30_P01029524	n/a	2.31893e-05	n/a	2.99481	lincRNA:chr8:12535648-12544923 reverse strand
A_30_P01021200	n/a	0.000218948	n/a	2.99267	lincRNA:chr19:38392796-38398771 reverse strand
A_55_P2002376	20810	1.48896e-07	Srm	2.98626	Mus musculus spermidine synthase (Srm), mRNA [NM_009272]
A_30_P01023296	n/a	6.77682e-07	n/a	2.98614	lincRNA:chr9:118291593-118324230 reverse strand
A_30_P01020716	n/a	3.53557e-06	n/a	2.98505	lincRNA:chr15:83181291-83197750 reverse strand
A_55_P1999958	n/a	8.47423e-07	n/a	2.98505	Mus musculus 2 cells egg cDNA, RIKEN full-length enriched library, clone:B020040A10 product:unclassifiable, full insert sequence. [AK139938]
A_51_P435817	73680	1.97912e-09	Zbtb8a	2.98433	Mus musculus zinc finger and BTB domain containing 8a (Zbtb8a), mRNA [NM_028603]
A_55_P2018904	432879	0.000496051	Gm5465	2.98377	Mus musculus predicted gene 5465 (Gm5465), mRNA [NM_001034882]
A_52_P366047	208366	3.28755e-09	Rpp40	2.98326	Mus musculus ribonuclease P 40 subunit (Rpp40), mRNA [NM_145938]
A_30_P01029680	n/a	5.13226e-05	n/a	2.98187	lincRNA:chr6:108556270-108573161 reverse strand
A_52_P508221	223970	4.19573e-05	Rmi2	2.9785	Mus musculus RMI2, RecQ mediated genome instability 2, homolog (S. cerevisiae) (Rmi2), mRNA [NM_001162932]
A_55_P2073542	436240	1.1116e-05	Foxr2	2.97805	Mus musculus forkhead box R2 (Foxr2), mRNA [NM_001034894]
A_51_P274223	14171	4.41328e-08	Fgf17	2.97522	Mus musculus fibroblast growth factor 17 (Fgf17), mRNA [NM_008004]
A_55_P2098438	n/a	0.00164417	n/a	2.97335	AV450803 Abe mouse ES cell Mus musculus cDNA clone 19990729EK03B01, mRNA sequence [AV450803]
A_30_P01027341	n/a	0.00496137	n/a	2.97109	lincRNA:chr13:62364360-62381775 forward strand
A_52_P18267	12189	3.77429e-05	Brca1	2.97098	Mus musculus breast cancer 1 (Brca1), mRNA [NM_009764]
A_52_P530291	18712	2.18996e-05	Pim1	2.96717	Mus musculus proviral integration site 1 (Pim1), mRNA [NM_008842]
A_55_P2129369	233826	2.67984e-07	Palb2	2.96532	Mus musculus partner and localizer of BRCA2 (Palb2), mRNA [NM_001081238]
A_30_P01021423	n/a	3.02298e-05	n/a	2.96492	lincRNA:chr2:181650800-181669350 reverse strand
A_55_P2053988	13819	0.000275859	Epas1	2.96326	Mus musculus endothelial PAS domain protein 1 (Epas1), mRNA [NM_010137]
A_55_P2121521	319153	1.00553e-05	Hist1h3i	2.9588	Mus musculus histone cluster 1, H3i (Hist1h3i), mRNA [NM_178207]
A_30_P01028931	n/a	0.000263808	n/a	2.95302	lincRNA:chr11:33414450-33450750 reverse strand
A_30_P01026316	n/a	7.49269e-05	n/a	2.95112	lincRNA:chr8:74473445-74496948 forward strand
A_55_P2168014	214572	3.52545e-06	Prmt7	2.95074	Mus musculus protein arginine N-methyltransferase 7 (Prmt7), mRNA [NM_145404]
A_55_P1959146	433779	0.00193708	Gm13119	2.95048	Mus musculus predicted gene 13119 (Gm13119), mRNA [NM_001034101]
A_30_P01025650	n/a	4.39667e-05	n/a	2.9494	lincRNA:chr13:98062189-98066613 forward strand
A_55_P2006023	242574	0.000675871	C130073F10Rik	2.94729	PREDICTED: Mus musculus RIKEN cDNA C130073F10 gene (C130073F10Rik), misc_RNA [XR_035215]
A_55_P2144511	101055971	1.57153e-06	LOC101055971	2.9435	PREDICTED: Mus musculus uncharacterized LOC101055971 (LOC101055971), mRNA [XM_003945449]
A_51_P513530	54141	0.000657553	Spag5	2.94335	Mus musculus sperm associated antigen 5 (Spag5), mRNA [NM_017407]
A_55_P2125912	12466	7.80314e-06	Cct6a	2.9422	Mus musculus chaperonin containing Tcp1, subunit 6a (zeta) (Cct6a), mRNA [NM_009838]
A_55_P2076048	66977	0.000293465	Nuf2	2.93897	Mus musculus NUF2, NDC80 kinetochore complex component, homolog (S. cerevisiae) (Nuf2), mRNA [NM_023284]
A_55_P2002572	13850	4.61005e-07	Ephx2	2.93854	Mus musculus epoxide hydrolase 2, cytoplasmic (Ephx2), transcript variant 2, mRNA [NM_001271402]
A_51_P284823	20017	8.17028e-05	Polr1b	2.9358	Mus musculus polymerase (RNA) I polypeptide B (Polr1b), mRNA [NM_009086]
A_51_P330213	66929	0.00074566	Asf1b	2.93491	Mus musculus ASF1 anti-silencing function 1 homolog B (S. cerevisiae) (Asf1b), mRNA [NM_024184]
A_55_P2033725	17173	7.52183e-05	Ascl2	2.9348	Mus musculus achaete-scute complex homolog 2 (Drosophila) (Ascl2), mRNA [NM_008554]
A_51_P224517	269424	7.27159e-08	Phf17	2.93354	Mus musculus PHD finger protein 17 (Phf17), transcript variant 1, mRNA [NM_172303]
A_55_P1997696	66857	7.54488e-05	Plbd1	2.93204	Mus musculus phospholipase B domain containing 1 (Plbd1), mRNA [NM_025806]
A_51_P196973	27221	2.88425e-05	Chaf1a	2.93193	Mus musculus chromatin assembly factor 1, subunit A (p150) (Chaf1a), mRNA [NM_013733]
A_55_P2080243	n/a	8.77111e-07	n/a	2.93169	n/a
A_55_P2115315	207854	1.06417e-05	Fmr1nb	2.93152	Mus musculus fragile X mental retardation 1 neighbor (Fmr1nb), transcript variant 1, mRNA [NM_174993]
A_55_P2124273	17916	5.13303e-06	Myo1f	2.93116	Mus musculus myosin IF (Myo1f), mRNA [NM_053214]
A_52_P252322	18572	1.00806e-07	Pdcd11	2.92437	Mus musculus programmed cell death 11 (Pdcd11), mRNA [NM_011053]
A_55_P2009708	n/a	3.22809e-07	n/a	2.92349	n/a
A_55_P2080042	544881	0.0326765	BB287469	2.92155	Mus musculus expressed sequence BB287469 (BB287469), mRNA [NM_001177573]
A_51_P234308	19891	6.47178e-07	Rpa2	2.92109	Mus musculus replication protein A2 (Rpa2), mRNA [NM_011284]
A_52_P348031	60510	1.06239e-06	Syt9	2.92089	Mus musculus synaptotagmin IX (Syt9), mRNA [NM_021889]
A_51_P421538	97086	2.83816e-06	Slc9b2	2.92029	Mus musculus solute carrier family 9, subfamily B (NHA2, cation proton antiporter 2), member 2 (Slc9b2), nuclear gene encoding mitochondrial protein, mRNA [NM_178877]
A_52_P480360	110074	3.11289e-06	Dut	2.92025	Mus musculus deoxyuridine triphosphatase (Dut), nuclear gene encoding mitochondrial protein, transcript variant 2, mRNA [NM_023595]
A_51_P515684	69291	4.40833e-06	1700001L05Rik	2.91891	Mus musculus RIKEN cDNA 1700001L05 gene (1700001L05Rik), non-coding RNA [NR_027980]
A_55_P1972297	216166	4.6799e-06	Plk5	2.91504	Mus musculus polo-like kinase 5 (Plk5), mRNA [NM_183152]
A_55_P2123002	52463	6.9226e-07	Tet1	2.91381	Mus musculus tet methylcytosine dioxygenase 1 (Tet1), transcript variant 2, mRNA [NM_027384]
A_55_P2017427	75558	0.00053687	1700022P22Rik	2.91316	Mus musculus RIKEN cDNA 1700022P22 gene (1700022P22Rik), mRNA [NM_029336]
A_30_P01026762	n/a	6.4429e-08	n/a	2.91283	lincRNA:chr17:32213027-32228368 reverse strand
A_55_P2138366	57258	1.79459e-07	Xpo4	2.91179	Mus musculus exportin 4 (Xpo4), mRNA [NM_020506]
A_55_P2052897	226652	2.58881e-07	Arhgap30	2.9114	Mus musculus Rho GTPase activating protein 30 (Arhgap30), mRNA [NM_001005508]
A_51_P263220	226182	1.35083e-07	Taf5	2.90979	Mus musculus TAF5 RNA polymerase II, TATA box binding protein (TBP)-associated factor (Taf5), mRNA [NM_177342]
A_30_P01029678	n/a	4.91315e-07	n/a	2.90917	lincRNA:chrX:135880775-135891525 reverse strand
A_51_P111455	70465	2.9763e-07	Wdr77	2.90768	Mus musculus WD repeat domain 77 (Wdr77), mRNA [NM_027432]
A_51_P240453	108907	0.00242633	Nusap1	2.9071	Mus musculus nucleolar and spindle associated protein 1 (Nusap1), transcript variant 1, mRNA [NM_133851]
A_55_P2016249	67738	2.40842e-07	Ppid	2.90663	Mus musculus peptidylprolyl isomerase D (cyclophilin D) (Ppid), mRNA [NM_026352]
A_51_P215849	56069	7.37126e-05	Il17b	2.90532	Mus musculus interleukin 17B (Il17b), mRNA [NM_019508]
A_66_P131433	n/a	0.0101435	n/a	2.9051	Q7M6U4_MOUSE (Q7M6U4) Gag protein, complete [TC1600187]
A_52_P177490	12591	0.000376965	Cdx2	2.90404	Mus musculus caudal type homeobox 2 (Cdx2), mRNA [NM_007673]
A_55_P2150717	13813	6.0743e-08	Eomes	2.90362	Mus musculus eomesodermin homolog (Xenopus laevis) (Eomes), transcript variant 1, mRNA [NM_010136]
A_30_P01030720	n/a	2.53176e-06	n/a	2.90352	lincRNA:chr10:62267317-62269871 reverse strand
A_55_P2186584	20425	1.06081e-06	Shmt1	2.90211	Mus musculus serine hydroxymethyltransferase 1 (soluble) (Shmt1), nuclear gene encoding mitochondrial protein, mRNA [NM_009171]
A_52_P574214	72462	6.35148e-07	Rrp1b	2.8993	Mus musculus ribosomal RNA processing 1 homolog B (S. cerevisiae) (Rrp1b), transcript variant 1, mRNA [NM_028244]
A_55_P2153459	330409	4.46674e-06	Cecr2	2.89905	Mus musculus cat eye syndrome chromosome region, candidate 2 (Cecr2), mRNA [NM_001128151]
A_51_P413147	18050	4.42233e-05	Klk1b3	2.8973	Mus musculus kallikrein 1-related peptidase b3 (Klk1b3), mRNA [NM_008693]
A_55_P1976724	n/a	6.83988e-06	n/a	2.89185	n/a
A_55_P2156712	241070	9.86063e-05	Gpr1	2.89068	Mus musculus G protein-coupled receptor 1 (Gpr1), mRNA [NM_146250]
A_30_P01028194	n/a	1.54601e-06	n/a	2.88927	lincRNA:chr10:62267317-62269871 reverse strand
A_55_P2085485	57913	7.77833e-07	Lrdd	2.88911	Mus musculus leucine-rich and death domain containing (Lrdd), mRNA [NM_022654]
A_55_P2143311	216134	1.70525e-07	Pdxk	2.88798	Mus musculus pyridoxal (pyridoxine, vitamin B6) kinase (Pdxk), mRNA [NM_172134]
A_55_P1976127	13605	8.52384e-06	Ect2	2.88677	Mus musculus ect2 oncogene (Ect2), transcript variant 1, mRNA [NM_007900]
A_30_P01030213	n/a	0.00152237	n/a	2.88616	lincRNA:chrX:50087925-50101700 reverse strand
A_51_P332355	228421	0.00488492	Kif18a	2.88531	Mus musculus kinesin family member 18A (Kif18a), mRNA [NM_139303]
A_52_P138926	22348	7.73836e-05	Slc32a1	2.88418	Mus musculus solute carrier family 32 (GABA vesicular transporter), member 1 (Slc32a1), mRNA [NM_009508]
A_52_P655136	268973	0.00179474	Nlrc4	2.88244	Mus musculus NLR family, CARD domain containing 4 (Nlrc4), mRNA [NM_001033367]
A_51_P518163	27966	2.4504e-07	Rrp9	2.88213	Mus musculus RRP9, small subunit (SSU) processome component, homolog (yeast) (Rrp9), mRNA [NM_145620]
A_55_P1984441	327799	1.73654e-05	Usp44	2.87865	Mus musculus ubiquitin specific peptidase 44 (Usp44), transcript variant 2, mRNA [NM_183199]
A_30_P01020822	n/a	0.000858512	n/a	2.87714	lincRNA:chr12:110909258-110913909 forward strand
A_66_P106275	70603	1.59629e-07	Mutyh	2.87701	Mus musculus adenine-DNA glycosylase mRNA, complete cds. [AY007717]
A_55_P1978122	70603	1.19529e-07	Mutyh	2.87518	Mus musculus mutY homolog (E. coli) (Mutyh), transcript variant 1, mRNA [NM_001159581]
A_51_P257743	72778	1.90388e-06	Dnajc22	2.87311	Mus musculus DnaJ (Hsp40) homolog, subfamily C, member 22 (Dnajc22), mRNA [NM_176835]
A_55_P2059686	100088	1.52205e-07	Rcc1	2.8717	Mus musculus regulator of chromosome condensation 1 (Rcc1), transcript variant 1, mRNA [NM_001197082]
A_52_P365896	18813	1.5576e-07	Pa2g4	2.87137	Mus musculus proliferation-associated 2G4 (Pa2g4), mRNA [NM_011119]
A_65_P14710	100043772	0.00325292	Gm4636	2.87124	Mus musculus predicted gene 4636 (Gm4636), mRNA [NM_001254951]
A_30_P01024970	n/a	0.000255532	n/a	2.86994	lincRNA:chr10:83181374-83249774 forward strand
A_51_P369200	72119	8.55669e-05	Tpx2	2.86993	Mus musculus TPX2, microtubule-associated protein homolog (Xenopus laevis) (Tpx2), transcript variant 2, mRNA [NM_028109]
A_52_P630867	239273	1.6204e-06	Abcc4	2.86983	Mus musculus ATP-binding cassette, sub-family C (CFTR/MRP), member 4 (Abcc4), transcript variant 1, mRNA [NM_001033336]
A_51_P432199	60406	2.05053e-07	Sap30	2.86844	Mus musculus sin3 associated polypeptide (Sap30), mRNA [NM_021788]
A_55_P1983773	11799	0.0015083	Birc5	2.8683	Mus musculus baculoviral IAP repeat-containing 5 (Birc5), transcript variant 3, mRNA [NM_001012273]
A_30_P01021097	n/a	0.000257208	n/a	2.86747	lincRNA:chr5:149947200-149979950 forward strand
A_55_P2082393	100019	1.30946e-05	Mdn1	2.86545	Mus musculus midasin homolog (yeast) (Mdn1), mRNA [NM_001081392]
A_55_P2042637	71020	1.06163e-07	Spats1	2.864	Mus musculus Dvl2-DEP domain interacting protein (Ddip) mRNA, complete cds. [AY336501]
A_30_P01027328	n/a	2.7262e-05	n/a	2.8638	lincRNA:chr4:146124275-146149125 reverse strand
A_55_P1990221	n/a	0.000171148	n/a	2.85838	lag69c05.y1 Colon epithelia progenitors cDNA Mus musculus cDNA 5', mRNA sequence [CF969522]
A_51_P497870	67981	0.000567046	Hormad1	2.85765	Mus musculus HORMA domain containing 1 (Hormad1), mRNA [NM_026489]
A_55_P2103703	n/a	1.3248e-05	n/a	2.85663	n/a
A_55_P2075966	80297	2.62549e-08	Sptbn4	2.85488	Mus musculus spectrin beta, non-erythrocytic 4 (Sptbn4), transcript variant sigma1, mRNA [NM_032610]
A_55_P1969861	22637	3.3494e-06	Zap70	2.85215	Mus musculus zeta-chain (TCR) associated protein kinase (Zap70), mRNA [NM_009539]
A_66_P115056	74254	2.38182e-07	Gpn1	2.85202	Mus musculus GPN-loop GTPase 1 (Gpn1), mRNA [NM_133756]
A_51_P347240	69706	0.00120824	Lrr1	2.85201	Mus musculus leucine rich repeat protein 1 (Lrr1), mRNA [NM_001081406]
A_51_P334072	13067	0.00261605	Cyct	2.85136	Mus musculus cytochrome c, testis (Cyct), nuclear gene encoding mitochondrial protein, mRNA [NM_009989]
A_55_P1988246	n/a	1.61029e-05	n/a	2.85135	n/a
A_66_P123735	n/a	0.0221985	n/a	2.84951	Mus musculus 12 days embryo whole body cDNA, RIKEN full-length enriched library, clone:E970027J19 product:hypothetical L1 transposable element containing protein, full insert sequence. [AK143547]
A_30_P01020322	n/a	3.41714e-05	n/a	2.84883	lincRNA:chr5:74487385-74497428 forward strand
A_66_P102395	68626	1.33723e-07	Elac2	2.8478	Mus musculus ELAC2 mRNA, complete cds. [AF308696]
A_55_P1996742	56275	1.06502e-05	Rbm14	2.84725	Mus musculus RNA binding motif protein 14 (Rbm14), mRNA [NM_019869]
A_30_P01026698	n/a	0.00260115	n/a	2.84338	lincRNA:chr16:9158862-9162427 forward strand
A_52_P426863	101831	4.23892e-06	C230052I12Rik	2.84062	Mus musculus RIKEN cDNA C230052I12 gene (C230052I12Rik), mRNA [NM_178643]
A_30_P01023173	n/a	5.94358e-06	n/a	2.83715	lincRNA:chr9:75316023-75344401 forward strand
A_30_P01031282	n/a	1.85455e-05	n/a	2.83447	lincRNA:chr6:67155508-67216941 forward strand
A_30_P01020075	n/a	0.000117509	n/a	2.83401	lincRNA:chr9:14460976-14488051 forward strand
A_30_P01026563	n/a	1.02821e-05	n/a	2.83399	lincRNA:chr15:5975553-5994636 reverse strand
A_51_P183051	103149	1.00567e-05	Upb1	2.83277	Mus musculus ureidopropionase, beta (Upb1), mRNA [NM_133995]
A_52_P377723	170676	6.68399e-06	Peg10	2.83222	Mus musculus paternally expressed 10 (Peg10), transcript variant 1, mRNA [NM_001040611]
A_51_P342707	18972	1.46063e-07	Pold2	2.83174	Mus musculus polymerase (DNA directed), delta 2, regulatory subunit (Pold2), mRNA [NM_008894]
A_51_P275496	236428	2.25447e-06	BC026762	2.83093	Mus musculus cDNA clone IMAGE:5065404. [BC029971]
A_55_P2009042	n/a	0.0353556	n/a	2.82955	Mus musculus clone CCD43 LINE-1 element ORF1 mRNA, partial cds. [U16671]
A_30_P01028420	n/a	5.89694e-05	n/a	2.82926	lincRNA:chrX:6982891-7008528 forward strand
A_51_P242591	72171	1.65273e-07	Shq1	2.82818	Mus musculus SHQ1 homolog (S. cerevisiae) (Shq1), mRNA [NM_181590]
A_55_P2194629	74959	1.24367e-05	4930500J02Rik	2.82799	Mus musculus RIKEN cDNA 4930500J02 gene (4930500J02Rik), transcript variant 2, non-coding RNA [NR_040322]
A_52_P374157	243574	0.00516493	Kbtbd8	2.82783	Mus musculus kelch repeat and BTB (POZ) domain containing 8 (Kbtbd8), transcript variant 1, mRNA [NM_001008785]
A_55_P2143233	19395	1.8819e-06	Rasgrp2	2.82734	Mus musculus RAS, guanyl releasing protein 2 (Rasgrp2), mRNA [NM_011242]
A_55_P2048588	12534	0.00128527	Cdk1	2.82582	Mus musculus cyclin-dependent kinase 1 (Cdk1), mRNA [NM_007659]
A_55_P2178299	n/a	0.000288012	n/a	2.82521	n/a
A_66_P124638	252830	3.00278e-06	Obox6	2.82506	Mus musculus oocyte specific homeobox 6 (Obox6), mRNA [NM_145710]
A_55_P2030938	66949	0.000296808	Trim59	2.82479	Mus musculus tripartite motif-containing 59 (Trim59), mRNA [NM_025863]
A_55_P1962364	n/a	3.27034e-05	n/a	2.82457	n/a
A_52_P73475	241303	1.56076e-06	Fam78a	2.82392	Mus musculus family with sequence similarity 78, member A (Fam78a), mRNA [NM_175511]
A_55_P2117169	68310	1.82767e-06	Zmym1	2.82359	Mus musculus zinc finger, MYM domain containing 1 (Zmym1), mRNA [NM_026670]
A_51_P245275	15270	7.37228e-07	H2afx	2.82267	Mus musculus H2A histone family, member X (H2afx), mRNA [NM_010436]
A_51_P492830	26886	4.46543e-05	Cenph	2.82148	Mus musculus centromere protein H (Cenph), mRNA [NM_021886]
A_51_P437135	13131	9.01459e-09	Dab1	2.81978	Mus musculus disabled 1 (Dab1), transcript variant 1, mRNA [NM_010014]
A_30_P01024593	n/a	5.34648e-05	n/a	2.81899	lincRNA:chr8:74474913-74494232 forward strand
A_55_P1993723	328845	8.58281e-06	Acsbg2	2.81803	Mus musculus acyl-CoA synthetase bubblegum family member 2 (Acsbg2), mRNA [NM_001039114]
A_51_P501069	20739	0.0044983	Spta1	2.81778	Mus musculus spectrin alpha, erythrocytic 1 (Spta1), mRNA [NM_011465]
A_66_P117477	13386	0.000934856	Dlk1	2.81735	Mus musculus delta-like 1 homolog (Drosophila) (Dlk1), transcript variant 1, mRNA [NM_010052]
A_52_P8043	20382	5.4672e-07	Srsf2	2.81609	Mus musculus serine/arginine-rich splicing factor 2 (Srsf2), mRNA [NM_011358]
A_55_P2028698	13404	9.03432e-06	Dmc1	2.81481	Mus musculus DMC1 dosage suppressor of mck1 homolog, meiosis-specific homologous recombination (Dmc1), mRNA [NM_010059]
A_55_P1961152	18991	9.22894e-06	Pou3f1	2.81463	Mus musculus POU domain, class 3, transcription factor 1 (Pou3f1), mRNA [NM_011141]
A_52_P532355	380669	0.000113678	Lin28b	2.81409	Mus musculus lin-28 homolog B (C. elegans) (Lin28b), mRNA [NM_001031772]
A_55_P2112917	75558	0.00376749	1700022P22Rik	2.81289	Mus musculus RIKEN cDNA 1700022P22 gene (1700022P22Rik), mRNA [NM_029336]
A_30_P01032853	n/a	0.0018243	n/a	2.81211	lincRNA:chr19:56580315-56592490 forward strand
A_55_P2020271	241627	3.77377e-05	Wdr76	2.81156	Mus musculus WD repeat domain 76 (Wdr76), mRNA [NM_030234]
A_30_P01019279	n/a	0.000994089	n/a	2.81153	lincRNA:chr4:146149125-146155054 forward strand
A_55_P2081616	21853	0.00104396	Timeless	2.81107	Mus musculus timeless circadian clock 1 (Timeless), transcript variant 4, mRNA [NM_001164081]
A_55_P2037081	112422	0.0197431	2610305D13Rik	2.81102	Mus musculus RIKEN cDNA 2610305D13 gene (2610305D13Rik), mRNA [NM_145078]
A_51_P481920	12428	0.00286725	Ccna2	2.81059	Mus musculus cyclin A2 (Ccna2), mRNA [NM_009828]
A_52_P509744	59015	1.51028e-07	Nup160	2.81052	Mus musculus nucleoporin 160 (Nup160), mRNA [NM_021512]
A_55_P2089820	11534	5.79644e-06	Adk	2.81007	Mus musculus adenosine kinase (Adk), transcript variant 2, mRNA [NM_001243041]
A_30_P01021948	n/a	5.6486e-07	n/a	2.80922	lincRNA:chr11:51003332-51033057 reverse strand
A_51_P498772	67080	1.63282e-05	1700019D03Rik	2.80913	Mus musculus RIKEN cDNA 1700019D03 gene (1700019D03Rik), mRNA [NM_144953]
A_55_P2180406	52626	1.35071e-08	Cdkn2aipnl	2.80813	Mus musculus CDKN2A interacting protein N-terminal like (Cdkn2aipnl), mRNA [NM_029976]
A_55_P2156425	109637	2.27124e-05	Upk1a	2.80741	Mus musculus uroplakin 1A (Upk1a), mRNA [NM_026815]
A_30_P01032587	n/a	0.000234722	n/a	2.80655	lincRNA:chr8:12535648-12544923 reverse strand
A_55_P2125766	67059	9.59309e-07	Ola1	2.80589	Mus musculus Obg-like ATPase 1 (Ola1), transcript variant 2, mRNA [NM_030091]
A_30_P01021435	n/a	1.96084e-05	n/a	2.80441	lincRNA:chr14:22267795-22319045 forward strand
A_52_P475040	68145	2.25466e-05	Etaa1	2.8041	Mus musculus Ewing's tumor-associated antigen 1 (Etaa1), mRNA [NM_026576]
A_52_P241484	59028	2.81687e-09	Rcl1	2.80217	Mus musculus RNA terminal phosphate cyclase-like 1 (Rcl1), mRNA [NM_021525]
A_30_P01020907	n/a	0.00808525	n/a	2.80096	lincRNA:chr5:23195569-23218551 reverse strand
A_55_P2142783	n/a	5.51725e-05	n/a	2.79986	cDNA sequence CN725425 [Source:MGI Symbol;Acc:MGI:3613655] [ENSMUST00000109284]
A_30_P01029071	n/a	3.96902e-05	n/a	2.79974	lincRNA:chr9:14460976-14488051 forward strand
A_30_P01027000	n/a	1.02976e-05	n/a	2.79797	lincRNA:chr8:59994102-59994797 forward strand
A_55_P2071868	17979	1.12562e-06	Ncoa3	2.79757	Mus musculus nuclear receptor coactivator 3 (Ncoa3), mRNA [NM_008679]
A_52_P412321	71041	7.97308e-07	Pcgf6	2.79687	Mus musculus polycomb group ring finger 6 (Pcgf6), mRNA [NM_027654]
A_55_P1955364	12966	0.000553346	Crygc	2.7967	Mus musculus crystallin, gamma C (Crygc), transcript variant 1, mRNA [NM_007775]
A_55_P2081615	21853	0.000260766	Timeless	2.79646	Mus musculus timeless circadian clock 1 (Timeless), transcript variant 4, mRNA [NM_001164081]
A_55_P1991688	19362	0.00065847	Rad51ap1	2.79423	Mus musculus RAD51 associated protein 1 (Rad51ap1), mRNA [NM_009013]
A_51_P469443	382231	9.03969e-06	8030474K03Rik	2.79343	RIKEN cDNA 8030474K03 gene [Source:MGI Symbol;Acc:MGI:2685988] [ENSMUST00000151231]
A_55_P2074406	434784	0.000375138	Ldoc1	2.79312	Mus musculus leucine zipper, down-regulated in cancer 1 (Ldoc1), mRNA [NM_001018087]
A_55_P1961408	100041890	0.0236362	Gm15308	2.79278	Mus musculus predicted gene 15308 (Gm15308), mRNA [NM_001177521]
A_55_P2248315	71930	0.000811591	2310043M15Rik	2.79	Mus musculus adult male tongue cDNA, RIKEN full-length enriched library, clone:2310043M15 product:unclassifiable, full insert sequence. [AK009785]
A_30_P01025926	n/a	0.00522766	n/a	2.78821	lincRNA:chr5:110261075-110376700 reverse strand
A_55_P2134218	71354	3.58647e-07	Wdr31	2.78637	Mus musculus WD repeat domain 31 (Wdr31), mRNA [NM_023597]
A_30_P01033128	n/a	0.000464207	n/a	2.78552	lincRNA:chr2:154244616-154245900 reverse strand
A_30_P01019833	n/a	4.76438e-07	n/a	2.78423	lincRNA:chr3:40439525-40509975 forward strand
A_30_P01018811	n/a	0.000154908	n/a	2.7839	lincRNA:chr13:98270713-98272269 forward strand
A_55_P2054373	727720	0.0102853	Defa-ps1	2.78063	Mus musculus defensin, alpha, pseudogene 1 (Defa-ps1), non-coding RNA [NR_003146]
A_55_P2137049	433470	1.42905e-06	AA467197	2.78046	Mus musculus expressed sequence AA467197 (AA467197), mRNA [NM_001004174]
A_55_P2054342	69941	2.50603e-05	2810408I11Rik	2.78044	Mus musculus RIKEN cDNA 2810408I11 gene (2810408I11Rik), non-coding RNA [NR_038009]
A_66_P105298	328747	0.000639289	Gm5091	2.78011	Mus musculus predicted gene 5091 (Gm5091), non-coding RNA [NR_046164]
A_51_P407193	98985	6.22404e-08	Clp1	2.77854	Mus musculus CLP1, cleavage and polyadenylation factor I subunit (Clp1), mRNA [NM_133840]
A_51_P155142	52276	0.000400325	Cdca8	2.77709	Mus musculus cell division cycle associated 8 (Cdca8), mRNA [NM_026560]
A_30_P01027988	n/a	0.000824919	n/a	2.77705	lincRNA:chr17:15368546-15377747 reverse strand
A_55_P2015681	385493	7.61224e-05	AU015836	2.77685	Mus musculus expressed sequence AU015836 (AU015836), non-coding RNA [NR_028320]
A_51_P241791	71876	1.83333e-05	Mlf1ip	2.77479	Mus musculus myeloid leukemia factor 1 interacting protein (Mlf1ip), mRNA [NM_027973]
A_55_P2105371	13386	0.00379067	Dlk1	2.77231	Mus musculus delta-like 1 homolog (Drosophila) (Dlk1), transcript variant 1, mRNA [NM_010052]
A_51_P324287	71819	0.00322604	Kif23	2.77106	Mus musculus kinesin family member 23 (Kif23), mRNA [NM_024245]
A_55_P2414707	100038552	0.00048875	4732463B04Rik	2.76851	Mus musculus 10 days neonate skin cDNA, RIKEN full-length enriched library, clone:4732463B04 product:hypothetical protein, full insert sequence. [AK132490]
A_30_P01029666	n/a	3.4861e-05	n/a	2.76813	lincRNA:chr13:98062189-98066613 forward strand
A_51_P388325	12745	6.63782e-08	Clgn	2.76601	Mus musculus calmegin (Clgn), mRNA [NM_009904]
A_66_P109460	71804	3.20722e-05	Mtfr2	2.7655	Mus musculus mitochondrial fission regulator 2 (Mtfr2), nuclear gene encoding mitochondrial protein, mRNA [NM_027930]
A_55_P2037072	667666	0.0160426	Zfp600	2.76398	Mus musculus zinc finger protein 600 (Zfp600), transcript variant 1, mRNA [NM_001177546]
A_30_P01029493	n/a	0.00308202	n/a	2.76361	lincRNA:chr13:19611679-19620954 reverse strand
A_30_P01028116	n/a	1.44465e-06	n/a	2.7621	lincRNA:chr17:15100982-15115630 reverse strand
A_66_P102318	n/a	4.72835e-07	n/a	2.7606	n/a
A_55_P1965655	97287	0.00161868	Mtmr14	2.75794	Mus musculus myotubularin related protein 14 (Mtmr14), mRNA [NM_026849]
A_55_P2028054	16319	0.000110638	Incenp	2.75791	Mus musculus inner centromere protein (Incenp), mRNA [NM_016692]
A_30_P01027402	n/a	3.09115e-05	n/a	2.75785	lincRNA:chrX:6982891-7008528 reverse strand
A_51_P323770	68221	0.0107586	Wfdc15a	2.75577	Mus musculus WAP four-disulfide core domain 15A (Wfdc15a), mRNA [NM_183271]
A_30_P01019388	n/a	0.000586289	n/a	2.75554	lincRNA:chr16:25517037-25531362 forward strand
A_55_P2036514	72662	2.04066e-06	Dis3	2.75516	Mus musculus DIS3 mitotic control homolog (S. cerevisiae) (Dis3), mRNA [NM_028315]
A_55_P2281891	242509	0.000198788	Bnc2	2.75298	Mus musculus basonuclin 2 (Bnc2), mRNA [NM_172870]
A_51_P382849	13723	9.45031e-06	Emb	2.75097	Mus musculus embigin (Emb), mRNA [NM_010330]
A_30_P01031135	n/a	2.6803e-06	n/a	2.75083	lincRNA:chr13:81773237-81783062 reverse strand
A_52_P406828	245474	1.1559e-06	Dkc1	2.74925	Mus musculus dyskeratosis congenita 1, dyskerin (Dkc1), mRNA [NM_001030307]
A_51_P286460	319166	2.27793e-06	Hist1h2ae	2.7484	Mus musculus histone cluster 1, H2ae (Hist1h2ae), mRNA [NM_178187]
A_51_P410451	71924	1.94196e-06	Tube1	2.74569	Mus musculus epsilon-tubulin 1 (Tube1), mRNA [NM_028006]
A_55_P2080880	56365	1.05836e-05	Clcnkb	2.74489	Mus musculus chloride channel Kb (Clcnkb), mRNA [NM_019701]
A_30_P01031919	n/a	3.73223e-07	n/a	2.74451	lincRNA:chr3:40439525-40509975 forward strand
A_55_P2090279	n/a	0.00100854	n/a	2.74191	n/a
A_51_P427232	71970	2.03266e-06	2410018M08Rik	2.74104	Mus musculus RIKEN cDNA 2410018M08 gene (2410018M08Rik), mRNA [NM_183088]
A_55_P1979753	76880	6.77926e-06	6430411K18Rik	2.73962	Mus musculus RIKEN cDNA 6430411K18 gen (6430411K18Rik), non-coding RNA [NR_002848]
A_30_P01024556	n/a	0.000510083	n/a	2.73846	lincRNA:chr8:74473445-74496948 forward strand
A_52_P609024	66311	3.71615e-06	Cenpw	2.73676	Mus musculus centromere protein W (Cenpw), mRNA [NM_001109747]
A_55_P2023572	56551	1.21588e-06	Txn2	2.73566	Mus musculus 13 days embryo liver cDNA, RIKEN full-length enriched library, clone:2510025A17 product:thioredoxin 2, full insert sequence. [AK160591]
A_55_P2429225	56742	2.49074e-06	Psrc1	2.73457	Mus musculus proline/serine-rich coiled-coil 1 (Psrc1), transcript variant 1, mRNA [NM_001190161]
A_55_P2161545	56200	1.24035e-07	Ddx21	2.73436	Mus musculus DEAD (Asp-Glu-Ala-Asp) box polypeptide 21 (Ddx21), mRNA [NM_019553]
A_55_P2174582	76974	6.18468e-05	1190003J15Rik	2.73416	Mus musculus RIKEN cDNA 1190003J15 gene (1190003J15Rik), mRNA [NM_029821]
A_55_P2120373	n/a	3.53478e-06	n/a	2.73413	n/a
A_51_P312550	227699	3.65784e-08	Nup188	2.73358	Mus musculus nucleoporin 188 (Nup188), mRNA [NM_198304]
A_55_P2111483	77782	0.000119688	Polq	2.73095	Mus musculus 0 day neonate thymus cDNA, RIKEN full-length enriched library, clone:A430110D14 product:weakly similar to DNA POLYMERASE THETA [Homo sapiens], full insert sequence. [AK020790]
A_55_P2127934	74337	2.66095e-07	Palm3	2.7309	Mus musculus paralemmin 3 (Palm3), mRNA [NM_028877]
A_52_P874986	75483	0.000210792	Cox8c	2.72416	Mus musculus cytochrome c oxidase subunit VIIIc (Cox8c), nuclear gene encoding mitochondrial protein, mRNA [NM_001039049]
A_55_P2084568	668210	3.22809e-07	Gm9047	2.72397	predicted gene 9047 [Source:MGI Symbol;Acc:MGI:3644212] [ENSMUST00000171317]
A_30_P01027026	n/a	8.06687e-06	n/a	2.72317	lincRNA:chr4:146345650-146356650 reverse strand
A_51_P411345	233549	0.00208691	Mogat2	2.72314	Mus musculus monoacylglycerol O-acyltransferase 2 (Mogat2), mRNA [NM_177448]
A_55_P1964553	n/a	0.0016283	n/a	2.72258	n/a
A_55_P2001523	n/a	0.030919	n/a	2.72	n/a
A_30_P01027464	n/a	2.58373e-06	n/a	2.71998	lincRNA:chr17:15100982-15115630 reverse strand
A_51_P450549	18601	0.00421593	Padi3	2.71875	Mus musculus peptidyl arginine deiminase, type III (Padi3), mRNA [NM_011060]
A_51_P343350	93835	0.000352959	Amn	2.71851	Mus musculus amnionless (Amn), mRNA [NM_033603]
A_30_P01021291	n/a	9.72205e-06	n/a	2.7185	lincRNA:chr1:43240750-43252000 reverse strand
A_51_P469531	56495	1.36684e-07	Asna1	2.71843	Mus musculus arsA arsenite transporter, ATP-binding, homolog 1 (bacterial) (Asna1), mRNA [NM_019652]
A_55_P1966035	11807	1.4165e-06	Apoa2	2.71772	Mus musculus apolipoprotein A-II (Apoa2), mRNA [NM_013474]
A_55_P2078516	n/a	3.73223e-07	n/a	2.71768	n/a
A_30_P01026571	n/a	0.00187703	n/a	2.71663	lincRNA:chr7:49833703-49847915 reverse strand
A_55_P2055179	666806	0.0405787	Gm8300	2.71593	Mus musculus predicted gene 8300 (Gm8300), mRNA [NM_001177565]
A_55_P1966525	545700	0.000743083	Smarca5-ps	2.71509	Mus musculus SWI/SNF related, matrix associated, actin depenent ragulator of chromatin, subfamily a, member 5, pseudogene (Smarca5-ps), non-coding RNA [NR_002888]
A_30_P01027242	n/a	4.97089e-06	n/a	2.71422	lincRNA:chr3:40439525-40509975 forward strand
A_30_P01020734	n/a	2.84555e-07	n/a	2.71336	lincRNA:chr17:32213027-32228368 reverse strand
A_51_P314418	12144	1.62601e-06	Blm	2.71262	Mus musculus Bloom syndrome, RecQ helicase-like (Blm), transcript variant 1, mRNA [NM_007550]
A_30_P01026687	n/a	9.63703e-06	n/a	2.71146	lincRNA:chr8:59994102-59994797 forward strand
A_55_P2157160	216797	0.00034346	Prss38	2.71129	Mus musculus protease, serine, 38 (Prss38), mRNA [NM_001045521]
A_30_P01028027	n/a	0.00050416	n/a	2.71042	lincRNA:chr18:38776580-38841080 reverse strand
A_30_P01017743	n/a	0.000459894	n/a	2.70984	lincRNA:chr10:83181374-83249774 forward strand
A_30_P01019400	n/a	4.0387e-05	n/a	2.70978	lincRNA:chr16:94775095-94775634 forward strand
A_51_P270519	69928	1.45754e-06	Apitd1	2.7093	Mus musculus apoptosis-inducing, TAF9-like domain 1 (Apitd1), mRNA [NM_027263]
A_55_P2161590	347711	0.0105879	Pramel6	2.70857	Mus musculus preferentially expressed antigen in melanoma like 6 (Pramel6), mRNA [NM_178249]
A_55_P2079388	436583	0.00129647	Snora74a	2.70853	Mus musculus small nucleolar RNA, H/ACA box 74A (Snora74a), small nucleolar RNA [NR_002905]
A_55_P2008722	100041677	6.06107e-06	Gm13157	2.70803	Mus musculus predicted gene 13157 (Gm13157), mRNA [NM_001127189]
A_55_P2158873	67738	1.3908e-07	Ppid	2.70606	Mus musculus peptidylprolyl isomerase D (cyclophilin D) (Ppid), mRNA [NM_026352]
A_55_P1978201	16319	9.64971e-05	Incenp	2.70594	Mus musculus inner centromere protein (Incenp), mRNA [NM_016692]
A_55_P1953608	n/a	1.4363e-06	n/a	2.70569	n/a
A_51_P383149	100039706	0.0044189	Gm2381	2.70566	Mus musculus predicted gene 2381 (Gm2381), non-coding RNA [NR_046214]
A_30_P01028673	n/a	1.93159e-05	n/a	2.70545	lincRNA:chr9:14460976-14488051 forward strand
A_52_P399584	70466	0.00284634	Ckap2l	2.70454	Mus musculus cytoskeleton associated protein 2-like (Ckap2l), mRNA [NM_181589]
A_55_P1981704	244608	1.06081e-06	Ccdc113	2.7039	Mus musculus coiled-coil domain containing 113 (Ccdc113), mRNA [NM_172914]
A_55_P2280821	50768	5.90658e-07	Dlc1	2.70305	Mus musculus deleted in liver cancer 1 (Dlc1), transcript variant 1, mRNA [NM_001194940]
A_51_P512172	52463	1.93526e-06	Tet1	2.70297	Mus musculus tet methylcytosine dioxygenase 1 (Tet1), transcript variant 1, mRNA [NM_001253857]
A_55_P1998987	n/a	0.000487343	n/a	2.70275	n/a
A_51_P170758	101612	6.93697e-08	Grwd1	2.70242	Mus musculus glutamate-rich WD repeat containing 1 (Grwd1), mRNA [NM_153419]
A_52_P671661	67920	3.1821e-08	Mak16	2.70134	Mus musculus MAK16 homolog (S. cerevisiae) (Mak16), mRNA [NM_026453]
A_55_P2185273	22247	7.78055e-08	Umps	2.70077	Mus musculus uridine monophosphate synthetase (Umps), mRNA [NM_009471]
A_30_P01024715	n/a	0.00072998	n/a	2.70063	lincRNA:chr9:40029344-40050160 reverse strand
A_51_P162671	14276	5.57893e-06	Folr2	2.69923	Mus musculus folate receptor 2 (fetal) (Folr2), mRNA [NM_008035]
A_55_P1969477	18671	0.0010516	Abcb1a	2.69861	Mus musculus ATP-binding cassette, sub-family B (MDR/TAP), member 1A (Abcb1a), mRNA [NM_011076]
A_55_P2101696	14686	1.73192e-06	Gnat2	2.69822	Mus musculus guanine nucleotide binding protein, alpha transducing 2 (Gnat2), mRNA [NM_008141]
A_52_P63905	13195	0.00110805	Ddc	2.69709	Mus musculus dopa decarboxylase (Ddc), transcript variant 2, mRNA [NM_016672]
A_55_P2058550	19370	0.00223225	Raet1c	2.69616	Mus musculus retinoic acid early transcript gamma (Raet1c), mRNA [NM_009018]
A_51_P398878	80914	1.10695e-09	Uck2	2.69564	Mus musculus uridine-cytidine kinase 2 (Uck2), mRNA [NM_030724]
A_55_P2011852	12566	1.88311e-05	Cdk2	2.69497	Mus musculus cyclin-dependent kinase 2 (Cdk2), transcript variant 1, mRNA [NM_183417]
A_55_P2064984	102920	0.00061072	Cenpi	2.69455	Mus musculus centromere protein I (Cenpi), mRNA [NM_145924]
A_55_P2004576	445267	0.000102714	Nphs1as	2.69419	Mus musculus nephrosis 1 homolog, nephrin antisense (Nphs1as), antisense RNA [NR_004443]
A_55_P1954156	72515	5.3966e-08	Wdr43	2.69399	Mus musculus WD repeat domain 43 (Wdr43), mRNA [NM_175639]
A_66_P130432	12519	4.64374e-05	Cd80	2.69327	Mus musculus CD80 antigen (Cd80), mRNA [NM_009855]
A_51_P304125	13340	1.70193e-06	Slc29a2	2.69301	Mus musculus solute carrier family 29 (nucleoside transporters), member 2 (Slc29a2), mRNA [NM_007854]
A_30_P01026554	n/a	0.000320344	n/a	2.69297	lincRNA:chrX:50087925-50101700 reverse strand
A_30_P01032470	n/a	9.331e-06	n/a	2.69249	lincRNA:chr18:61781410-61788685 reverse strand
A_55_P2413458	81879	1.02907e-06	Tfcp2l1	2.69123	Mus musculus transcription factor CP2-like 1 (Tfcp2l1), mRNA [NM_023755]
A_30_P01032869	n/a	0.000486512	n/a	2.69066	lincRNA:chr13:98270713-98272269 forward strand
A_51_P214825	26429	1.82082e-08	Orc5	2.6906	Mus musculus origin recognition complex, subunit 5 (Orc5), mRNA [NM_011959]
A_30_P01019570	n/a	0.000553574	n/a	2.69037	lincRNA:chr8:91569369-91594119 reverse strand
A_30_P01018686	n/a	9.20979e-05	n/a	2.68997	lincRNA:chr17:39980973-39981876 reverse strand
A_51_P368210	105653	3.2562e-06	Phyhip	2.68805	Mus musculus phytanoyl-CoA hydroxylase interacting protein (Phyhip), mRNA [NM_145981]
A_30_P01018865	n/a	0.00888937	n/a	2.68758	lincRNA:chr5:53931541-53945241 reverse strand
A_55_P2186822	76803	3.413e-06	2410141K09Rik	2.68484	Mus musculus RIKEN cDNA 2410141K09 gene (2410141K09Rik), mRNA [NM_183119]
A_52_P636050	66614	3.8237e-07	Gpatch4	2.68408	Mus musculus G patch domain containing 4 (Gpatch4), transcript variant 1, mRNA [NM_025663]
A_30_P01030626	n/a	2.10416e-05	n/a	2.68379	lincRNA:chr10:18036490-18059965 reverse strand
A_55_P2143070	11898	4.27229e-07	Ass1	2.68349	Mus musculus argininosuccinate synthetase 1 (Ass1), mRNA [NM_007494]
A_55_P2047047	18778	7.17884e-07	Pla2g1b	2.68287	Mus musculus 10 day old male pancreas cDNA, RIKEN full-length enriched library, clone:1810011P03 product:phospholipase A2, group IB, pancreas, full insert sequence. [AK019009]
A_52_P432904	320209	1.47396e-05	Ddx11	2.68263	Mus musculus DEAD/H (Asp-Glu-Ala-Asp/His) box helicase 11 (Ddx11), mRNA [NM_001003919]
A_52_P599624	237823	9.89296e-08	Pfas	2.68257	Mus musculus phosphoribosylformylglycinamidine synthase (FGAR amidotransferase) (Pfas), mRNA [NM_001159519]
A_55_P2121151	70005	0.00542501	Znf41-ps	2.68223	Mus musculus ZNF41, pseudogene (Znf41-ps), non-coding RNA [NR_040355]
A_30_P01027157	n/a	0.00267077	n/a	2.68095	lincRNA:chr5:53937589-53938561 reverse strand
A_30_P01022833	n/a	2.84306e-06	n/a	2.6807	lincRNA:chr13:81773237-81783062 reverse strand
A_55_P2069093	n/a	0.000711436	n/a	2.67979	predicted gene 7247 [Source:MGI Symbol;Acc:MGI:3643454] [ENSMUST00000162998]
A_55_P1996354	71354	2.19918e-07	Wdr31	2.67968	Mus musculus WD repeat domain 31 (Wdr31), mRNA [NM_023597]
A_55_P2177623	231125	1.56251e-06	Zfyve28	2.67903	Mus musculus zinc finger, FYVE domain containing 28 (Zfyve28), mRNA [NM_001015039]
A_51_P306218	319581	5.63412e-06	Xkr5	2.67784	Mus musculus X Kell blood group precursor-related family, member 5 (Xkr5), transcript variant 2, mRNA [NM_176951]
A_30_P01030126	n/a	0.000868841	n/a	2.67783	lincRNA:chr10:83181374-83249774 forward strand
A_51_P314161	60507	1.70525e-07	Qtrt1	2.67762	Mus musculus queuine tRNA-ribosyltransferase 1 (Qtrt1), mRNA [NM_021888]
A_55_P2093665	n/a	0.00137726	n/a	2.6775	n/a
A_30_P01017680	n/a	0.000717019	n/a	2.67742	lincRNA:chr10:83181374-83249774 forward strand
A_55_P2126444	66293	0.000117745	1810032O08Rik	2.67679	Mus musculus RIKEN cDNA 1810032O08 gene (1810032O08Rik), transcript variant 3, non-coding RNA [NR_027821]
A_51_P295525	66497	1.29529e-06	Cmss1	2.67661	Mus musculus adult male testis cDNA, RIKEN full-length enriched library, clone:4930572F24 product:hypothetical protein, full insert sequence. [AK019808]
A_66_P134481	27401	5.01121e-06	Skp2	2.67346	Mus musculus S-phase kinase-associated protein 2 (p45) (Skp2), transcript variant 2, mRNA [NM_145468]
A_55_P2179020	27395	0.00124954	Mrpl15	2.67276	Mus musculus mitochondrial ribosomal protein L15 (Mrpl15), nuclear gene encoding mitochondrial protein, transcript variant 1, mRNA [NM_001177658]
A_51_P189746	223775	1.26574e-05	Pim3	2.67207	Mus musculus proviral integration site 3 (Pim3), mRNA [NM_145478]
A_51_P300709	20810	2.65409e-07	Srm	2.67124	Mus musculus spermidine synthase (Srm), mRNA [NM_009272]
A_55_P2093679	235048	4.35862e-05	Zfp599	2.67016	Mus musculus zinc finger protein 599 (Zfp599), mRNA [NM_181419]
A_55_P2074025	n/a	4.71274e-06	n/a	2.66962	n/a
A_51_P477676	244329	1.59676e-06	Mcph1	2.66942	Mus musculus microcephaly, primary autosomal recessive 1 (Mcph1), mRNA [NM_173189]
A_55_P2147542	230935	2.82963e-06	Dnajc11	2.66826	Mus musculus DnaJ (Hsp40) homolog, subfamily C, member 11 (Dnajc11), mRNA [NM_172704]
A_52_P290341	210982	0.000131361	Gltscr1l	2.66774	Mus musculus GLTSCR1-like (Gltscr1l), mRNA [NM_001100452]
A_66_P128702	69912	4.162e-08	Nup43	2.66745	Mus musculus nucleoporin 43 (Nup43), mRNA [NM_145706]
A_51_P337089	69270	0.000251759	Gins1	2.66724	Mus musculus GINS complex subunit 1 (Psf1 homolog) (Gins1), transcript variant 1, mRNA [NM_027014]
A_55_P2109717	240641	0.0730767	Kif20b	2.66686	Mus musculus kinesin family member 20B (Kif20b), mRNA [NM_183046]
A_55_P1980401	52609	0.000247777	Cbx7	2.66563	Mus musculus chromobox 7 (Cbx7), mRNA [NM_144811]
A_30_P01031684	n/a	0.00231456	n/a	2.66555	lincRNA:chr17:38132217-38157667 forward strand
A_66_P135872	68248	1.273e-06	2410080I02Rik	2.66548	Mus musculus ES cells cDNA, RIKEN full-length enriched library, clone:2410071A13 product:hypothetical protein, full insert sequence. [AK019121]
A_51_P501018	18005	0.000210704	Nek2	2.66476	Mus musculus NIMA (never in mitosis gene a)-related expressed kinase 2 (Nek2), mRNA [NM_010892]
A_55_P1994997	228482	0.000171835	Arhgap11a	2.66466	Mus musculus Rho GTPase activating protein 11A (Arhgap11a), mRNA [NM_181416]
A_52_P28806	14235	0.000287512	Foxm1	2.66432	Mus musculus forkhead box M1 (Foxm1), mRNA [NM_008021]
A_52_P63680	171168	4.77961e-06	Acer1	2.66336	Mus musculus alkaline ceramidase 1 (Acer1), mRNA [NM_175731]
A_52_P90805	74488	2.86834e-05	Lrrc15	2.66263	Mus musculus leucine rich repeat containing 15 (Lrrc15), mRNA [NM_028973]
A_55_P1971006	76974	2.9179e-05	1190003J15Rik	2.66159	Mus musculus RIKEN cDNA 1190003J15 gene (1190003J15Rik), mRNA [NM_029821]
A_51_P327934	19725	1.68344e-07	Rfx2	2.66125	Mus musculus regulatory factor X, 2 (influences HLA class II expression) (Rfx2), transcript variant 2, mRNA [NM_009056]
A_55_P2167416	n/a	4.36532e-07	n/a	2.66069	n/a
A_30_P01025547	n/a	1.10734e-06	n/a	2.65848	lincRNA:chr14:22267795-22319045 forward strand
A_51_P223709	269224	6.47014e-06	Pask	2.65794	Mus musculus PAS domain containing serine/threonine kinase (Pask), mRNA [NM_080850]
A_55_P2016882	83564	0.000374925	Nlrp4c	2.65731	Mus musculus NLR family, pyrin domain containing 4C (Nlrp4c), mRNA [NM_031389]
A_30_P01027067	n/a	0.000784294	n/a	2.65608	lincRNA:chr13:98571741-98603323 reverse strand
A_30_P01021445	n/a	1.80489e-05	n/a	2.65523	lincRNA:chr6:4841700-4847400 reverse strand
A_65_P15215	27395	5.06245e-11	Mrpl15	2.65376	Mus musculus mitochondrial ribosomal protein L15 (Mrpl15), nuclear gene encoding mitochondrial protein, transcript variant 1, mRNA [NM_001177658]
A_55_P2025033	74107	1.79241e-05	Cep55	2.65345	Mus musculus centrosomal protein 55 (Cep55), transcript variant 2, mRNA [NM_028760]
A_52_P654618	448850	3.73223e-07	Znhit3	2.64896	Mus musculus zinc finger, HIT type 3 (Znhit3), mRNA [NM_001005223]
A_55_P1982559	69327	1.05945e-05	1700007K13Rik	2.64776	Mus musculus RIKEN cDNA 1700007K13 gene (1700007K13Rik), mRNA [NM_027040]
A_51_P191649	67052	0.0006335	Ndc80	2.64768	Mus musculus NDC80 homolog, kinetochore complex component (S. cerevisiae) (Ndc80), mRNA [NM_023294]
A_52_P287052	56390	8.3044e-07	Sssca1	2.64709	Mus musculus Sjogren's syndrome/scleroderma autoantigen 1 homolog (human) (Sssca1), mRNA [NM_020491]
A_30_P01026028	n/a	0.0165343	n/a	2.64687	lincRNA:chr5:23195569-23218551 reverse strand
A_55_P2076057	15361	5.52649e-06	Hmga1	2.64648	Mus musculus high mobility group AT-hook 1 (Hmga1), transcript variant 14, mRNA [NM_001166546]
A_55_P1970149	30054	7.41606e-05	Rnf17	2.6463	Mus musculus ring finger protein 17 (Rnf17), mRNA [NM_001033043]
A_55_P1985143	n/a	1.52405e-05	n/a	2.64623	n/a
A_51_P189985	235036	7.35827e-08	Ppan	2.6459	Mus musculus peter pan homolog (Drosophila) (Ppan), mRNA [NM_145610]
A_30_P01024415	n/a	1.09733e-05	n/a	2.64409	lincRNA:chr17:15132576-15147002 reverse strand
A_51_P336721	66131	1.60257e-06	Tipin	2.64407	Mus musculus timeless interacting protein (Tipin), mRNA [NM_025372]
A_52_P230904	216156	1.12456e-07	Wdr18	2.64357	Mus musculus WD repeat domain 18 (Wdr18), mRNA [NM_175450]
A_51_P398766	14468	0.0197937	Gbp1	2.64324	Mus musculus guanylate binding protein 1 (Gbp1), mRNA [NM_010259]
A_30_P01030234	n/a	4.18296e-06	n/a	2.64246	lincRNA:chr11:51003332-51033057 reverse strand
A_51_P489996	13518	0.000240656	Dst	2.6418	Mus musculus bullous pemphigoid antigen 1-e (Bpag1) mRNA, complete cds, alternatively spliced. [AF396877]
A_30_P01028786	n/a	8.28824e-07	n/a	2.64131	lincRNA:chr2:71575871-71583454 reverse strand
A_55_P1952379	14229	6.7189e-06	Fkbp5	2.641	Mus musculus FK506 binding protein 5 (Fkbp5), mRNA [NM_010220]
A_55_P2112445	21387	0.00452915	Tbx4	2.64027	Mus musculus T-box 4 (Tbx4), transcript variant 1, mRNA [NM_011536]
A_66_P104624	75115	4.04764e-05	4930509E16Rik	2.63916	Mus musculus RIKEN cDNA 4930509E16 gene (4930509E16Rik), non-coding RNA [NR_045735]
A_55_P2029161	20997	0.000638413	T	2.63827	Mus musculus brachyury (T), mRNA [NM_009309]
A_52_P529570	381318	5.40532e-05	Nsl1	2.63638	Mus musculus NSL1, MIND kinetochore complex component, homolog (S. cerevisiae) (Nsl1), mRNA [NM_198654]
A_55_P2127482	75106	0.000671367	4930519F16Rik	2.63625	Mus musculus adult male testis cDNA, RIKEN full-length enriched library, clone:4930519F16 product:hypothetical Serine proteases, trypsin family/Chymotrypsin serine protease family (S1) containing protein, full insert sequence. [AK015842]
A_30_P01017706	n/a	8.29627e-06	n/a	2.63589	lincRNA:chr5:149947200-149979950 reverse strand
A_55_P2094100	100504508	7.84711e-07	BC085271	2.6332	Mus musculus cDNA sequence BC085271, mRNA (cDNA clone MGC:103372 IMAGE:30146389), complete cds. [BC085271]
A_55_P2053281	n/a	0.0109089	n/a	2.63249	Putative uncharacterized protein [Source:UniProtKB/TrEMBL;Acc:Q3TL09] [ENSMUST00000179907]
A_55_P1987028	16580	3.69975e-05	Kifc5b	2.63206	Mus musculus kinesin family member C5B (Kifc5b), mRNA [NM_053173]
A_55_P2186395	n/a	4.12393e-05	n/a	2.63186	n/a
A_55_P2002033	72338	5.87258e-07	Wdr89	2.63175	Mus musculus WD repeat domain 89 (Wdr89), mRNA [NM_028203]
A_52_P462657	217122	0.000664101	Gm11545	2.63018	Mus musculus predicted gene 11545 (Gm11545), mRNA [NM_001105561]
A_51_P138790	71801	1.93253e-05	Plekhf2	2.62923	Mus musculus pleckstrin homology domain containing, family F (with FYVE domain) member 2 (Plekhf2), mRNA [NM_175175]
A_51_P172251	15983	3.36614e-07	Ifrd2	2.62879	Mus musculus interferon-related developmental regulator 2 (Ifrd2), mRNA [NM_025903]
A_55_P1996751	n/a	2.77978e-06	n/a	2.62752	n/a
A_52_P20357	11834	9.90685e-09	Aqr	2.6263	Mus musculus aquarius (Aqr), mRNA [NM_009702]
A_55_P2088103	23808	1.4369e-08	Ash2l	2.62626	Mus musculus ash2 (absent, small, or homeotic)-like (Drosophila) (Ash2l), transcript variant 1, mRNA [NM_011791]
A_51_P302738	22271	1.14205e-05	Upp1	2.62516	Mus musculus uridine phosphorylase 1 (Upp1), transcript variant 1, mRNA [NM_009477]
A_30_P01017482	n/a	9.24195e-06	n/a	2.6238	lincRNA:chr6:4841700-4847400 reverse strand
A_55_P2167382	71979	2.42779e-08	2410012M07Rik	2.62283	Mus musculus RIKEN cDNA 2410012M07 gene (2410012M07Rik), mRNA [NM_028033]
A_55_P2173188	80880	9.5909e-08	Kank3	2.62197	Mus musculus KN motif and ankyrin repeat domains 3 (Kank3), mRNA [NM_030697]
A_52_P469789	12311	6.46517e-05	Calcr	2.62041	Mus musculus calcitonin receptor (Calcr), transcript variant 1b, mRNA [NM_007588]
A_30_P01021164	n/a	0.00164422	n/a	2.62035	lincRNA:chr4:99236190-99239702 forward strand
A_51_P223546	226518	0.000177493	Nmnat2	2.61936	Mus musculus nicotinamide nucleotide adenylyltransferase 2 (Nmnat2), mRNA [NM_175460]
A_52_P399604	n/a	2.70423e-06	n/a	2.61724	Q99PT6_MOUSE (Q99PT6) Kinesin superfamily protein 2C (Fragment), complete [TC1628698]
A_55_P2097828	63986	4.81866e-05	Gmfg	2.61692	Mus musculus glia maturation factor, gamma (Gmfg), transcript variant 1, mRNA [NM_022024]
A_66_P114445	n/a	0.000662496	n/a	2.61493	n/a
A_30_P01019583	n/a	0.0157357	n/a	2.61469	lincRNA:chr5:23195569-23218551 reverse strand
A_55_P2081101	320479	1.21472e-05	C330024D21Rik	2.61034	Mus musculus 2 days neonate thymus thymic cells cDNA, RIKEN full-length enriched library, clone:E430007A20 product:hypothetical protein, full insert sequence. [AK169674]
A_55_P2008244	n/a	6.35418e-05	n/a	2.61023	n/a
A_66_P134854	243874	0.00437488	Nlrp9b	2.60904	Mus musculus NLR family, pyrin domain containing 9B (Nlrp9b), mRNA [NM_194058]
A_30_P01022978	n/a	0.00153879	n/a	2.60891	lincRNA:chr17:38132217-38157667 forward strand
A_55_P2278727	100039179	0.000172328	Gm2085	2.60736	PREDICTED: Mus musculus predicted gene 2085 (Gm2085), misc_RNA [XR_105215]
A_30_P01024683	n/a	0.000539929	n/a	2.60606	lincRNA:chr14:76912477-76931702 reverse strand
A_55_P1987196	100041639	3.7527e-06	Gm3448	2.60515	Mus musculus predicted gene 3448 (Gm3448), mRNA [NM_001123367]
A_55_P2062598	52679	0.000404313	E2f7	2.60512	Mus musculus E2F transcription factor 7 (E2f7), mRNA [NM_178609]
A_52_P476075	269582	0.000587987	Clspn	2.60196	Mus musculus claspin (Clspn), mRNA [NM_175554]
A_30_P01017723	n/a	2.04449e-05	n/a	2.6019	lincRNA:chr17:35080914-35090009 reverse strand
A_55_P2012498	66953	3.00942e-05	Cdca7	2.59994	Mus musculus cell division cycle associated 7 (Cdca7), mRNA [NM_025866]
A_55_P2046605	69513	0.0563416	1700030C10Rik	2.59964	Mus musculus RIKEN cDNA 1700030C10 gene (1700030C10Rik), non-coding RNA [NR_015521]
A_55_P2196452	77358	0.00311349	9430069I07Rik	2.59956	Mus musculus RIKEN cDNA 9430069I07 gene (9430069I07Rik), mRNA [NM_001256161]
A_55_P1965564	100039934	0.000285453	Gm15085	2.5969	Mus musculus predicted gene 15085 (Gm15085), mRNA [NM_001122734]
A_52_P376269	18181	3.52736e-08	Nrf1	2.59504	Mus musculus nuclear respiratory factor 1 (Nrf1), transcript variant 6, mRNA [NM_010938]
A_30_P01021117	n/a	2.9763e-07	n/a	2.5918	lincRNA:chr9:75316023-75344401 forward strand
A_55_P2151986	14710	0.0121037	Gngt2	2.59122	Mus musculus guanine nucleotide binding protein (G protein), gamma transducing activity polypeptide 2 (Gngt2), transcript variant 2, mRNA [NM_001038664]
A_30_P01021650	n/a	0.00172361	n/a	2.59054	lincRNA:chr5:110261075-110376700 reverse strand
A_51_P288447	234865	5.6486e-07	Nup133	2.58829	Mus musculus nucleoporin 133 (Nup133), mRNA [NM_172288]
A_55_P2012430	n/a	6.44625e-06	n/a	2.58705	n/a
A_52_P154101	12310	4.00586e-07	Calca	2.58704	Mus musculus calcitonin/calcitonin-related polypeptide, alpha (Calca), transcript variant 2, mRNA [NM_001033954]
A_55_P1958245	21453	5.75797e-07	Tcof1	2.58621	Mus musculus Treacher Collins Franceschetti syndrome 1, homolog (Tcof1), transcript variant 1, mRNA [NM_001198984]
A_55_P2328920	21888	1.06502e-05	Tle4	2.58613	Mus musculus transducin-like enhancer of split 4, homolog of Drosophila E(spl) (Tle4), mRNA [NM_011600]
A_55_P2017750	12544	5.41289e-06	Cdc45	2.58491	Mus musculus cell division cycle 45 (Cdc45), transcript variant 1, mRNA [NM_009862]
A_30_P01028513	n/a	0.000504537	n/a	2.58448	lincRNA:chr14:30758342-30759669 reverse strand
A_51_P377376	30877	5.48634e-06	Gnl3	2.58392	Mus musculus guanine nucleotide binding protein-like 3 (nucleolar) (Gnl3), transcript variant 1, mRNA [NM_153547]
A_30_P01032184	n/a	6.15682e-06	n/a	2.5833	lincRNA:chr18:61781410-61788685 reverse strand
A_55_P2180551	56306	2.34517e-07	Fam60a	2.58251	Mus musculus family with sequence similarity 60, member A (Fam60a), mRNA [NM_019643]
A_55_P1999172	98956	1.03495e-09	Nat10	2.58116	Mus musculus N-acetyltransferase 10 (Nat10), mRNA [NM_153126]
A_55_P2057142	624855	8.34478e-06	Gm6531	2.5808	Mus musculus predicted gene 6531 (Gm6531), mRNA [NM_001037922]
A_55_P1991718	15366	0.00117298	Hmmr	2.58063	Mus musculus hyaluronan mediated motility receptor (RHAMM) (Hmmr), mRNA [NM_013552]
A_55_P1981519	100039176	2.44211e-05	Gm13580	2.58054	Mus musculus predicted gene 13580 (Gm13580), non-coding RNA [NR_046065]
A_51_P452576	328274	0.000341708	Zfp459	2.57919	Mus musculus zinc finger protein 459 (Zfp459), mRNA [NM_177811]
A_65_P03031	78658	8.60289e-07	Ncapd3	2.57909	Mus musculus non-SMC condensin II complex, subunit D3 (Ncapd3), mRNA [NM_178113]
A_55_P1978532	382243	0.000296338	Gm10439	2.57844	Mus musculus predicted gene 10439 (Gm10439), mRNA [NM_001037716]
A_30_P01027230	n/a	0.00814219	n/a	2.57763	lincRNA:chr12:55844075-55898175 reverse strand
A_66_P115378	18393	1.52205e-07	Orc2	2.57624	Mus musculus origin recognition complex, subunit 2 (Orc2), transcript variant a, mRNA [NM_008765]
A_30_P01026854	n/a	0.00280486	n/a	2.57614	lincRNA:chr1:115787961-115860711 reverse strand
A_55_P2160322	75430	3.10193e-07	Anapc15	2.57589	Mus musculus anaphase prompoting complex C subunit 15 (Anapc15), mRNA [NM_027532]
A_55_P2047361	66101	4.52467e-07	Ppih	2.57563	Mus musculus peptidyl prolyl isomerase H (Ppih), transcript variant 3, mRNA [NM_001110130]
A_55_P2104219	15422	0.000167968	Hoxc13	2.57555	Mus musculus homeobox C13 (Hoxc13), mRNA [NM_010464]
A_55_P2048101	n/a	6.51235e-06	n/a	2.57495	n/a
A_30_P01026190	n/a	3.2295e-05	n/a	2.57477	lincRNA:chr12:110973190-110987668 forward strand
A_55_P2004781	11898	1.05262e-06	Ass1	2.57273	Mus musculus argininosuccinate synthetase 1 (Ass1), mRNA [NM_007494]
A_30_P01019773	n/a	0.00543398	n/a	2.5715	lincRNA:chr13:19611679-19620954 reverse strand
A_55_P2244440	71643	7.19171e-05	4930422G04Rik	2.57109	Mus musculus RIKEN cDNA 4930422G04 gene (4930422G04Rik), mRNA [NM_197997]
A_30_P01024434	n/a	0.00135714	n/a	2.57082	lincRNA:chr13:98270713-98272269 forward strand
A_55_P1966838	327959	0.00357289	Xaf1	2.57008	Mus musculus XIAP associated factor 1 (Xaf1), mRNA [NM_001037713]
A_55_P1995175	29859	9.53401e-07	Sult4a1	2.5693	Mus musculus ES cells cDNA, RIKEN full-length enriched library, clone:2400007A17 product:SULFOTRANSFERASE-RELATED PROTEIN (SULFOTRANSFERASE-LIKE PROTEIN) homolog [Mus musculus], full insert sequence. [AK010293]
A_51_P391495	18969	1.56317e-06	Pola2	2.569	Mus musculus polymerase (DNA directed), alpha 2 (Pola2), transcript variant 1, mRNA [NM_008893]
A_55_P2023235	14156	9.8143e-05	Fen1	2.56643	Mus musculus flap structure specific endonuclease 1 (Fen1), transcript variant 1, mRNA [NM_007999]
A_51_P215559	225884	0.000298104	BC021614	2.56534	Mus musculus cDNA sequence BC021614 (BC021614), mRNA [NM_144869]
A_30_P01026421	n/a	1.31155e-05	n/a	2.56456	lincRNA:chr11:33442089-33444467 reverse strand
A_55_P2089223	11639	0.000872724	Ak4	2.56434	Mus musculus adenylate kinase 4 (Ak4), nuclear gene encoding mitochondrial protein, transcript variant 1, mRNA [NM_001177602]
A_30_P01025328	n/a	0.00133185	n/a	2.56401	lincRNA:chrX:50087925-50101700 reverse strand
A_51_P224980	212547	1.14188e-06	BC027231	2.56185	Mus musculus cDNA sequence BC027231 (BC027231), mRNA [NM_145972]
A_55_P2128499	216864	0.000696431	Mgl2	2.56084	Mus musculus macrophage galactose N-acetyl-galactosamine specific lectin 2 (Mgl2), mRNA [NM_145137]
A_55_P2034175	235323	7.17344e-08	Usp28	2.56069	Mus musculus ubiquitin specific peptidase 28 (Usp28), mRNA [NM_175482]
A_30_P01025458	n/a	4.91315e-07	n/a	2.56045	lincRNA:chr11:50994911-51050704 reverse strand
A_65_P20433	75317	0.00119287	Parpbp	2.56015	Mus musculus PARP1 binding protein (Parpbp), mRNA [NM_029249]
A_30_P01027258	n/a	0.000255178	n/a	2.56006	lincRNA:chr6:67155508-67216941 reverse strand
A_51_P416509	80838	0.000285744	Hist1h1a	2.55938	Mus musculus histone cluster 1, H1a (Hist1h1a), mRNA [NM_030609]
A_51_P487004	71241	1.07262e-05	Dmrtc2	2.55925	Mus musculus doublesex and mab-3 related transcription factor like family C2 (Dmrtc2), mRNA [NM_027732]
A_51_P462746	269536	2.25464e-08	Tex10	2.55875	Mus musculus testis expressed gene 10 (Tex10), mRNA [NM_172304]
A_55_P2364738	72324	0.000186165	Plxdc1	2.55791	Mus musculus plexin domain containing 1 (Plxdc1), transcript variant 1, mRNA [NM_001163608]
A_51_P336827	66427	8.2319e-07	Cyb5b	2.55533	Mus musculus cytochrome b5 type B (Cyb5b), nuclear gene encoding mitochondrial protein, mRNA [NM_025558]
A_51_P254805	16571	0.0028123	Kif4	2.55459	Mus musculus kinesin family member 4 (Kif4), mRNA [NM_008446]
A_51_P446469	13449	4.07682e-08	Dok2	2.55335	Mus musculus docking protein 2 (Dok2), mRNA [NM_010071]
A_30_P01030590	n/a	0.000844187	n/a	2.55227	lincRNA:chr19:38392796-38398771 reverse strand
A_51_P162222	22127	2.63673e-05	Tsx	2.55072	Mus musculus testis specific X-linked gene (Tsx), mRNA [NM_009440]
A_30_P01017787	n/a	0.000357216	n/a	2.55056	lincRNA:chr11:33414450-33450750 reverse strand
A_30_P01030569	n/a	3.25287e-06	n/a	2.54984	lincRNA:chr1:13058312-13099826 forward strand
A_55_P1995902	433791	0.0524598	Gm13251	2.54979	Mus musculus predicted gene 13251 (Gm13251), mRNA [NM_001085522]
A_52_P514352	16529	1.43111e-05	Kcnk5	2.54916	Mus musculus potassium channel, subfamily K, member 5 (Kcnk5), mRNA [NM_021542]
A_55_P2004801	21335	0.00109119	Tacc3	2.54893	Mus musculus transforming, acidic coiled-coil containing protein 3 (Tacc3), mRNA [NM_001040435]
A_55_P2016478	53817	6.79974e-07	Ddx39b	2.5484	Mus musculus DEAD (Asp-Glu-Ala-Asp) box polypeptide 39B (Ddx39b), transcript variant 2, mRNA [NM_001252457]
A_55_P2021784	74446	3.85852e-06	Slc9b1	2.54702	Mus musculus solute carrier family 9, subfamily B (NHA1, cation proton antiporter 1), member 1 (Slc9b1), nuclear gene encoding mitochondrial protein, mRNA [NM_028946]
A_30_P01022268	n/a	0.000944917	n/a	2.5464	lincRNA:chr4:145000941-145148666 forward strand
A_55_P2048560	20595	3.57482e-07	Smn1	2.54631	Mus musculus survival motor neuron 1 (Smn1), transcript variant 2, mRNA [NM_001252629]
A_30_P01033151	n/a	0.00402575	n/a	2.54569	lincRNA:chr5:100845342-100869667 reverse strand
A_52_P420369	75801	0.00729747	4930447C04Rik	2.54564	Mus musculus RIKEN cDNA 4930447C04 gene (4930447C04Rik), mRNA [NM_029444]
A_51_P513959	225215	2.47405e-06	Rsl24d1	2.5455	Mus musculus cDNA sequence BC003885, mRNA (cDNA clone MGC:6735 IMAGE:3590401), complete cds. [BC003885]
A_55_P1981425	110083	0.0145427	Dnahc12	2.54538	Mus musculus adult male testis cDNA, RIKEN full-length enriched library, clone:4930542C23 product:hypothetical Dynein heavy chain containing protein, full insert sequence. [AK132980]
A_55_P1996052	668620	0.000391985	Zfp936	2.54312	Mus musculus zinc finger protein 936 (Zfp936), mRNA [NM_001034893]
A_52_P157880	101056611	1.0992e-05	LOC101056611	2.54156	PREDICTED: Mus musculus nucleolar protein 56-like (LOC101056611), mRNA [XM_003946373]
A_55_P2041320	n/a	1.09159e-07	n/a	2.54148	BC004809 Pdlim1 protein {Mus musculus} (exp=-1; wgp=0; cg=0), partial (31%) [TC1682680]
A_55_P2039416	20393	3.27447e-06	Sgk1	2.54122	Mus musculus serum/glucocorticoid regulated kinase 1 (Sgk1), transcript variant 1, mRNA [NM_001161845]
A_51_P367125	18971	5.92051e-07	Pold1	2.54117	Mus musculus polymerase (DNA directed), delta 1, catalytic subunit (Pold1), mRNA [NM_011131]
A_51_P453475	20514	1.90572e-05	Slc1a5	2.5402	Mus musculus solute carrier family 1 (neutral amino acid transporter), member 5 (Slc1a5), mRNA [NM_009201]
A_51_P339331	74561	4.53752e-05	Nkx6-3	2.53968	Mus musculus NK6 homeobox 3 (Nkx6-3), mRNA [NM_029002]
A_55_P2073432	20890	2.68566e-05	Wnt8a	2.53952	Mus musculus wingless-related MMTV integration site 8A (Wnt8a), mRNA [NM_009290]
A_52_P235358	327942	6.66757e-06	Pigl	2.53881	Mus musculus phosphatidylinositol glycan anchor biosynthesis, class L (Pigl), mRNA [NM_001039536]
A_55_P2404484	69291	3.74963e-06	1700001L05Rik	2.53846	Mus musculus RIKEN cDNA 1700001L05 gene (1700001L05Rik), non-coding RNA [NR_027980]
A_55_P2185203	66585	4.71227e-07	Snrnp40	2.53443	Mus musculus small nuclear ribonucleoprotein 40 (U5) (Snrnp40), mRNA [NM_025645]
A_55_P2041184	n/a	0.0118882	n/a	2.53314	Putative uncharacterized protein [Source:UniProtKB/TrEMBL;Acc:Q3TL09] [ENSMUST00000179907]
A_30_P01029796	n/a	1.44287e-06	n/a	2.53179	lincRNA:chr8:59994074-60002058 forward strand
A_66_P111871	100502950	1.4165e-06	Gm3336	2.53177	Mus musculus predicted gene 3336 (Gm3336), mRNA [NM_001195253]
A_30_P01020263	n/a	1.57157e-06	n/a	2.53168	lincRNA:chr17:15100982-15115630 reverse strand
A_51_P131442	29861	3.81995e-05	Dpf1	2.53061	Mus musculus D4, zinc and double PHD fingers family 1 (Dpf1), mRNA [NM_013874]
A_30_P01022895	n/a	0.000136719	n/a	2.52964	lincRNA:chr8:44232164-44267061 reverse strand
A_55_P2126790	69784	0.00209387	1500009L16Rik	2.52895	Mus musculus RIKEN cDNA 1500009L16 gene (1500009L16Rik), mRNA [NM_001145198]
A_66_P102250	68133	1.98618e-06	Gcsh	2.52634	Mus musculus glycine cleavage system protein H (aminomethyl carrier) (Gcsh), nuclear gene encoding mitochondrial protein, mRNA [NM_026572]
A_55_P2094444	69826	7.23044e-05	Ms4a10	2.52383	Mus musculus membrane-spanning 4-domains, subfamily A, member 10 (Ms4a10), mRNA [NM_023529]
A_55_P2343151	11640	7.19144e-08	Akap1	2.52348	Mus musculus A kinase (PRKA) anchor protein 1 (Akap1), nuclear gene encoding mitochondrial protein, transcript variant 2, mRNA [NM_001042541]
A_52_P499158	56746	0.000361066	Tex101	2.52279	Mus musculus testis expressed gene 101 (Tex101), mRNA [NM_019981]
A_55_P2150389	78244	3.50827e-06	Dnajc21	2.52231	Mus musculus DnaJ (Hsp40) homolog, subfamily C, member 21 (Dnajc21), mRNA [NM_030046]
A_30_P01033518	n/a	0.00181682	n/a	2.52107	lincRNA:chr10:83181374-83249774 forward strand
A_55_P1966573	276919	1.3779e-07	Gemin4	2.52018	Mus musculus gem (nuclear organelle) associated protein 4 (Gemin4), mRNA [NM_177367]
A_55_P2159801	106344	2.12244e-05	Rfc4	2.52006	Mus musculus replication factor C (activator 1) 4 (Rfc4), mRNA [NM_145480]
A_51_P503736	70956	1.6929e-06	Tex19.2	2.52005	Mus musculus testis expressed gene 19.2 (Tex19.2), mRNA [NM_027622]
A_30_P01032978	n/a	8.78877e-08	n/a	2.51925	lincRNA:chr15:77164450-77201325 reverse strand
A_52_P539414	209357	4.08218e-07	Gtf2h3	2.51899	Mus musculus general transcription factor IIH, polypeptide 3 (Gtf2h3), mRNA [NM_181410]
A_30_P01030428	n/a	1.10679e-05	n/a	2.51873	lincRNA:chr6:108556270-108573161 reverse strand
A_30_P01032607	n/a	3.1646e-06	n/a	2.51766	lincRNA:chr9:75316023-75344401 forward strand
A_52_P659258	231327	9.26607e-08	Ppat	2.51697	Mus musculus phosphoribosyl pyrophosphate amidotransferase (Ppat), mRNA [NM_172146]
A_55_P2023021	629300	3.95024e-05	Gm6961	2.5165	Mus musculus cDNA clone IMAGE:1446978. [BC038648]
A_52_P655265	77744	4.50392e-06	Bora	2.51023	Mus musculus bora, aurora kinase A activator (Bora), mRNA [NM_175265]
A_55_P2110738	30939	0.00043799	Pttg1	2.50943	Mus musculus pituitary tumor-transforming gene 1 (Pttg1), transcript variant 2, mRNA [NM_013917]
A_52_P584078	67724	1.14521e-06	Pop1	2.50936	Mus musculus processing of precursor 1, ribonuclease P/MRP family, (S. cerevisiae) (Pop1), transcript variant 1, mRNA [NM_152894]
A_55_P2161690	53333	2.58881e-07	Tomm40	2.50877	Mus musculus translocase of outer mitochondrial membrane 40 homolog (yeast) (Tomm40), nuclear gene encoding mitochondrial protein, transcript variant 1, mRNA [NM_001109748]
A_55_P2058290	74148	4.63609e-07	Cluh	2.507	Mus musculus clustered mitochondria (cluA/CLU1) homolog (Cluh), nuclear gene encoding mitochondrial protein, mRNA [NM_001081158]
A_55_P2186693	n/a	1.61053e-06	n/a	2.50681	n/a
A_30_P01031331	n/a	1.86743e-05	n/a	2.50477	lincRNA:chr2:168812065-168812873 forward strand
A_30_P01027684	n/a	6.96936e-06	n/a	2.50446	lincRNA:chr8:119090566-119097735 reverse strand
A_66_P128446	50500	0.00219675	Ttpa	2.50442	Mus musculus tocopherol (alpha) transfer protein (Ttpa), mRNA [NM_015767]
A_51_P323299	21849	1.09133e-09	Trim28	2.50404	Mus musculus tripartite motif-containing 28 (Trim28), mRNA [NM_011588]
A_52_P616404	12021	8.94598e-06	Bard1	2.50226	Mus musculus BRCA1 associated RING domain 1 (Bard1), mRNA [NM_007525]
A_55_P2135035	100041230	1.04216e-05	Hist1h4m	2.50213	Mus musculus histone cluster 1, H4m (Hist1h4m), mRNA [NM_001195421]
A_30_P01019392	n/a	2.20841e-06	n/a	2.50208	lincRNA:chr14:115423660-115463160 reverse strand
A_30_P01023416	n/a	0.000374994	n/a	2.49943	lincRNA:chr8:91569369-91594119 reverse strand
A_66_P116372	223920	8.77678e-06	Soat2	2.49927	Mus musculus sterol O-acyltransferase 2 (Soat2), mRNA [NM_146064]
A_66_P118696	103468	1.44949e-06	Nup107	2.49776	Mus musculus nucleoporin 107 (Nup107), mRNA [NM_134010]
A_52_P75348	70385	4.04666e-05	Spdl1	2.49735	Mus musculus spindle apparatus coiled-coil protein 1 (Spdl1), mRNA [NM_027411]
A_51_P300207	225215	2.22552e-06	Rsl24d1	2.49718	Mus musculus ribosomal L24 domain containing 1 (Rsl24d1), mRNA [NM_198609]
A_55_P1994654	66282	3.53031e-06	Tma16	2.49709	Mus musculus translation machinery associated 16 homolog (S. cerevisiae) (Tma16), mRNA [NM_025465]
A_55_P2079269	n/a	0.00737802	n/a	2.49707	Mus musculus blastocyst blastocyst cDNA, RIKEN full-length enriched library, clone:I1C0027E24 product:hypothetical protein, full insert sequence. [AK167004]
A_55_P2039611	13626	7.08057e-06	Eed	2.49642	Mus musculus embryonic ectoderm development (Eed), mRNA [NM_021876]
A_55_P2069012	57913	1.72797e-05	Lrdd	2.4962	leucine-rich and death domain containing [Source:MGI Symbol;Acc:MGI:1889507] [ENSMUST00000138065]
A_55_P2081656	n/a	0.000333042	n/a	2.49591	predicted gene 6970 [Source:MGI Symbol;Acc:MGI:3645322] [ENSMUST00000169692]
A_51_P514675	67966	1.6895e-06	Zcchc10	2.49588	Mus musculus zinc finger, CCHC domain containing 10 (Zcchc10), mRNA [NM_026479]
A_51_P345792	75146	0.000123143	Tmem180	2.4958	Mus musculus transmembrane protein 180 (Tmem180), mRNA [NM_029186]
A_55_P2067425	29861	3.98285e-05	Dpf1	2.49525	Mus musculus D4, zinc and double PHD fingers family 1 (Dpf1), mRNA [NM_013874]
A_66_P122099	57432	4.33647e-06	Zc3h8	2.49467	Mus musculus zinc finger CCCH type containing 8 (Zc3h8), mRNA [NM_020594]
A_55_P2073945	108067	2.65409e-07	Eif2b3	2.4929	Mus musculus eukaryotic translation initiation factor 2B, subunit 3 (Eif2b3), transcript variant 1, mRNA [NM_001111277]
A_55_P2179296	56150	1.83391e-06	Mad2l1	2.48798	Mus musculus MAD2 mitotic arrest deficient-like 1 (Mad2l1), mRNA [NM_019499]
A_55_P2011031	66971	1.08818e-06	Cdk5rap1	2.48705	Mus musculus CDK5 regulatory subunit associated protein 1 (Cdk5rap1), mRNA [NM_025876]
A_55_P2101757	72107	0.000823059	Dscc1	2.48497	Mus musculus defective in sister chromatid cohesion 1 homolog (S. cerevisiae) (Dscc1), mRNA [NM_183089]
A_66_P104118	n/a	1.11715e-06	n/a	2.48439	n/a
A_55_P2185387	232969	2.76997e-06	Zfp428	2.48419	Mus musculus 7 days neonate cerebellum cDNA, RIKEN full-length enriched library, clone:A730069J11 product:hypothetical protein, full insert sequence. [AK080517]
A_55_P1978047	74268	2.49788e-06	Aven	2.48397	Mus musculus apoptosis, caspase activation inhibitor (Aven), transcript variant 1, mRNA [NM_028844]
A_65_P08507	23792	0.00015185	Adam23	2.48269	Mus musculus a disintegrin and metallopeptidase domain 23 (Adam23), transcript variant 1, mRNA [NM_001177600]
A_51_P165704	17220	3.48076e-06	Mcm7	2.48257	Mus musculus minichromosome maintenance deficient 7 (S. cerevisiae) (Mcm7), mRNA [NM_008568]
A_52_P76034	108911	6.99953e-08	Rcc2	2.48076	Mus musculus regulator of chromosome condensation 2 (Rcc2), mRNA [NM_173867]
A_30_P01022798	n/a	0.000909751	n/a	2.48036	lincRNA:chr8:91471819-91551119 reverse strand
A_55_P2137688	12640	0.00189329	Cga	2.48025	Mus musculus glycoprotein hormones, alpha subunit (Cga), mRNA [NM_009889]
A_55_P1954116	110382	8.26362e-05	C8b	2.47971	Mus musculus complement component 8, beta polypeptide (C8b), mRNA [NM_133882]
A_55_P2164534	76843	0.00381847	Dtl	2.47896	Mus musculus denticleless homolog (Drosophila) (Dtl), mRNA [NM_029766]
A_66_P118299	628133	0.00033089	Gm6846	2.47781	Mus musculus ES cells cDNA, RIKEN full-length enriched library, clone:C330008J21 product:unclassifiable, full insert sequence. [AK049156]
A_52_P245766	n/a	4.16589e-06	n/a	2.47612	n/a
A_52_P157240	11834	6.67516e-07	Aqr	2.47588	Mus musculus aquarius (Aqr), mRNA [NM_009702]
A_52_P83959	24074	4.50306e-05	Taf7	2.47541	Mus musculus TAF7 RNA polymerase II, TATA box binding protein (TBP)-associated factor (Taf7), transcript variant 1, mRNA [NM_175770]
A_30_P01028605	n/a	4.65263e-06	n/a	2.47539	lincRNA:chr11:51039537-51048969 forward strand
A_55_P2133255	56150	0.000167261	Mad2l1	2.47072	Mus musculus MAD2 mitotic arrest deficient-like 1 (Mad2l1), mRNA [NM_019499]
A_52_P372032	56200	1.89525e-07	Ddx21	2.47059	Mus musculus DEAD (Asp-Glu-Ala-Asp) box polypeptide 21 (Ddx21), mRNA [NM_019553]
A_55_P2247021	75510	6.31257e-05	Izumo2	2.46962	Mus musculus IZUMO family member 2 (Izumo2), mRNA [NM_029317]
A_55_P2072776	14287	1.28633e-09	Fpgs	2.46957	Mus musculus folylpolyglutamyl synthetase (Fpgs), nuclear gene encoding mitochondrial protein, mRNA [NM_010236]
A_30_P01029896	n/a	0.000494855	n/a	2.46798	lincRNA:chr6:52046805-52072744 forward strand
A_66_P115323	21771	5.65397e-08	Cirh1a	2.46794	Mus musculus cirrhosis, autosomal recessive 1A (human) (Cirh1a), mRNA [NM_011574]
A_51_P243123	66211	4.0387e-05	Rpl3l	2.4672	Mus musculus ribosomal protein L3-like (Rpl3l), transcript variant 2, mRNA [NM_025425]
A_55_P2082310	170799	0.000544549	Rtkn2	2.46525	Mus musculus rhotekin 2 (Rtkn2), mRNA [NM_001081346]
A_52_P219473	23834	0.00106228	Cdc6	2.46491	Mus musculus cell division cycle 6 (Cdc6), transcript variant 1, mRNA [NM_011799]
A_55_P2104846	225215	6.59279e-08	Rsl24d1	2.46423	Mus musculus ribosomal L24 domain containing 1 (Rsl24d1), mRNA [NM_198609]
A_55_P2004636	66101	1.8546e-07	Ppih	2.46385	Mus musculus peptidyl prolyl isomerase H (Ppih), transcript variant 1, mRNA [NM_028677]
A_55_P1975685	69736	1.05771e-06	Nup37	2.4629	Mus musculus nucleoporin 37 (Nup37), transcript variant 1, mRNA [NM_028334]
A_55_P1987499	30939	0.00155777	Pttg1	2.46038	Mus musculus pituitary tumor-transforming gene 1 (Pttg1), transcript variant 2, mRNA [NM_013917]
A_52_P555672	22367	1.44465e-06	Vrk1	2.4595	Mus musculus vaccinia related kinase 1 (Vrk1), transcript variant 3, mRNA [NM_001029844]
A_51_P158876	66422	7.16589e-08	Dctpp1	2.45921	Mus musculus dCTP pyrophosphatase 1 (Dctpp1), mRNA [NM_023203]
A_30_P01025421	n/a	7.0566e-05	n/a	2.45895	lincRNA:chrX:6982891-7008528 forward strand
A_52_P496260	69639	1.06081e-06	Exosc8	2.4589	Mus musculus exosome component 8 (Exosc8), transcript variant 2, mRNA [NM_027148]
A_55_P2164297	19826	2.70719e-07	Rnps1	2.45887	Mus musculus ribonucleic acid binding protein S1 (Rnps1), transcript variant 1, mRNA [NM_009070]
A_55_P2297672	116812	0.000519211	Zfp264	2.45816	Mus musculus Kruppel-type zinc-finger protein ZNF264-like mRNA, complete sequence. [AF365933]
A_66_P138898	320145	0.000297092	Sp8	2.45658	Mus musculus trans-acting transcription factor 8 (Sp8), mRNA [NM_177082]
A_51_P296416	56452	5.86449e-08	Orc6	2.45613	Mus musculus origin recognition complex, subunit 6 (Orc6), transcript variant 1, mRNA [NM_019716]
A_66_P121059	100040724	0.000727556	Mirg	2.45516	Mus musculus miRNA containing gene (Mirg), non-coding RNA [NR_028265]
A_65_P01247	381280	4.8596e-06	Hjurp	2.45402	Mus musculus Holliday junction recognition protein (Hjurp), mRNA [NM_198652]
A_52_P231737	56456	1.17861e-07	Actl6a	2.45359	Mus musculus actin-like 6A (Actl6a), mRNA [NM_019673]
A_55_P1991693	226169	4.7065e-08	Pprc1	2.4516	Mus musculus peroxisome proliferative activated receptor, gamma, coactivator-related 1 (Pprc1), mRNA [NM_001081214]
A_55_P2111033	107435	2.39238e-07	Hat1	2.45056	Mus musculus histone aminotransferase 1 (Hat1), mRNA [NM_026115]
A_55_P2133220	230098	2.64437e-08	Arhgef39	2.44938	Mus musculus Rho guanine nucleotide exchange factor (GEF) 39 (Arhgef39), mRNA [NM_001013377]
A_30_P01022381	n/a	0.00293995	n/a	2.44928	lincRNA:chr4:146149125-146155054 forward strand
A_66_P140319	241627	2.82866e-06	Wdr76	2.44926	Mus musculus WD repeat domain 76 (Wdr76), mRNA [NM_030234]
A_55_P1965851	71702	2.45158e-06	Cdc5l	2.44892	Mus musculus cell division cycle 5-like (S. pombe) (Cdc5l), mRNA [NM_152810]
A_55_P2006975	n/a	6.56435e-05	n/a	2.44709	n/a
A_30_P01019912	n/a	2.85491e-05	n/a	2.44493	lincRNA:chr17:39960567-39992817 reverse strand
A_55_P2069221	270906	0.00055202	Prr11	2.44369	Mus musculus proline rich 11 (Prr11), mRNA [NM_175563]
A_30_P01032144	n/a	0.00072015	n/a	2.44264	lincRNA:chr13:98571741-98603323 reverse strand
A_55_P2080703	108062	4.39137e-08	Cstf2	2.44221	cleavage stimulation factor, 3' pre-RNA subunit 2 [Source:MGI Symbol;Acc:MGI:1343054] [ENSMUST00000113286]
A_52_P617014	n/a	0.00650354	n/a	2.44124	Q8K3S1_MOUSE (Q8K3S1) Ppnx protein, complete [TC1611729]
A_55_P1963580	15207	0.00299804	Hes3	2.44103	Mus musculus hairy and enhancer of split 3 (Drosophila) (Hes3), mRNA [NM_008237]
A_55_P1967224	n/a	2.05487e-06	n/a	2.44083	n/a
A_55_P1973560	n/a	7.85529e-06	n/a	2.44	n/a
A_52_P64763	209334	3.52072e-05	Gen1	2.43878	Mus musculus Gen homolog 1, endonuclease (Drosophila) (Gen1), mRNA [NM_177331]
A_51_P108266	11472	3.45565e-05	Actn2	2.43758	Mus musculus actinin alpha 2 (Actn2), mRNA [NM_033268]
A_55_P1957762	104662	5.42106e-08	Tsr1	2.43745	Mus musculus TSR1 20S rRNA accumulation (Tsr1), mRNA [NM_177325]
A_55_P2079324	20768	1.98694e-06	Sephs2	2.43554	Mus musculus selenophosphate synthetase 2 (Sephs2), mRNA [NM_009266]
A_30_P01028054	n/a	2.0826e-05	n/a	2.43471	lincRNA:chr5:137392195-137426421 forward strand
A_30_P01029995	n/a	0.00338802	n/a	2.43371	lincRNA:chrX:50087925-50101700 reverse strand
A_51_P295034	18048	9.2426e-07	Klk1b4	2.43371	Mus musculus kallikrein 1-related pepidase b4 (Klk1b4), mRNA [NM_010915]
A_52_P586928	18610	3.27731e-05	Pdyn	2.43311	prodynorphin [Source:MGI Symbol;Acc:MGI:97535] [ENSMUST00000028883]
A_55_P2100963	232210	3.10099e-05	8430410A17Rik	2.4331	Mus musculus RIKEN cDNA 8430410A17 gene (8430410A17Rik), mRNA [NM_173737]
A_51_P438859	67037	1.84548e-05	Pmf1	2.43259	Mus musculus polyamine-modulated factor 1 (Pmf1), mRNA [NM_025928]
A_52_P238044	19183	5.15911e-05	Psmc3ip	2.43162	Mus musculus proteasome (prosome, macropain) 26S subunit, ATPase 3, interacting protein (Psmc3ip), mRNA [NM_008949]
A_55_P2159949	64424	8.50778e-09	Polr1e	2.42992	Mus musculus polymerase (RNA) I polypeptide E (Polr1e), mRNA [NM_022811]
A_51_P378576	227327	6.54985e-05	B3gnt7	2.42736	Mus musculus UDP-GlcNAc:betaGal beta-1,3-N-acetylglucosaminyltransferase 7 (B3gnt7), mRNA [NM_145222]
A_51_P503247	75470	5.89319e-06	Iqcf5	2.42732	Mus musculus IQ motif containing F5 (Iqcf5), mRNA [NM_029300]
A_55_P2138500	n/a	0.000163313	n/a	2.42724	n/a
A_55_P2104478	n/a	4.93609e-05	n/a	2.42619	n/a
A_52_P646979	67102	5.19399e-06	D16Ertd472e	2.42331	Mus musculus DNA segment, Chr 16, ERATO Doi 472, expressed (D16Ertd472e), transcript variant 2, mRNA [NM_025967]
A_55_P1992814	72171	9.48834e-07	Shq1	2.42295	Mus musculus SHQ1 homolog (S. cerevisiae) (Shq1), mRNA [NM_181590]
A_55_P2078460	n/a	1.97634e-05	n/a	2.42243	n/a
A_55_P1972948	319586	1.61258e-07	Celf5	2.42235	Mus musculus CUGBP, Elav-like family member 5 (Celf5), mRNA [NM_176954]
A_55_P1953968	213084	0.000232787	Cdkl3	2.4217	Mus musculus cyclin-dependent kinase-like 3 (Cdkl3), transcript variant 4, mRNA [NM_001166655]
A_51_P392928	108156	5.28255e-07	Mthfd1	2.42135	Mus musculus methylenetetrahydrofolate dehydrogenase (NADP+ dependent), methenyltetrahydrofolate cyclohydrolase, formyltetrahydrofolate synthase (Mthfd1), mRNA [NM_138745]
A_55_P1987321	75002	0.00062767	Tmprss12	2.41971	Mus musculus transmembrane (C-terminal) protease, serine 12 (Tmprss12), mRNA [NM_183109]
A_52_P662752	57434	7.79503e-06	Xrcc2	2.41908	Mus musculus X-ray repair complementing defective repair in Chinese hamster cells 2 (Xrcc2), mRNA [NM_020570]
A_55_P2076941	69706	0.0016258	Lrr1	2.41855	Mus musculus leucine rich repeat protein 1 (Lrr1), mRNA [NM_001081406]
A_55_P2090345	100504508	1.3926e-06	BC085271	2.41827	Mus musculus cDNA sequence BC085271, mRNA (cDNA clone MGC:103372 IMAGE:30146389), complete cds. [BC085271]
A_30_P01027974	n/a	9.82375e-06	n/a	2.41813	lincRNA:chr14:22267795-22319045 forward strand
A_55_P2124183	n/a	4.67176e-07	n/a	2.418	n/a
A_55_P2049313	66101	2.96556e-05	Ppih	2.41758	Mus musculus peptidyl prolyl isomerase H, mRNA (cDNA clone IMAGE:3157034), partial cds. [BC016565]
A_51_P172752	66614	1.15289e-06	Gpatch4	2.41616	Mus musculus G patch domain containing 4 (Gpatch4), transcript variant 1, mRNA [NM_025663]
A_55_P2097219	14468	0.0211318	Gbp1	2.41571	Mus musculus guanylate binding protein 1 (Gbp1), mRNA [NM_010259]
A_55_P2378030	78139	0.00846319	4933439N14Rik	2.41461	Mus musculus adult male testis cDNA, RIKEN full-length enriched library, clone:4933439N14 product:unclassifiable, full insert sequence. [AK019859]
A_30_P01021308	n/a	5.95379e-06	n/a	2.41402	lincRNA:chr13:31736054-31781679 reverse strand
A_52_P458000	101602	8.45293e-05	AI467606	2.41375	Mus musculus expressed sequence AI467606 (AI467606), mRNA [NM_178901]
A_55_P2015912	234413	0.00828766	Zfp961	2.41372	Mus musculus zinc finger protein 961 (Zfp961), mRNA [NM_001164581]
A_55_P1981197	n/a	8.34753e-05	n/a	2.41279	predicted gene 13773 [Source:MGI Symbol;Acc:MGI:3712316] [ENSMUST00000156693]
A_55_P2184897	98386	1.38876e-07	Lbr	2.41275	Mus musculus lamin B receptor (Lbr), mRNA [NM_133815]
A_51_P165683	233876	8.19484e-07	Hirip3	2.41255	Mus musculus HIRA interacting protein 3 (Hirip3), mRNA [NM_172746]
A_51_P329003	73333	1.17956e-06	Slc25a31	2.41116	Mus musculus solute carrier family 25 (mitochondrial carrier; adenine nucleotide translocator), member 31 (Slc25a31), nuclear gene encoding mitochondrial protein, mRNA [NM_178386]
A_51_P208931	212706	1.83675e-05	N4bp3	2.40924	Mus musculus NEDD4 binding protein 3 (N4bp3), mRNA [NM_145974]
A_55_P2165839	110794	0.000503533	Cebpe	2.40761	Mus musculus CCAAT/enhancer binding protein (C/EBP), epsilon (Cebpe), mRNA [NM_207131]
A_52_P656699	11474	3.49068e-06	Actn3	2.40727	Mus musculus actinin alpha 3 (Actn3), mRNA [NM_013456]
A_55_P2095727	18854	1.84864e-08	Pml	2.40685	Mus musculus promyelocytic leukemia (Pml), transcript variant 2, mRNA [NM_178087]
A_55_P2097398	n/a	0.00946289	n/a	2.40662	n/a
A_55_P2155843	n/a	0.0165318	n/a	2.40604	n/a
A_30_P01028956	n/a	4.40932e-05	n/a	2.40588	lincRNA:chr1:193815525-193825775 forward strand
A_55_P2136318	20514	9.54339e-06	Slc1a5	2.40474	Mus musculus solute carrier family 1 (neutral amino acid transporter), member 5 (Slc1a5), mRNA [NM_009201]
A_66_P122758	104662	5.48056e-09	Tsr1	2.4046	Mus musculus TSR1 20S rRNA accumulation (Tsr1), mRNA [NM_177325]
A_30_P01030312	n/a	1.10196e-05	n/a	2.40448	lincRNA:chrX:98989930-98994344 forward strand
A_55_P2182705	16647	5.18491e-05	Kpna2	2.4038	Mus musculus karyopherin (importin) alpha 2 (Kpna2), mRNA [NM_010655]
A_52_P201800	332397	2.567e-06	Nanos1	2.40278	Mus musculus nanos homolog 1 (Drosophila) (Nanos1), mRNA [NM_178421]
A_51_P242403	16833	5.37008e-05	Ldhc	2.40225	Mus musculus lactate dehydrogenase C (Ldhc), mRNA [NM_013580]
A_52_P537566	320394	1.01618e-06	Cenpt	2.40181	Mus musculus centromere protein T (Cenpt), mRNA [NM_177150]
A_55_P2182392	100113398	4.15086e-05	Adat3	2.40169	Mus musculus adenosine deaminase, tRNA-specific 3 (Adat3), mRNA [NM_001100606]
A_55_P1975155	207839	0.000530445	Galnt6	2.40055	Mus musculus UDP-N-acetyl-alpha-D-galactosamine:polypeptide N-acetylgalactosaminyltransferase 6 (Galnt6), transcript variant 1, mRNA [NM_001161767]
A_30_P01019325	n/a	0.000165977	n/a	2.39819	lincRNA:chr13:98062189-98066613 forward strand
A_55_P2062084	n/a	0.0257231	n/a	2.39795	Mus musculus blastocyst blastocyst cDNA, RIKEN full-length enriched library, clone:I1C0027E24 product:hypothetical protein, full insert sequence. [AK167004]
A_55_P2127051	623186	2.79282e-06	Gm6406	2.39774	Mus musculus predicted gene 6406 (Gm6406), mRNA [NM_001134661]
A_30_P01032460	n/a	0.0076337	n/a	2.39544	lincRNA:chr10:83185606-83225506 forward strand
A_51_P420236	83701	5.4303e-06	Srrt	2.39332	Mus musculus serrate RNA effector molecule homolog (Arabidopsis) (Srrt), transcript variant 1, mRNA [NM_031405]
A_30_P01020849	n/a	0.00216748	n/a	2.39303	lincRNA:chr11:22510175-22522025 reverse strand
A_51_P157112	16625	0.0486979	Serpina3c	2.39296	Mus musculus serine (or cysteine) peptidase inhibitor, clade A, member 3C (Serpina3c), mRNA [NM_008458]
A_55_P2090995	69072	5.7954e-08	Ebna1bp2	2.39291	Mus musculus EBNA1 binding protein 2 (Ebna1bp2), mRNA [NM_026932]
A_55_P2000938	269378	0.00030471	Ahcy	2.39258	Mus musculus S-adenosylhomocysteine hydrolase, mRNA (cDNA clone MGC:102079 IMAGE:6828058), complete cds. [BC086781]
A_52_P301085	320685	4.81421e-05	Dctd	2.39258	Mus musculus dCMP deaminase (Dctd), transcript variant 1, mRNA [NM_178788]
A_30_P01025177	n/a	0.0119863	n/a	2.39163	lincRNA:chr13:62580825-62596425 reverse strand
A_30_P01027699	n/a	7.02535e-06	n/a	2.39041	lincRNA:chr8:59994074-60002058 forward strand
A_30_P01031129	n/a	4.04905e-05	n/a	2.38864	lincRNA:chr4:146965675-146979325 reverse strand
A_55_P2002795	13531	0.000468493	Usp17la	2.38781	Mus musculus ubiquitin specific peptidase 17-like A (Usp17la), mRNA [NM_007887]
A_51_P361111	78174	0.00257377	Cox7b2	2.38579	Mus musculus cytochrome c oxidase subunit VIIb2 (Cox7b2), nuclear gene encoding mitochondrial protein, mRNA [NM_030052]
A_66_P111714	70683	2.27e-07	Utp20	2.38561	Mus musculus UTP20, small subunit (SSU) processome component, homolog (yeast) (Utp20), mRNA [NM_175158]
A_30_P01028911	n/a	6.49425e-06	n/a	2.38526	lincRNA:chr11:51039537-51048969 forward strand
A_55_P2078660	347712	0.0120676	Pramel7	2.38521	Mus musculus preferentially expressed antigen in melanoma like 7 (Pramel7), mRNA [NM_178250]
A_55_P2121205	100503545	0.000108264	Nuggc	2.38369	Mus musculus nuclear GTPase, germinal center associated (Nuggc), mRNA [NM_001195674]
A_51_P351363	22172	0.0001137	Tyms-ps	2.38274	Mus musculus thymidylate synthase, pseudogene (Tyms-ps), non-coding RNA [NR_000040]
A_55_P1988133	22062	0.000608699	Trp73	2.38175	Mus musculus transformation related protein 73 (Trp73), transcript variant 1, mRNA [NM_011642]
A_55_P2154252	14584	0.0185692	Gfpt2	2.38143	Mus musculus glutamine fructose-6-phosphate transaminase 2 (Gfpt2), mRNA [NM_013529]
A_55_P2119155	56086	1.28022e-06	Set	2.38071	Mus musculus SET nuclear oncogene (Set), transcript variant 2, mRNA [NM_001204875]
A_30_P01018401	n/a	0.000216599	n/a	2.3803	lincRNA:chr15:96984422-97000322 forward strand
A_55_P1973501	330483	4.19402e-06	Ceacam16	2.38028	Mus musculus carcinoembryonic antigen-related cell adhesion molecule 16 (Ceacam16), mRNA [NM_001033419]
A_52_P234354	58180	5.90346e-08	Hic2	2.3786	Mus musculus hypermethylated in cancer 2 (Hic2), mRNA [NM_178922]
A_52_P1045316	100502924	0.0737857	LOC100502924	2.37798	Mus musculus uncharacterized LOC100502924 (LOC100502924), mRNA [NM_001256481]
A_55_P2082299	433100	0.0102876	AA388235	2.37717	Mus musculus expressed sequence AA388235 (AA388235), non-coding RNA [NR_033305]
A_30_P01024081	n/a	2.5433e-05	n/a	2.37697	lincRNA:chr17:39960567-39992817 reverse strand
A_30_P01033133	n/a	0.00811552	n/a	2.3765	lincRNA:chr14:115443612-115445950 forward strand
A_52_P103550	21781	3.69047e-05	Tfdp1	2.37629	Mus musculus transcription factor Dp 1 (Tfdp1), mRNA [NM_009361]
A_52_P391110	20190	1.78544e-06	Ryr1	2.37619	Mus musculus ryanodine receptor 1, skeletal muscle (Ryr1), mRNA [NM_009109]
A_55_P2110718	18148	0.000332192	Npm1	2.37525	Mus musculus nucleophosmin 1 (Npm1), transcript variant 3, mRNA [NM_001252261]
A_51_P104747	14885	5.10335e-09	Gtf2h4	2.37495	Mus musculus general transcription factor II H, polypeptide 4 (Gtf2h4), mRNA [NM_010364]
A_55_P2174967	68626	1.1537e-07	Elac2	2.37473	elaC homolog 2 (E. coli) [Source:MGI Symbol;Acc:MGI:1890496] [ENSMUST00000101049]
A_51_P342549	15110	0.00299804	Hand1	2.37433	Mus musculus heart and neural crest derivatives expressed transcript 1 (Hand1), mRNA [NM_008213]
A_30_P01025586	n/a	0.00459131	n/a	2.37399	lincRNA:chr10:83185606-83225506 forward strand
A_30_P01020606	n/a	5.19399e-06	n/a	2.37392	lincRNA:chr8:119090566-119097735 reverse strand
A_51_P364786	108121	9.89403e-07	U2af1	2.37359	Mus musculus U2 small nuclear ribonucleoprotein auxiliary factor (U2AF) 1 (U2af1), transcript variant 1, mRNA [NM_024187]
A_52_P177271	17771	3.33716e-05	Mtl5	2.37156	Mus musculus metallothionein-like 5, testis-specific (tesmin) (Mtl5), transcript variant 1, mRNA [NM_001039657]
A_51_P400366	58176	0.00116942	Rhbg	2.37123	Mus musculus Rhesus blood group-associated B glycoprotein (Rhbg), mRNA [NM_021375]
A_55_P1998359	21888	1.03558e-05	Tle4	2.36993	Mus musculus transducin-like enhancer of split 4, homolog of Drosophila E(spl) (Tle4), mRNA [NM_011600]
A_55_P2004637	n/a	3.6596e-07	n/a	2.369	n/a
A_55_P1976539	279706	1.05809e-05	Nup62cl	2.36876	Mus musculus nucleoporin 62 C-terminal like (Nup62cl), mRNA [NM_001081668]
A_55_P1964302	30058	4.23001e-08	Timm8a1	2.36717	Mus musculus translocase of inner mitochondrial membrane 8A1 (Timm8a1), nuclear gene encoding mitochondrial protein, mRNA [NM_013898]
A_51_P249118	18670	4.71573e-05	Abcb4	2.36561	Mus musculus ATP-binding cassette, sub-family B (MDR/TAP), member 4 (Abcb4), mRNA [NM_008830]
A_30_P01030033	n/a	0.000225329	n/a	2.36445	lincRNA:chr16:7947710-7948066 reverse strand
A_52_P232580	226419	9.95639e-08	Dyrk3	2.36358	Mus musculus dual-specificity tyrosine-(Y)-phosphorylation regulated kinase 3 (Dyrk3), mRNA [NM_145508]
A_55_P2045476	70823	1.99746e-06	Hmgxb4	2.36341	Mus musculus HMG box domain containing 4 (Hmgxb4), mRNA [NM_178017]
A_52_P683211	n/a	2.42779e-08	n/a	2.36264	n/a
A_30_P01022104	n/a	4.32944e-05	n/a	2.36223	lincRNA:chr1:193815525-193825775 reverse strand
A_55_P1975546	380994	0.00162861	Gm20736	2.35965	Mus musculus predicted gene, 20736 (Gm20736), mRNA [NM_001037748]
A_55_P2088785	100040972	9.98854e-05	Tceal7	2.35926	transcription elongation factor A (SII)-like 7 [Source:MGI Symbol;Acc:MGI:1915746] [ENSMUST00000126811]
A_51_P375201	12795	2.85825e-06	Plk3	2.35906	Mus musculus polo-like kinase 3 (Plk3), mRNA [NM_013807]
A_55_P2187225	n/a	3.65329e-05	n/a	2.35823	n/a
A_51_P475875	71735	2.72803e-09	Lrwd1	2.35812	Mus musculus leucine-rich repeats and WD repeat domain containing 1 (Lrwd1), mRNA [NM_027891]
A_52_P463235	67434	0.00569479	Ankrd33b	2.35725	Mus musculus ankyrin repeat domain 33B (Ankrd33b), transcript variant 2, mRNA [NM_027496]
A_55_P2091402	16647	1.69867e-05	Kpna2	2.35694	Mus musculus karyopherin (importin) alpha 2 (Kpna2), mRNA [NM_010655]
A_52_P476189	100041979	0.0138602	Gm3604	2.35659	Mus musculus predicted gene 3604 (Gm3604), mRNA [NM_001162910]
A_55_P2159807	106344	5.64036e-06	Rfc4	2.35609	Mus musculus replication factor C (activator 1) 4 (Rfc4), mRNA [NM_145480]
A_55_P2047877	432582	3.03192e-05	E130309D14Rik	2.35605	Mus musculus RIKEN cDNA E130309D14 gene (E130309D14Rik), mRNA [NM_001013784]
A_30_P01019123	n/a	0.00805586	n/a	2.35393	lincRNA:chr17:95150800-95180650 forward strand
A_51_P439857	78244	4.73254e-06	Dnajc21	2.35353	Mus musculus DnaJ (Hsp40) homolog, subfamily C, member 21 (Dnajc21), mRNA [NM_030046]
A_30_P01031742	n/a	1.61526e-05	n/a	2.35285	lincRNA:chr17:35080914-35090009 reverse strand
A_51_P295816	70799	3.64022e-05	Cep192	2.35248	Mus musculus centrosomal protein 192 (Cep192), mRNA [NM_027556]
A_55_P1993153	68678	0.000400552	Smtnl1	2.35218	Mus musculus smoothelin-like 1 (Smtnl1), mRNA [NM_024230]
A_51_P289131	13404	2.40819e-05	Dmc1	2.35188	Mus musculus DMC1 dosage suppressor of mck1 homolog, meiosis-specific homologous recombination (Dmc1), mRNA [NM_010059]
A_55_P1956737	74377	1.89121e-05	Hsf2bp	2.35034	Mus musculus heat shock transcription factor 2 binding protein (Hsf2bp), mRNA [NM_028902]
A_51_P235440	75273	5.6486e-07	Pelp1	2.34986	Mus musculus adult male testis cDNA, RIKEN full-length enriched library, clone:4930563C04 product:hypothetical protein, full insert sequence. [AK016197]
A_55_P1957865	n/a	0.00664005	n/a	2.34947	n/a
A_52_P588096	380614	2.84555e-07	Intu	2.34805	Mus musculus inturned planar cell polarity effector homolog (Drosophila) (Intu), mRNA [NM_175515]
A_55_P1994418	66561	0.0110357	2310042E22Rik	2.3477	Mus musculus RIKEN cDNA 2310042E22 gene (2310042E22Rik), mRNA [NM_025634]
A_30_P01028938	n/a	6.67158e-05	n/a	2.34643	lincRNA:chr5:37051650-37110575 reverse strand
A_55_P2045036	n/a	6.35148e-07	n/a	2.34518	n/a
A_30_P01027290	n/a	0.00014176	n/a	2.34453	lincRNA:chr1:193815525-193825775 reverse strand
A_51_P362161	94232	3.6115e-07	Ubqln4	2.34432	Mus musculus ubiquilin 4 (Ubqln4), mRNA [NM_033526]
A_30_P01018805	n/a	0.00759682	n/a	2.34428	lincRNA:chr2:176908707-176991202 reverse strand
A_30_P01030974	n/a	0.00228286	n/a	2.34379	lincRNA:chr13:31736054-31781679 reverse strand
A_51_P302358	16994	0.00261269	Ltb	2.34221	Mus musculus lymphotoxin B (Ltb), mRNA [NM_008518]
A_52_P144285	108900	1.21845e-07	Fam72a	2.34179	Mus musculus family with sequence similarity 72, member A (Fam72a), mRNA [NM_175382]
A_30_P01030931	n/a	2.49763e-05	n/a	2.34164	lincRNA:chr15:51829797-51844247 forward strand
A_55_P2182412	30947	1.08035e-05	Adat1	2.33886	Mus musculus adenosine deaminase, tRNA-specific 1 (Adat1), mRNA [NM_013925]
A_55_P1999756	n/a	0.00879039	n/a	2.33842	n/a
A_30_P01031876	n/a	1.06683e-07	n/a	2.33818	lincRNA:chr11:50994911-51050704 reverse strand
A_52_P529486	70465	4.16275e-07	Wdr77	2.33785	Mus musculus WD repeat domain 77 (Wdr77), mRNA [NM_027432]
A_55_P2160323	75430	4.67176e-07	Anapc15	2.33721	RIKEN cDNA 3200002M19 gene [Source:MGI Symbol;Acc:MGI:1922680] [ENSMUST00000131269]
A_55_P1974432	272714	6.26822e-06	Gm5067	2.33639	Mus musculus 13 days embryo male testis cDNA, RIKEN full-length enriched library, clone:6030400B02 product:regulator for ribosome resistance homolog (S. cerevisiae), full insert sequence. [AK031269]
A_51_P182257	67077	9.80911e-06	1700019N12Rik	2.3363	Mus musculus RIKEN cDNA 1700019N12 gene (1700019N12Rik), mRNA [NM_001039494]
A_51_P348022	68219	5.13029e-08	Nudt21	2.33608	Mus musculus nudix (nucleoside diphosphate linked moiety X)-type motif 21 (Nudt21), mRNA [NM_026623]
A_55_P1995018	100862126	0.0339172	Gm21498	2.33306	Mus musculus predicted gene, 21498 (Gm21498), mRNA [NM_001270613]
A_51_P157524	104394	4.67894e-06	E2f4	2.33274	Mus musculus E2F transcription factor 4 (E2f4), mRNA [NM_148952]
A_55_P2075429	67534	2.0366e-06	Ttll4	2.33062	Mus musculus tubulin tyrosine ligase-like family, member 4 (Ttll4), mRNA [NM_001014974]
A_55_P2029763	170676	2.81147e-06	Peg10	2.33055	Mus musculus paternally expressed 10 (Peg10), transcript variant 1, mRNA [NM_001040611]
A_66_P100937	100046091	0.00363205	LOC100046091	2.33008	PREDICTED: Mus musculus zinc finger protein 709-like (LOC100046091), mRNA [XM_003086464]
A_51_P480861	58803	0.0012844	Pga5	2.32975	Mus musculus pepsinogen 5, group I (Pga5), mRNA [NM_021453]
A_55_P2060567	68278	5.12904e-07	Ddx39	2.32967	Mus musculus DEAD (Asp-Glu-Ala-Asp) box polypeptide 39 (Ddx39), mRNA [NM_197982]
A_51_P187901	67134	1.5286e-06	Nop56	2.32875	Mus musculus NOP56 ribonucleoprotein (Nop56), mRNA [NM_024193]
A_55_P2107830	66603	2.43975e-07	Sip1	2.32747	Mus musculus survival of motor neuron protein interacting protein 1 (Sip1), mRNA [NM_025656]
A_52_P68714	n/a	1.69949e-06	n/a	2.32702	n/a
A_55_P1961531	210035	8.36423e-08	Tmem194	2.32624	Mus musculus transmembrane protein 194 (Tmem194), transcript variant 1, mRNA [NM_001113211]
A_55_P2163098	105349	0.0127827	Akr1c18	2.32624	Mus musculus aldo-keto reductase family 1, member C18 (Akr1c18), mRNA [NM_134066]
A_51_P484880	12125	1.86836e-06	Bcl2l11	2.32427	Mus musculus BCL2-like 11 (apoptosis facilitator) (Bcl2l11), transcript variant 1, mRNA [NM_207680]
A_30_P01020764	n/a	0.000662766	n/a	2.32413	lincRNA:chr6:52046805-52072744 forward strand
A_55_P2156638	382045	4.28045e-06	Gpr114	2.32358	Mus musculus G protein-coupled receptor 114 (Gpr114), transcript variant 1, mRNA [NM_001145972]
A_30_P01026574	n/a	1.81736e-06	n/a	2.32354	lincRNA:chr11:97457180-97487074 forward strand
A_51_P164420	66143	3.22952e-07	Eef1e1	2.32312	Mus musculus eukaryotic translation elongation factor 1 epsilon 1 (Eef1e1), mRNA [NM_025380]
A_55_P1986386	80886	3.2791e-07	Senp3	2.3219	Mus musculus SUMO/sentrin specific peptidase 3 (Senp3), transcript variant 1, mRNA [NM_030702]
A_55_P2182955	11831	0.00925419	Aqp6	2.3209	Mus musculus aquaporin 6 (Aqp6), mRNA [NM_175087]
A_55_P1975537	68051	3.50431e-06	Nutf2	2.32021	Mus musculus nuclear transport factor 2 (Nutf2), mRNA [NM_026532]
A_55_P2161958	628709	0.00423758	Gm10324	2.32003	Mus musculus predicted gene 10324 (Gm10324), mRNA [NM_001177832]
A_51_P271930	76405	0.00145489	1700018B08Rik	2.31765	Mus musculus RIKEN cDNA 1700018B08 gene (1700018B08Rik), mRNA [NM_029597]
A_55_P2069337	n/a	1.63251e-06	n/a	2.31728	predicted pseudogene 6843 [Source:MGI Symbol;Acc:MGI:3646302] [ENSMUST00000099328]
A_51_P510437	18408	3.41827e-05	Slc25a15	2.31675	Mus musculus solute carrier family 25 (mitochondrial carrier ornithine transporter), member 15 (Slc25a15), nuclear gene encoding mitochondrial protein, transcript variant 1, mRNA [NM_181325]
A_51_P221495	100609	1.66247e-08	Nsun5	2.31583	Mus musculus NOL1/NOP2/Sun domain family, member 5 (Nsun5), mRNA [NM_145414]
A_30_P01033328	n/a	0.00546436	n/a	2.31499	lincRNA:chr10:83185606-83225506 forward strand
A_55_P2071846	n/a	1.13049e-05	n/a	2.31424	n/a
A_51_P356762	17217	0.000147736	Mcm4	2.31414	Mus musculus minichromosome maintenance deficient 4 homolog (S. cerevisiae) (Mcm4), mRNA [NM_008565]
A_55_P2025974	20174	1.92635e-06	Ruvbl2	2.3141	Mus musculus RuvB-like protein 2 (Ruvbl2), mRNA [NM_011304]
A_55_P2123471	16647	4.44023e-05	Kpna2	2.31406	Mus musculus karyopherin (importin) alpha 2 (Kpna2), mRNA [NM_010655]
A_55_P1999157	71974	3.07528e-05	Prmt3	2.31316	Mus musculus protein arginine N-methyltransferase 3 (Prmt3), mRNA [NM_133740]
A_55_P2104532	100705	4.97089e-06	Acacb	2.31281	Mus musculus acetyl-Coenzyme A carboxylase beta (Acacb), mRNA [NM_133904]
A_30_P01025570	n/a	0.0026685	n/a	2.31259	lincRNA:chr5:137392195-137426421 forward strand
A_52_P252121	18041	3.64484e-05	Nfs1	2.31229	Mus musculus 18-day embryo whole body cDNA, RIKEN full-length enriched library, clone:1110018L11 product:nitrogen fixation gene 1 (S. cerevisiae), full insert sequence. [AK003786]
A_30_P01022071	n/a	0.00992136	n/a	2.31185	lincRNA:chr13:31736054-31781679 forward strand
A_55_P2049602	14534	1.06518e-07	Kat2a	2.31174	Mus musculus K(lysine) acetyltransferase 2A (Kat2a), transcript variant 1, mRNA [NM_020004]
A_51_P251352	50799	5.59719e-07	Slc25a13	2.31143	Mus musculus solute carrier family 25 (mitochondrial carrier, adenine nucleotide translocator), member 13 (Slc25a13), nuclear gene encoding mitochondrial protein, transcript variant 1, mRNA [NM_015829]
A_30_P01027393	n/a	2.33282e-06	n/a	2.31117	lincRNA:chr1:138570107-138632310 forward strand
A_30_P01032152	n/a	8.44786e-06	n/a	2.3106	lincRNA:chr11:33442089-33444467 reverse strand
A_55_P2158607	73693	5.59999e-06	Dppa4	2.31025	Mus musculus developmental pluripotency associated 4 (Dppa4), transcript variant 1, mRNA [NM_028610]
A_55_P2078459	16647	2.92085e-05	Kpna2	2.30945	Mus musculus karyopherin (importin) alpha 2 (Kpna2), mRNA [NM_010655]
A_55_P1969396	69071	2.06496e-05	Tmem97	2.30852	Mus musculus transmembrane protein 97, mRNA (cDNA clone MGC:25841 IMAGE:4192256), complete cds. [BC018156]
A_55_P2350665	114668	0.00244406	5033404E19Rik	2.30832	Mus musculus 11 days pregnant adult female ovary and uterus cDNA, RIKEN full-length enriched library, clone:5033404E19 product:cortactin binding protein 2, full insert sequence. [AK017151]
A_55_P1999389	76505	0.00099851	1500009C09Rik	2.30764	Mus musculus RIKEN cDNA 1500009C09 gene (1500009C09Rik), transcript variant 2, non-coding RNA [NR_037697]
A_30_P01025060	n/a	0.000872303	n/a	2.30745	lincRNA:chr5:125713450-125735500 reverse strand
A_30_P01024562	n/a	2.09497e-05	n/a	2.30655	lincRNA:chr5:137392195-137426421 forward strand
A_55_P2123502	67374	0.0571584	Jam2	2.30547	Mus musculus junction adhesion molecule 2 (Jam2), mRNA [NM_023844]
A_51_P161554	56380	9.8942e-07	Arid3b	2.30527	Mus musculus AT rich interactive domain 3B (BRIGHT-like) (Arid3b), mRNA [NM_019689]
A_55_P2056496	21877	0.0051723	Tk1	2.30445	Mus musculus thymidine kinase 1 (Tk1), transcript variant 1, mRNA [NM_009387]
A_55_P2085181	110749	0.000159895	Chaf1b	2.30418	Mus musculus chromatin assembly factor 1, subunit B (p60) (Chaf1b), mRNA [NM_028083]
A_55_P2089100	382301	0.000137193	Sly	2.30329	Mus musculus Sycp3 like Y-linked (Sly), mRNA [NM_201530]
A_55_P2115691	n/a	2.44348e-05	n/a	2.30254	Q6P6T9_RAT (Q6P6T9) Karyopherin (Importin) alpha 2 (Karyopherin alpha 2), partial (25%) [TC1615277]
A_30_P01025903	n/a	8.17028e-05	n/a	2.30207	lincRNA:chr7:6210340-6229115 forward strand
A_55_P2125521	14028	0.00226584	Evx1	2.30114	Mus musculus even skipped homeotic gene 1 homolog (Evx1), mRNA [NM_007966]
A_55_P1966274	245469	6.8227e-08	Pdzd4	2.30042	Mus musculus PDZ domain containing 4 (Pdzd4), mRNA [NM_001029868]
A_55_P2019054	100705	5.78672e-06	Acacb	2.29994	Mus musculus acetyl-Coenzyme A carboxylase beta (Acacb), mRNA [NM_133904]
A_30_P01031257	n/a	0.00150263	n/a	2.29847	lincRNA:chr10:69844350-69844784 forward strand
A_55_P2081630	59290	8.5199e-05	Gpa33	2.29751	Mus musculus glycoprotein A33 (transmembrane) (Gpa33), mRNA [NM_021610]
A_30_P01029212	n/a	3.62206e-06	n/a	2.2972	lincRNA:chr2:71576218-71603818 reverse strand
A_30_P01020085	n/a	0.000646718	n/a	2.29707	lincRNA:chr6:125407739-125408857 forward strand
A_30_P01017649	n/a	0.000261955	n/a	2.29591	lincRNA:chr2:104398943-104412968 forward strand
A_55_P2092046	n/a	0.000474508	n/a	2.29538	n/a
A_55_P2082708	110816	1.94981e-06	Pwp2	2.29299	Mus musculus PWP2 periodic tryptophan protein homolog (yeast) (Pwp2), mRNA [NM_029546]
A_51_P288026	230376	3.13609e-05	Haus6	2.29295	Mus musculus HAUS augmin-like complex, subunit 6 (Haus6), mRNA [NM_173400]
A_55_P2111148	216766	9.69122e-08	Gemin5	2.29185	Mus musculus gem (nuclear organelle) associated protein 5 (Gemin5), transcript variant 1, mRNA [NM_001166669]
A_55_P2021810	11838	0.02585	Arc	2.29068	Mus musculus activity regulated cytoskeletal-associated protein (Arc), mRNA [NM_018790]
A_55_P1995007	228482	0.000140157	Arhgap11a	2.29021	Mus musculus Rho GTPase activating protein 11A (Arhgap11a), mRNA [NM_181416]
A_30_P01027602	n/a	0.000572707	n/a	2.2882	lincRNA:chr7:50403100-50418175 forward strand
A_51_P302139	67121	0.000263697	Mastl	2.288	Mus musculus microtubule associated serine/threonine kinase-like (Mastl), mRNA [NM_025979]
A_55_P2122648	21915	1.96684e-06	Dtymk	2.28684	Mus musculus deoxythymidylate kinase (Dtymk), transcript variant 2, mRNA [NM_023136]
A_52_P517289	11640	2.77761e-05	Akap1	2.28654	Mus musculus A kinase (PRKA) anchor protein 1 (Akap1), nuclear gene encoding mitochondrial protein, transcript variant 2, mRNA [NM_001042541]
A_51_P518586	14791	2.41335e-08	Emg1	2.28563	Mus musculus EMG1 nucleolar protein homolog (S. cerevisiae) (Emg1), mRNA [NM_013536]
A_55_P2057321	668940	5.11038e-06	Myh7b	2.28544	Mus musculus myosin, heavy chain 7B, cardiac muscle, beta (Myh7b), mRNA [NM_001085378]
A_52_P517984	75083	4.53452e-06	Usp50	2.28504	Mus musculus ubiquitin specific peptidase 50 (Usp50), mRNA [NM_029163]
A_55_P2136906	22364	2.43778e-05	Vpreb3	2.28368	Mus musculus pre-B lymphocyte gene 3 (Vpreb3), mRNA [NM_009514]
A_55_P2014570	234413	0.000757627	Zfp961	2.28357	Mus musculus zinc finger protein 961 (Zfp961), mRNA [NM_001164581]
A_52_P59228	67538	1.1559e-06	Zswim3	2.28331	Mus musculus zinc finger SWIM-type containing 3 (Zswim3), mRNA [NM_178375]
A_55_P1964093	57785	1.60146e-06	Rangrf	2.28244	Mus musculus RAN guanine nucleotide release factor (Rangrf), mRNA [NM_021329]
A_55_P2018181	212427	2.45401e-05	A730008H23Rik	2.28158	Mus musculus RIKEN cDNA A730008H23 gene (A730008H23Rik), mRNA [NM_172505]
A_55_P2154914	216859	4.96496e-06	Acap1	2.27958	Mus musculus ArfGAP with coiled-coil, ankyrin repeat and PH domains 1 (Acap1), mRNA [NM_153788]
A_55_P2174711	n/a	0.000179167	n/a	2.27956	n/a
A_55_P2009483	101055773	0.00185009	LOC101055773	2.27871	PREDICTED: Mus musculus X-linked lymphocyte-regulated protein PM1-like (LOC101055773), mRNA [XM_003945808]
A_55_P2138150	17344	7.17177e-08	Pias2	2.2787	Mus musculus protein inhibitor of activated STAT 2 (Pias2), transcript variant 5, mRNA [NM_001164170]
A_51_P463087	66570	0.00315701	Cenpm	2.27863	Mus musculus centromere protein M (Cenpm), transcript variant 2, mRNA [NM_178269]
A_55_P2148243	57750	4.39137e-08	Wdr12	2.27792	Mus musculus WD repeat domain 12, mRNA (cDNA clone MGC:7936 IMAGE:3583955), complete cds. [BC004748]
A_30_P01033339	n/a	0.0035733	n/a	2.27769	lincRNA:chr2:154244616-154245900 reverse strand
A_51_P279465	66590	3.72368e-05	Farsa	2.27757	Mus musculus phenylalanyl-tRNA synthetase, alpha subunit (Farsa), mRNA [NM_025648]
A_30_P01020704	n/a	2.89443e-07	n/a	2.27676	lincRNA:chr3:40439525-40509975 forward strand
A_51_P159284	215051	4.27617e-06	Bud13	2.27672	Mus musculus BUD13 homolog (yeast) (Bud13), mRNA [NM_146000]
A_55_P2175767	57785	3.22165e-07	Rangrf	2.27654	Mus musculus RAN guanine nucleotide release factor (Rangrf), mRNA [NM_021329]
A_55_P2036942	57785	1.47273e-06	Rangrf	2.27651	Mus musculus RAN guanine nucleotide release factor (Rangrf), mRNA [NM_021329]
A_55_P2133315	74051	0.001007	Steap2	2.27415	Mus musculus six transmembrane epithelial antigen of prostate 2 (Steap2), transcript variant 1, mRNA [NM_001103157]
A_52_P247366	57258	6.80452e-06	Xpo4	2.27395	exportin 4 [Source:MGI Symbol;Acc:MGI:1888526] [ENSMUST00000174545]
A_30_P01026426	n/a	0.000860197	n/a	2.27218	lincRNA:chr1:45066850-45095650 reverse strand
A_55_P2019838	100041143	0.000242909	Gm3161	2.27175	Mus musculus RCB-0464 Meth-A cDNA, RIKEN full-length enriched library, clone:G430067O17 product:unclassifiable, full insert sequence. [AK090034]
A_30_P01027732	n/a	0.00517184	n/a	2.27114	lincRNA:chr1:115829055-115854155 reverse strand
A_52_P15212	13017	1.92806e-08	Ctbp2	2.26962	Mus musculus C-terminal binding protein 2 (Ctbp2), transcript variant 2, mRNA [NM_009980]
A_51_P438952	67384	2.83816e-06	Bag4	2.26739	Mus musculus BCL2-associated athanogene 4 (Bag4), mRNA [NM_026121]
A_51_P160907	338467	1.52731e-06	Morc3	2.26723	Mus musculus microrchidia 3 (Morc3), mRNA [NM_001045529]
A_30_P01022283	n/a	9.26607e-08	n/a	2.26671	lincRNA:chr11:50994911-51050704 reverse strand
A_52_P576150	73754	1.34929e-06	Thap1	2.26647	Mus musculus THAP domain containing, apoptosis associated protein 1 (Thap1), mRNA [NM_199042]
A_66_P108792	19355	1.73109e-09	Rad1	2.26645	Mus musculus RAD1 homolog (S. pombe) (Rad1), mRNA [NM_011232]
A_30_P01019162	n/a	9.36036e-07	n/a	2.26537	lincRNA:chr3:19179899-19216399 forward strand
A_30_P01025285	n/a	1.60354e-06	n/a	2.26452	lincRNA:chr8:59966759-59989065 reverse strand
A_52_P404273	214111	0.000480712	Slc24a1	2.26431	Mus musculus solute carrier family 24 (sodium/potassium/calcium exchanger), member 1 (Slc24a1), mRNA [NM_144813]
A_55_P2175822	n/a	0.0509036	n/a	2.26292	n/a
A_52_P301374	223921	3.75668e-08	Aaas	2.2622	Mus musculus achalasia, adrenocortical insufficiency, alacrimia (Aaas), mRNA [NM_153416]
A_52_P628212	26380	0.000962217	Esrrb	2.26021	Mus musculus adult retina cDNA, RIKEN full-length enriched library, clone:A930008D01 product:estrogen related receptor, beta, full insert sequence. [AK044339]
A_55_P2347976	75957	0.0242499	Mir17hg	2.25912	Mus musculus MIR17 host gene 1 (non-protein coding) (Mir17hg), non-coding RNA [NR_029382]
A_65_P08227	69178	2.76759e-06	Snx5	2.25785	Mus musculus sorting nexin 5 (Snx5), transcript variant 1, mRNA [NM_001199188]
A_52_P50417	n/a	2.40631e-08	n/a	2.25721	RIKEN cDNA 1700084J12 gene [Source:MGI Symbol;Acc:MGI:1920736] [ENSMUST00000079057]
A_51_P165098	74105	6.69159e-05	Gga2	2.25642	Mus musculus golgi associated, gamma adaptin ear containing, ARF binding protein 2 (Gga2), mRNA [NM_028758]
A_55_P2153131	16833	2.80932e-05	Ldhc	2.256	Mus musculus lactate dehydrogenase C (Ldhc), mRNA [NM_013580]
A_55_P2149382	100041639	0.000143733	Gm3448	2.25596	Mus musculus predicted gene 3448 (Gm3448), mRNA [NM_001123367]
A_51_P345937	21379	2.22552e-06	Tbrg4	2.25455	Mus musculus transforming growth factor beta regulated gene 4 (Tbrg4), transcript variant 1, mRNA [NM_134011]
A_52_P384901	72515	1.05465e-06	Wdr43	2.25402	Mus musculus WD repeat domain 43 (Wdr43), mRNA [NM_175639]
A_55_P2171528	73212	1.2273e-07	3110082I17Rik	2.25266	Mus musculus RIKEN cDNA 3110082I17 gene (3110082I17Rik), mRNA [NM_028469]
A_30_P01028715	n/a	0.000314295	n/a	2.25233	lincRNA:chr9:36509939-36515389 reverse strand
A_51_P315890	52150	9.28579e-06	Kcnk6	2.25155	Mus musculus potassium inwardly-rectifying channel, subfamily K, member 6 (Kcnk6), mRNA [NM_001033525]
A_52_P660422	17339	0.000147887	Mip	2.25061	Mus musculus major intrinsic protein of eye lens fiber (Mip), mRNA [NM_008600]
A_30_P01027563	n/a	1.7847e-06	n/a	2.25048	lincRNA:chr10:62347876-62374346 reverse strand
A_55_P2085060	381677	2.78931e-05	Vgf	2.25025	Mus musculus VGF nerve growth factor inducible (Vgf), mRNA [NM_001039385]
A_30_P01029746	n/a	0.013766	n/a	2.24766	lincRNA:chr14:115443612-115445950 forward strand
A_51_P382688	67187	1.40249e-06	Zmynd19	2.24608	Mus musculus zinc finger, MYND domain containing 19 (Zmynd19), mRNA [NM_026021]
A_55_P2004385	228714	3.49824e-06	Csrp2bp	2.24606	Mus musculus cysteine and glycine-rich protein 2 binding protein (Csrp2bp), transcript variant 1, mRNA [NM_181417]
A_55_P2077228	70454	2.31734e-05	Cenpl	2.24491	Mus musculus centromere protein L (Cenpl), transcript variant 1, mRNA [NM_001159930]
A_55_P2001891	19139	1.7651e-07	Prps1	2.24467	Mus musculus phosphoribosyl pyrophosphate synthetase 1 (Prps1), mRNA [NM_021463]
A_51_P259555	242691	7.2413e-05	Gpatch3	2.24336	Mus musculus G patch domain containing 3 (Gpatch3), mRNA [NM_172876]
A_51_P346453	100608	3.84838e-07	Noc4l	2.24319	Mus musculus nucleolar complex associated 4 homolog (S. cerevisiae) (Noc4l), mRNA [NM_153570]
A_51_P367310	110749	0.000176189	Chaf1b	2.24313	Mus musculus chromatin assembly factor 1, subunit B (p60) (Chaf1b), mRNA [NM_028083]
A_30_P01021323	n/a	0.00307428	n/a	2.2425	lincRNA:chr4:145000941-145148666 forward strand
A_52_P64707	15377	7.99895e-06	Foxa3	2.24229	Mus musculus forkhead box A3 (Foxa3), mRNA [NM_008260]
A_52_P162298	69101	1.41221e-05	Ydjc	2.24178	Mus musculus YdjC homolog (bacterial) (Ydjc), mRNA [NM_026940]
A_30_P01025659	n/a	3.7145e-05	n/a	2.24116	lincRNA:chr17:39979941-39981793 reverse strand
A_52_P238468	381853	1.33105e-05	Gipr	2.24079	Mus musculus gastric inhibitory polypeptide receptor (Gipr), mRNA [NM_001080815]
A_52_P615312	218506	1.45929e-06	Mrps27	2.24076	Mus musculus mitochondrial ribosomal protein S27 (Mrps27), nuclear gene encoding mitochondrial protein, mRNA [NM_173757]
A_51_P407606	72787	1.57153e-06	Tmem48	2.24066	Mus musculus transmembrane protein 48 (Tmem48), mRNA [NM_028355]
A_55_P2110887	n/a	4.83347e-06	n/a	2.24031	n/a
A_55_P1968993	69902	1.04771e-06	Mrto4	2.24016	Mus musculus MRT4, mRNA turnover 4, homolog (S. cerevisiae), mRNA (cDNA clone MGC:11649 IMAGE:3598883), complete cds. [BC005734]
A_30_P01028261	n/a	0.000481791	n/a	2.23966	lincRNA:chr2:176598132-176602354 reverse strand
A_55_P1954436	666182	2.44393e-06	Gm7967	2.23908	Mus musculus adult male corpora quadrigemina cDNA, RIKEN full-length enriched library, clone:B230310C15 product:unclassifiable, full insert sequence. [AK140131]
A_55_P1972182	20438	6.35148e-07	Siah1b	2.23851	Mus musculus seven in absentia 1B (Siah1b), mRNA [NM_009173]
A_66_P100840	n/a	7.55204e-05	n/a	2.23824	n/a
A_30_P01031737	n/a	0.00219255	n/a	2.23755	lincRNA:chr3:51138643-51146693 forward strand
A_55_P2040081	628456	0.00291228	Gm6880	2.23746	Mus musculus predicted gene 6880 (Gm6880), mRNA [NM_001099305]
A_52_P510771	213773	5.55943e-06	Tbl3	2.23733	Mus musculus transducin (beta)-like 3 (Tbl3), mRNA [NM_145396]
A_55_P1952394	105594	0.00137116	Cphx1	2.23723	Mus musculus cytoplasmic polyadenylated homeobox 1 (Cphx1), mRNA [NM_175342]
A_55_P2053616	n/a	4.93638e-07	n/a	2.23676	n/a
A_51_P349546	235505	0.0023247	Cd109	2.23672	Mus musculus CD109 antigen (Cd109), mRNA [NM_153098]
A_51_P159415	20466	3.77282e-07	Sin3a	2.23601	Mus musculus transcriptional regulator, SIN3A (yeast) (Sin3a), transcript variant 1, mRNA [NM_011378]
A_55_P1986113	68816	6.42091e-08	Ppil1	2.23575	Mus musculus peptidylprolyl isomerase (cyclophilin)-like 1 (Ppil1), mRNA [NM_026845]
A_51_P202074	68298	0.000292023	Ncapd2	2.23506	Mus musculus non-SMC condensin I complex, subunit D2 (Ncapd2), mRNA [NM_146171]
A_30_P01018620	n/a	0.000209379	n/a	2.23473	lincRNA:chr17:39980973-39981876 reverse strand
A_30_P01023915	n/a	2.14632e-05	n/a	2.23417	lincRNA:chr11:97457180-97487074 reverse strand
A_30_P01026385	n/a	1.9195e-05	n/a	2.23376	lincRNA:chr5:137395007-137412976 forward strand
A_30_P01030498	n/a	0.000575407	n/a	2.23318	lincRNA:chr4:145955175-145967425 reverse strand
A_30_P01018323	n/a	0.00410347	n/a	2.23231	lincRNA:chr13:73472571-73483846 reverse strand
A_30_P01022109	n/a	7.4585e-07	n/a	2.2322	lincRNA:chr14:22267795-22319045 forward strand
A_55_P2168426	239647	1.14061e-08	Pced1b	2.2322	Mus musculus PC-esterase domain containing 1B (Pced1b), mRNA [NM_172293]
A_55_P2138333	56150	5.98067e-06	Mad2l1	2.23152	Mus musculus MAD2 mitotic arrest deficient-like 1 (Mad2l1), mRNA [NM_019499]
A_55_P2145371	n/a	0.000326312	n/a	2.23112	n/a
A_66_P127160	108067	3.17781e-07	Eif2b3	2.23096	Mus musculus eukaryotic translation initiation factor 2B, subunit 3 (Eif2b3), transcript variant 1, mRNA [NM_001111277]
A_51_P347467	72554	2.36022e-06	Utp14a	2.23093	Mus musculus UTP14, U3 small nucleolar ribonucleoprotein, homolog A (yeast) (Utp14a), mRNA [NM_028276]
A_55_P1953194	50933	4.19429e-05	Uchl3	2.23084	Mus musculus adult male liver tumor cDNA, RIKEN full-length enriched library, clone:C730032N23 product:ubiquitin carboxyl-terminal esterase L3 (ubiquitin thiolesterase), full insert sequence. [AK050278]
A_55_P2050273	12467	0.00296232	Cct6b	2.23023	Mus musculus chaperonin containing Tcp1, subunit 6b (zeta) (Cct6b), mRNA [NM_009839]
A_51_P209302	64424	2.38915e-08	Polr1e	2.22982	Mus musculus polymerase (RNA) I polypeptide E (Polr1e), mRNA [NM_022811]
A_30_P01031570	n/a	0.0175495	n/a	2.22962	lincRNA:chr16:9129538-9137898 forward strand
A_55_P2172713	73395	1.91997e-05	1700049E22Rik	2.22951	Mus musculus RIKEN cDNA 1700049E22 gene (1700049E22Rik), non-coding RNA [NR_040525]
A_30_P01031951	n/a	1.49081e-05	n/a	2.22871	lincRNA:chr2:176858974-176869553 forward strand
A_52_P428521	14163	3.28123e-05	Fgd1	2.22806	Mus musculus FYVE, RhoGEF and PH domain containing 1 (Fgd1), mRNA [NM_008001]
A_55_P1965681	n/a	1.63264e-05	n/a	2.2265	n/a
A_51_P298538	214572	1.82781e-06	Prmt7	2.22599	Mus musculus protein arginine N-methyltransferase 7 (Prmt7), mRNA [NM_145404]
A_55_P2021011	78887	1.61445e-05	Sfi1	2.2244	Mus musculus Sfi1 homolog, spindle assembly associated (yeast) (Sfi1), mRNA [NM_030207]
A_51_P413597	66011	1.07711e-05	Ranbp17	2.22298	Mus musculus RAN binding protein 17 (Ranbp17), mRNA [NM_023146]
A_55_P2100586	320664	8.56135e-05	Cass4	2.22288	Mus musculus Cas scaffolding protein family member 4 (Cass4), transcript variant 2, mRNA [NM_001080820]
A_52_P237669	269113	3.10768e-06	Nup54	2.22155	Mus musculus nucleoporin 54 (Nup54), mRNA [NM_183392]
A_51_P449935	56095	5.24912e-07	Ftsj3	2.22138	Mus musculus FtsJ homolog 3 (E. coli) (Ftsj3), mRNA [NM_025310]
A_30_P01023851	n/a	5.11632e-06	n/a	2.22008	lincRNA:chr19:56820850-56837925 forward strand
A_51_P509263	15404	0.00022837	Hoxa7	2.2196	Mus musculus homeobox A7 (Hoxa7), mRNA [NM_010455]
A_51_P207403	103136	3.1806e-08	Pwp1	2.21937	Mus musculus PWP1 homolog (S. cerevisiae) (Pwp1), mRNA [NM_133993]
A_51_P365409	71989	1.36103e-08	Rpusd4	2.2176	Mus musculus RNA pseudouridylate synthase domain containing 4 (Rpusd4), mRNA [NM_028040]
A_51_P132483	75514	0.00696978	1700013H16Rik	2.21752	Mus musculus RIKEN cDNA 1700013H16 gene (1700013H16Rik), mRNA [NM_001200013]
A_52_P342963	223626	6.93462e-07	Them6	2.21725	Mus musculus thioesterase superfamily member 6 (Them6), mRNA [NM_198607]
A_30_P01023875	n/a	1.2161e-05	n/a	2.21652	lincRNA:chr5:137392195-137426421 forward strand
A_55_P2002702	66942	1.98443e-07	Ddx18	2.21552	Mus musculus DEAD (Asp-Glu-Ala-Asp) box polypeptide 18 (Ddx18), mRNA [NM_025860]
A_55_P1985840	67493	1.481e-06	Mettl16	2.21405	Mus musculus methyltransferase like 16 (Mettl16), mRNA [NM_026197]
A_55_P1990341	54392	0.00376904	Ncapg	2.21222	Mus musculus non-SMC condensin I complex, subunit G (Ncapg), mRNA [NM_019438]
A_66_P107578	330490	7.36854e-07	Nlrp9c	2.21167	Mus musculus NALP9c mRNA, complete cds. [AY360472]
A_55_P2048110	69071	3.94009e-05	Tmem97	2.21084	Mus musculus transmembrane protein 97 (Tmem97), mRNA [NM_133706]
A_52_P375493	21781	1.13049e-05	Tfdp1	2.20936	Mus musculus adult male thymus cDNA, RIKEN full-length enriched library, clone:5830412K16 product:transcription factor Dp 1, full insert sequence. [AK030820]
A_55_P2179925	66808	0.000863428	9030624G23Rik	2.20884	Mus musculus RIKEN cDNA 9030624G23 gene (9030624G23Rik), mRNA [NM_001256489]
A_55_P1995497	108888	2.33282e-06	Atad3a	2.20866	Mus musculus ATPase family, AAA domain containing 3A (Atad3a), nuclear gene encoding mitochondrial protein, mRNA [NM_179203]
A_51_P159293	213234	0.000391706	Zbbx	2.208	Mus musculus zinc finger, B-box domain containing (Zbbx), mRNA [NM_172515]
A_52_P346113	14236	0.000131809	Foxn2	2.20765	Mus musculus forkhead box N2 (Foxn2), mRNA [NM_180974]
A_55_P2027022	12142	7.36851e-07	Prdm1	2.2075	Mus musculus PR domain containing 1, with ZNF domain (Prdm1), mRNA [NM_007548]
A_55_P2052881	383326	2.77889e-05	Gm5237	2.20701	PREDICTED: Mus musculus predicted gene 5237 (Gm5237), misc_RNA [XR_141368]
A_52_P343343	66229	3.94156e-09	Rpl7l1	2.20638	Mus musculus ribosomal protein L7-like 1 (Rpl7l1), mRNA [NM_025433]
A_55_P2018403	20957	0.00266901	Sycp1	2.2063	Mus musculus synaptonemal complex protein 1 (Sycp1), mRNA [NM_011516]
A_55_P2227735	76676	0.0151526	5330411J11Rik	2.20616	Mus musculus RIKEN cDNA 5330411J11 gene (5330411J11Rik), non-coding RNA [NR_040510]
A_52_P309737	69131	0.000240016	Cdk12	2.20522	Mus musculus cyclin-dependent kinase 12 (Cdk12), transcript variant 1, mRNA [NM_001109626]
A_51_P411770	66164	5.3741e-07	Nip7	2.2051	Mus musculus nuclear import 7 homolog (S. cerevisiae) (Nip7), transcript variant 1, mRNA [NM_025391]
A_51_P224445	68080	7.16589e-08	Gpn3	2.20504	Mus musculus GPN-loop GTPase 3 (Gpn3), mRNA [NM_024216]
A_55_P2154228	78658	1.2911e-06	Ncapd3	2.20457	Mus musculus non-SMC condensin II complex, subunit D3 (Ncapd3), mRNA [NM_178113]
A_51_P478311	97112	1.16242e-05	Nmd3	2.20448	Mus musculus NMD3 homolog (S. cerevisiae) (Nmd3), mRNA [NM_133787]
A_55_P1972943	319586	0.000250244	Celf5	2.20448	Mus musculus CUGBP, Elav-like family member 5 (Celf5), mRNA [NM_176954]
A_55_P2091741	239739	1.43229e-06	Lamp3	2.20446	Mus musculus lysosomal-associated membrane protein 3 (Lamp3), mRNA [NM_177356]
A_30_P01030153	n/a	0.00581544	n/a	2.2031	lincRNA:chr2:174088550-174109425 reverse strand
A_55_P1958246	21453	1.06349e-05	Tcof1	2.20041	Mus musculus Treacher Collins Franceschetti syndrome 1, homolog (Tcof1), transcript variant 1, mRNA [NM_001198984]
A_55_P2084965	626834	4.98921e-06	Klk13	2.19936	Mus musculus kallikrein related-peptidase 13 (Klk13), mRNA [NM_001039042]
A_52_P554594	332937	0.00206789	Tfap2e	2.19873	Mus musculus transcription factor AP-2, epsilon (Tfap2e), mRNA [NM_198960]
A_30_P01031716	n/a	2.53176e-06	n/a	2.19768	lincRNA:chr7:50509139-50526856 reverse strand
A_55_P1968200	381280	1.82072e-05	Hjurp	2.19719	Mus musculus Holliday junction recognition protein (Hjurp), mRNA [NM_198652]
A_55_P2096942	234700	3.49551e-05	Nrn1l	2.19708	Mus musculus neuritin 1-like (Nrn1l), mRNA [NM_175024]
A_51_P424959	12029	1.55868e-05	Bcl6b	2.19698	Mus musculus B cell CLL/lymphoma 6, member B (Bcl6b), mRNA [NM_007528]
A_55_P2037439	76131	0.0749443	Depdc1a	2.19616	Mus musculus DEP domain containing 1a (Depdc1a), transcript variant 1, mRNA [NM_001172092]
A_52_P63022	n/a	0.0249142	n/a	2.19591	zinc finger protein 141 [Source:MGI Symbol;Acc:MGI:3584269] [ENSMUST00000174407]
A_52_P611771	71297	3.46455e-06	5133400J02Rik	2.1952	Mus musculus 10 days neonate intestine cDNA, RIKEN full-length enriched library, clone:5133400J02 product:hypothetical protein, full insert sequence. [AK017220]
A_55_P2083982	13417	4.00312e-06	Dnahc8	2.19484	Mus musculus dynein, axonemal, heavy chain 8 (Dnahc8), mRNA [NM_013811]
A_55_P2081116	69627	9.93829e-05	Fam89a	2.19301	Mus musculus family with sequence similarity 89, member A (Fam89a), mRNA [NM_001081120]
A_55_P2018869	13222	0.0201855	Defa-rs2	2.19289	Mus musculus defensin, alpha, related sequence 2 (Defa-rs2), mRNA [NM_007847]
A_51_P248705	110750	9.45355e-06	Cse1l	2.19233	Mus musculus chromosome segregation 1-like (S. cerevisiae) (Cse1l), mRNA [NM_023565]
A_55_P2119025	70458	1.40373e-08	2610318N02Rik	2.19133	Mus musculus RIKEN cDNA 2610318N02 gene (2610318N02Rik), mRNA [NM_183287]
A_30_P01018806	n/a	0.000326405	n/a	2.1909	lincRNA:chr2:104398943-104412968 forward strand
A_52_P260555	22349	2.53995e-05	Vil1	2.18937	Mus musculus villin 1 (Vil1), mRNA [NM_009509]
A_55_P2113356	28010	0.00026255	Miip	2.18854	Mus musculus migration and invasion inhibitory protein (Miip), mRNA [NM_001025365]
A_52_P363843	245109	0.0370396	Zscan4c	2.1881	Mus musculus zinc finger and SCAN domain containing 4C (Zscan4c), mRNA [NM_001013765]
A_51_P155755	194908	1.04085e-06	Pld6	2.1873	Mus musculus phospholipase D family, member 6 (Pld6), nuclear gene encoding mitochondrial protein, mRNA [NM_183139]
A_30_P01032910	n/a	0.0216741	n/a	2.18649	lincRNA:chr17:15357376-15385701 reverse strand
A_55_P2120060	13131	3.1806e-08	Dab1	2.18618	Mus musculus disabled 1 (Dab1), transcript variant 1, mRNA [NM_010014]
A_55_P1980072	100043247	0.0176692	Gm4312	2.18603	Mus musculus predicted gene 4312 (Gm4312), mRNA [NM_001166636]
A_30_P01031026	n/a	3.38098e-05	n/a	2.18594	lincRNA:chr5:37051650-37110575 reverse strand
A_51_P168632	19075	3.1344e-05	Prim1	2.185	Mus musculus DNA primase, p49 subunit (Prim1), mRNA [NM_008921]
A_55_P1998591	625638	3.58907e-05	Fam43b	2.1848	Mus musculus family with sequence similarity 43, member B (Fam43b), mRNA [NM_001081672]
A_51_P179480	207819	3.02298e-05	4930539E08Rik	2.18376	Mus musculus RIKEN cDNA 4930539E08 gene (4930539E08Rik), mRNA [NM_172450]
A_30_P01028111	n/a	0.00159722	n/a	2.18329	lincRNA:chr5:137392195-137426421 forward strand
A_55_P1999823	67187	1.43904e-05	Zmynd19	2.18247	Mus musculus zinc finger, MYND domain containing 19 (Zmynd19), mRNA [NM_026021]
A_65_P05396	58186	3.12415e-05	Rad18	2.18232	Mus musculus RAD18 homolog (S. cerevisiae) (Rad18), transcript variant 2, mRNA [NM_021385]
A_30_P01026774	n/a	0.000298802	n/a	2.18167	lincRNA:chr4:145539725-145596000 forward strand
A_52_P1028560	171212	0.00145612	Galnt10	2.18148	UDP-N-acetyl-alpha-D-galactosamine:polypeptide N-acetylgalactosaminyltransferase 10 [Source:MGI Symbol;Acc:MGI:1890480] [ENSMUST00000108846]
A_55_P2087719	n/a	0.000360225	n/a	2.18105	n/a
A_30_P01021159	n/a	0.00565788	n/a	2.17986	lincRNA:chr5:74489084-74491430 forward strand
A_55_P2120021	667350	1.01309e-07	Gm8587	2.17976	PREDICTED: Mus musculus predicted pseudogene 8587 (Gm8587), mRNA [XM_990056]
A_55_P2116094	195333	3.24166e-05	Gsc2	2.17915	Mus musculus goosecoid homebox 2 (Gsc2), mRNA [NM_029469]
A_55_P1993512	n/a	0.000267946	n/a	2.17898	DNA segment, Chr 5, ERATO Doi 579, expressed [Source:MGI Symbol;Acc:MGI:1261849] [ENSMUST00000140653]
A_55_P2088070	57815	6.17944e-08	Spata5	2.17871	Mus musculus spermatogenesis associated 5 (Spata5), transcript variant 1, mRNA [NM_001163511]
A_55_P1988043	231637	8.43473e-06	Ssh1	2.17857	slingshot homolog 1 (Drosophila) [Source:MGI Symbol;Acc:MGI:2686240] [ENSMUST00000112298]
A_55_P2022890	171286	7.47938e-06	Slc12a8	2.17725	Mus musculus solute carrier family 12 (potassium/chloride transporters), member 8 (Slc12a8), transcript variant 1, mRNA [NM_134251]
A_55_P2235059	109036	0.000378964	6230415J03Rik	2.17498	Mus musculus 11 days embryo head cDNA, RIKEN full-length enriched library, clone:6230415J03 product:unclassifiable, full insert sequence. [AK078026]
A_51_P486068	64453	5.1902e-07	Zfp280b	2.17397	Mus musculus zinc finger protein 280B (Zfp280b), mRNA [NM_177475]
A_30_P01018373	n/a	0.000103904	n/a	2.17355	lincRNA:chr7:114369337-114407862 reverse strand
A_51_P254234	72170	1.89615e-07	Chchd4	2.17309	Mus musculus coiled-coil-helix-coiled-coil-helix domain containing 4 (Chchd4), nuclear gene encoding mitochondrial protein, mRNA [NM_133928]
A_51_P520699	435145	1.11782e-05	AI848285	2.17277	Mus musculus expressed sequence AI848285 (AI848285), mRNA [NM_001207021]
A_51_P193716	338359	1.67156e-07	Supv3l1	2.17167	Mus musculus suppressor of var1, 3-like 1 (S. cerevisiae) (Supv3l1), mRNA [NM_181423]
A_55_P2126368	237877	0.000438485	Atad5	2.17143	Mus musculus ATPase family, AAA domain containing 5 (Atad5), mRNA [NM_001029856]
A_30_P01023025	n/a	0.000306555	n/a	2.17032	lincRNA:chr6:125330524-125410249 forward strand
A_55_P2091671	56088	1.3779e-07	Psmg1	2.16978	Mus musculus proteasome (prosome, macropain) assembly chaperone 1 (Psmg1), mRNA [NM_019537]
A_30_P01027496	n/a	4.24113e-05	n/a	2.16929	lincRNA:chr1:138592780-138622719 forward strand
A_55_P2056293	107701	0.000108929	Sf3b4	2.16818	Mus musculus splicing factor 3b, subunit 4 (Sf3b4), mRNA [NM_153053]
A_55_P2009875	n/a	1.34929e-06	n/a	2.16797	n/a
A_51_P269320	11564	1.79239e-06	Adsl	2.16677	Mus musculus adenylosuccinate lyase (Adsl), mRNA [NM_009634]
A_55_P2071799	20492	0.000162317	Slbp	2.16631	Mus musculus stem-loop binding protein (Slbp), mRNA [NM_009193]
A_55_P2176748	235631	3.17037e-06	Prss50	2.16599	Mus musculus protease, serine, 50 (Prss50), mRNA [NM_146227]
A_52_P173368	100862206	7.04629e-08	Gm21559	2.16518	PREDICTED: Mus musculus U1 small nuclear ribonucleoprotein A-like (LOC100862206), mRNA [XM_003688896]
A_55_P2024835	633093	0.00702773	Gm7104	2.16461	Mus musculus predicted gene 7104 (Gm7104), non-coding RNA [NR_033570]
A_55_P1996821	n/a	0.000289586	n/a	2.16353	myosin XVB [Source:MGI Symbol;Acc:MGI:2685534] [ENSMUST00000040703]
A_55_P2079500	n/a	0.0123537	n/a	2.16352	predicted gene 4781 [Source:MGI Symbol;Acc:MGI:3643164] [ENSMUST00000167995]
A_30_P01032495	n/a	0.00846672	n/a	2.16323	lincRNA:chr2:174088550-174109425 reverse strand
A_55_P2095784	67242	2.91915e-06	Gemin6	2.16277	Mus musculus gem (nuclear organelle) associated protein 6 (Gemin6), mRNA [NM_026053]
A_65_P07038	53975	1.83683e-05	Ddx20	2.16131	Mus musculus DEAD (Asp-Glu-Ala-Asp) box polypeptide 20 (Ddx20), mRNA [NM_017397]
A_52_P557430	434438	3.94867e-07	Ccdc36	2.16031	Mus musculus coiled-coil domain containing 36 (Ccdc36), mRNA [NM_001135198]
A_55_P2091230	n/a	3.28659e-05	n/a	2.15986	n/a
A_52_P622434	28126	3.66505e-08	Nop16	2.15969	Mus musculus NOP16 nucleolar protein (Nop16), mRNA [NM_178605]
A_55_P2326260	320163	1.00567e-05	4930525G20Rik	2.15863	Mus musculus RIKEN cDNA 4930525G20 gene (4930525G20Rik), non-coding RNA [NR_045194]
A_30_P01023972	n/a	0.0146604	n/a	2.15766	lincRNA:chr13:19611679-19620954 reverse strand
A_55_P1970131	193022	0.000319073	Gm53	2.15754	Mus musculus predicted gene 53 (Gm53), non-coding RNA [NR_037977]
A_55_P1959148	433779	0.0275606	Gm13119	2.15753	Mus musculus predicted gene 13119 (Gm13119), mRNA [NM_001034101]
A_55_P1976839	57815	1.55551e-07	Spata5	2.15699	Mus musculus spermatogenesis associated 5 (Spata5), transcript variant 1, mRNA [NM_001163511]
A_55_P2029203	70028	1.5251e-05	Dopey2	2.15652	Mus musculus dopey family member 2 (Dopey2), transcript variant 2, mRNA [NM_026700]
A_30_P01021297	n/a	0.00272476	n/a	2.1556	lincRNA:chr6:23105525-23118900 reverse strand
A_30_P01028735	n/a	0.000184777	n/a	2.15517	lincRNA:chr17:39960567-39992817 reverse strand
A_30_P01025368	n/a	9.50269e-08	n/a	2.1545	lincRNA:chr4:116791819-116798263 reverse strand
A_55_P2039479	28071	1.10348e-05	Twistnb	2.15398	Mus musculus TWIST neighbor (Twistnb), mRNA [NM_172253]
A_30_P01026649	n/a	0.000258324	n/a	2.15381	lincRNA:chr2:104398943-104412968 forward strand
A_55_P2090077	544791	9.3019e-06	Myh13	2.1538	Mus musculus myosin, heavy polypeptide 13, skeletal muscle (Myh13), mRNA [NM_001081250]
A_30_P01025812	n/a	0.000160896	n/a	2.15229	lincRNA:chr1:193815525-193825775 reverse strand
A_30_P01030383	n/a	3.90331e-07	n/a	2.15029	lincRNA:chr14:22267795-22319045 forward strand
A_55_P2144512	n/a	4.66516e-06	n/a	2.15024	n/a
A_55_P2085989	329984	0.0584201	Gm13109	2.15012	Mus musculus predicted gene 13109 (Gm13109), mRNA [NM_001126315]
A_66_P134542	68743	3.10125e-05	Anln	2.15007	Mus musculus anillin, actin binding protein (Anln), mRNA [NM_028390]
A_52_P587831	52513	6.09352e-07	Ddx56	2.14972	Mus musculus DEAD (Asp-Glu-Ala-Asp) box polypeptide 56 (Ddx56), mRNA [NM_026538]
A_55_P2119032	19428	2.12318e-06	Rasl2-9	2.14947	Mus musculus RAS-like, family 2, locus 9 (Rasl2-9), mRNA [NM_009028]
A_55_P2068154	75430	3.2791e-07	Anapc15	2.14898	Mus musculus anaphase prompoting complex C subunit 15 (Anapc15), mRNA [NM_027532]
A_51_P434503	69185	1.21116e-07	Dtwd1	2.14786	Mus musculus DTW domain containing 1 (Dtwd1), mRNA [NM_026981]
A_55_P2183770	75758	3.87659e-07	9130401M01Rik	2.14784	Mus musculus RIKEN cDNA 9130401M01 gene (9130401M01Rik), mRNA [NM_029418]
A_55_P2062836	74044	1.67751e-06	Ttf2	2.14748	Mus musculus transcription termination factor, RNA polymerase II (Ttf2), mRNA [NM_001013026]
A_52_P426740	11891	5.93433e-05	Rab27a	2.14711	Mus musculus RAB27A, member RAS oncogene family (Rab27a), mRNA [NM_023635]
A_55_P2058240	70572	1.61318e-07	Ipo5	2.14709	Mus musculus importin 5 (Ipo5), mRNA [NM_023579]
A_55_P1979714	56538	9.58932e-05	Klk11	2.14706	Mus musculus kallikrein related-peptidase 11 (Klk11), transcript variant 1, mRNA [NM_001177373]
A_30_P01021064	n/a	0.000858817	n/a	2.14692	lincRNA:chr5:74489084-74491430 forward strand
A_55_P2027136	260423	1.43573e-05	Hist1h3f	2.14616	Mus musculus histone cluster 1, H3f (Hist1h3f), mRNA [NM_013548]
A_30_P01027388	n/a	0.000104575	n/a	2.14595	lincRNA:chr17:39979941-39981793 reverse strand
A_66_P101132	319188	3.29175e-06	Hist1h2bp	2.1455	Mus musculus histone cluster 1, H2bp (Hist1h2bp), mRNA [NM_178202]
A_55_P2051166	n/a	0.00230367	n/a	2.1454	n/a
A_30_P01020728	n/a	0.00108978	n/a	2.14538	lincRNA:chrX:100626855-100680296 forward strand
A_52_P528634	74196	8.19484e-07	Ttc27	2.14534	Mus musculus tetratricopeptide repeat domain 27 (Ttc27), mRNA [NM_152817]
A_30_P01023348	n/a	2.2537e-05	n/a	2.14441	lincRNA:chr8:119090566-119097735 reverse strand
A_30_P01018010	n/a	0.000253754	n/a	2.1444	lincRNA:chr17:39960567-39992817 reverse strand
A_55_P2051259	52892	2.15311e-05	Sco1	2.14436	Mus musculus SCO cytochrome oxidase deficient homolog 1 (yeast) (Sco1), nuclear gene encoding mitochondrial protein, mRNA [NM_001040026]
A_55_P2131048	n/a	8.74907e-05	n/a	2.14344	PREDICTED: Mus musculus predicted gene 2401 (Gm2401), miscRNA [XR_140624]
A_55_P2071802	20492	2.50109e-05	Slbp	2.14288	Mus musculus stem-loop binding protein (Slbp), mRNA [NM_009193]
A_55_P2113698	70699	3.05882e-06	Nup205	2.14268	Mus musculus nucleoporin 205 (Nup205), mRNA [NM_027513]
A_55_P2043277	233186	0.000143154	Siglec5	2.14217	Mus musculus sialic acid binding Ig-like lectin 5 (Siglec5), transcript variant 1, mRNA [NM_145581]
A_51_P166288	109652	3.36614e-07	Acy1	2.14195	Mus musculus aminoacylase 1 (Acy1), mRNA [NM_025371]
A_55_P2147971	19385	6.18098e-07	Ranbp1	2.14193	Mus musculus RAN binding protein 1 (Ranbp1), mRNA [NM_011239]
A_30_P01027621	n/a	0.00039391	n/a	2.14182	lincRNA:chr17:24157887-24158104 reverse strand
A_66_P130035	16617	2.56436e-05	Klk1b24	2.14151	Mus musculus kallikrein 1-related peptidase b24 (Klk1b24), mRNA [NM_010643]
A_55_P1980631	20877	0.0739138	Aurkb	2.1415	Mus musculus aurora kinase B (Aurkb), mRNA [NM_011496]
A_55_P2414924	66978	1.17397e-06	Luc7l	2.14111	Mus musculus Luc7 homolog (S. cerevisiae)-like (Luc7l), transcript variant 2, mRNA [NM_028190]
A_55_P2027412	n/a	2.43836e-05	n/a	2.14099	n/a
A_30_P01031036	n/a	0.00316355	n/a	2.14073	lincRNA:chr13:98281158-98285757 forward strand
A_55_P2076680	15101	0.033437	H60a	2.14054	Mus musculus histocompatibility 60a (H60a), mRNA [NM_010400]
A_52_P546552	75273	5.3939e-06	Pelp1	2.13796	Mus musculus proline, glutamic acid and leucine rich protein 1 (Pelp1), mRNA [NM_029231]
A_55_P2065953	78611	3.69335e-07	Btbd19	2.13757	Mus musculus BTB (POZ) domain containing 19 (Btbd19), non-coding RNA [NR_024078]
A_51_P101765	83797	4.57232e-07	Smarcd1	2.13755	Mus musculus SWI/SNF related, matrix associated, actin dependent regulator of chromatin, subfamily d, member 1 (Smarcd1), mRNA [NM_031842]
A_52_P213181	72584	0.000137583	Cul4b	2.13734	Mus musculus cullin 4B (Cul4b), transcript variant 2, mRNA [NM_001110142]
A_55_P1978471	n/a	2.31832e-06	n/a	2.13585	n/a
A_55_P2178317	668489	8.90657e-07	Gm9199	2.13517	Mus musculus predicted gene 9199 (Gm9199), non-coding RNA [NR_027860]
A_55_P2030721	234396	0.000499667	Ankle1	2.13473	Mus musculus ankyrin repeat and LEM domain containing 1 (Ankle1), mRNA [NM_172756]
A_52_P598634	544717	8.28824e-07	1190007I07Rik	2.13392	Mus musculus RIKEN cDNA 1190007I07 gene (1190007I07Rik), transcript variant 1, mRNA [NM_001135567]
A_66_P138137	18950	5.33776e-05	Pnp	2.13381	Mus musculus purine-nucleoside phosphorylase (Pnp), mRNA [NM_013632]
A_30_P01028528	n/a	0.0226123	n/a	2.13284	lincRNA:chr4:146156575-146175425 reverse strand
A_55_P2216976	52673	0.0450366	D13Ertd608e	2.1325	PREDICTED: Mus musculus DNA segment, Chr 13, ERATO Doi 608, expressed (D13Ertd608e), misc_RNA [XR_141186]
A_55_P2091274	382301	0.00106626	Sly	2.13085	Mus musculus Sycp3 like Y-linked (Sly), mRNA [NM_201530]
A_51_P280532	114741	9.60352e-05	Supt16	2.1306	Mus musculus suppressor of Ty 16 (Supt16), mRNA [NM_033618]
A_51_P384609	77591	7.44957e-05	Ddx10	2.13034	Mus musculus DEAD (Asp-Glu-Ala-Asp) box polypeptide 10 (Ddx10), mRNA [NM_029936]
A_52_P45797	108943	5.30487e-06	Trmt10a	2.12937	Mus musculus tRNA methyltransferase 10A (Trmt10a), mRNA [NM_175389]
A_52_P374292	68550	4.63624e-07	Tefm	2.12664	Mus musculus transcription elongation factor, mitochondrial (Tefm), nuclear gene encoding mitochondrial protein, mRNA [NM_183275]
A_55_P1990179	242667	6.66834e-06	Dlgap3	2.12615	Mus musculus discs, large (Drosophila) homolog-associated protein 3 (Dlgap3), mRNA [NM_198618]
A_52_P132507	229589	2.94738e-05	Prune	2.126	Mus musculus prune homolog (Drosophila) (Prune), mRNA [NM_173347]
A_30_P01030755	n/a	0.00694724	n/a	2.1258	lincRNA:chr2:174088550-174109425 reverse strand
A_30_P01020407	n/a	0.000100322	n/a	2.12573	lincRNA:chr2:71576218-71603818 forward strand
A_55_P2160416	74121	9.13765e-05	Acoxl	2.12543	Mus musculus acyl-Coenzyme A oxidase-like (Acoxl), mRNA [NM_028765]
A_55_P2061061	56086	5.108e-06	Set	2.12508	Mus musculus SET nuclear oncogene (Set), transcript variant 2, mRNA [NM_001204875]
A_30_P01029892	n/a	0.000211522	n/a	2.12402	lincRNA:chr14:44284425-44300475 reverse strand
A_66_P106789	n/a	0.000776473	n/a	2.12383	predicted gene 6970 [Source:MGI Symbol;Acc:MGI:3645322] [ENSMUST00000169692]
A_30_P01029816	n/a	0.000461078	n/a	2.12341	lincRNA:chr14:44284425-44300475 reverse strand
A_30_P01020631	n/a	1.88311e-05	n/a	2.12326	lincRNA:chr5:137411861-137413010 forward strand
A_52_P350950	329727	2.18588e-05	Dennd2c	2.1222	Mus musculus DENN/MADD domain containing 2C (Dennd2c), mRNA [NM_177857]
A_30_P01028102	n/a	7.1968e-06	n/a	2.12102	lincRNA:chr5:137392195-137426421 forward strand
A_52_P272054	n/a	3.27383e-05	n/a	2.12078	n/a
A_51_P198645	170736	0.00622311	Parvb	2.11936	Mus musculus parvin, beta (Parvb), mRNA [NM_133167]
A_55_P2129286	232679	3.54906e-07	Zc3hc1	2.11927	Mus musculus zinc finger, C3HC type 1 (Zc3hc1), mRNA [NM_172735]
A_30_P01033543	n/a	0.00138048	n/a	2.1176	lincRNA:chr8:41730287-41746862 forward strand
A_52_P343627	63954	0.000202194	Rbp7	2.11694	Mus musculus retinol binding protein 7, cellular (Rbp7), mRNA [NM_022020]
A_55_P2024853	103268	7.17647e-06	Cep57l1	2.11482	Mus musculus centrosomal protein 57-like 1 (Cep57l1), transcript variant 1, mRNA [NM_029132]
A_55_P2065784	434903	0.000178512	Mageb4	2.11469	Mus musculus melanoma antigen, family B, 4 (Mageb4), mRNA [NM_001033492]
A_55_P2058433	433247	0.0438122	Cyp2c68	2.11435	Mus musculus cytochrome P450, family 2, subfamily c, polypeptide 68 (Cyp2c68), mRNA [NM_001039555]
A_55_P2083664	320119	2.62067e-05	Rps6kc1	2.11395	ribosomal protein S6 kinase polypeptide 1 [Source:MGI Symbol;Acc:MGI:2443419] [ENSMUST00000159823]
A_55_P2157019	12034	1.4595e-06	Phb2	2.11385	Mus musculus prohibitin 2 (Phb2), mRNA [NM_007531]
A_55_P2053850	n/a	3.8865e-06	n/a	2.11382	n/a
A_55_P2032258	54132	2.48816e-07	Pdlim1	2.11331	Mus musculus PDZ and LIM domain 1 (elfin) (Pdlim1), mRNA [NM_016861]
A_30_P01020121	n/a	1.37367e-05	n/a	2.11319	lincRNA:chr5:123439974-123448354 forward strand
A_30_P01030912	n/a	0.013699	n/a	2.11299	lincRNA:chrX:50087925-50101700 reverse strand
A_30_P01030099	n/a	0.000218124	n/a	2.11239	lincRNA:chr10:94900849-94928059 forward strand
A_66_P135941	231946	0.010468	Fam221a	2.11161	Mus musculus family with sequence similarity 221, member A (Fam221a), transcript variant 1, mRNA [NM_172727]
A_55_P1975341	50927	0.00101628	Nasp	2.11145	Mus musculus nuclear autoantigenic sperm protein (histone-binding) (Nasp), transcript variant 2, mRNA [NM_016777]
A_51_P258078	110109	8.53134e-08	Nop2	2.11092	Mus musculus NOP2 nucleolar protein (Nop2), mRNA [NM_138747]
A_66_P128345	233836	0.000910907	Slc5a11	2.11067	Mus musculus solute carrier family 5 (sodium/glucose cotransporter), member 11 (Slc5a11), mRNA [NM_146198]
A_30_P01033299	n/a	0.00294867	n/a	2.10997	lincRNA:chr5:74489084-74491430 forward strand
A_55_P1962926	77634	1.44399e-06	Snapc3	2.10987	Mus musculus small nuclear RNA activating complex, polypeptide 3 (Snapc3), mRNA [NM_029949]
A_52_P235880	333669	0.000545521	Gm5134	2.10942	Mus musculus predicted gene 5134 (Gm5134), mRNA [NM_198635]
A_55_P2119272	n/a	0.00395285	n/a	2.10899	n/a
A_52_P504342	69893	7.48524e-06	Selrc1	2.10853	Mus musculus Sel1 repeat containing 1 (Selrc1), mRNA [NM_027250]
A_55_P2033407	17263	0.00743409	Meg3	2.10809	Mus musculus maternally expressed 3 (Meg3), transcript variant 3, non-coding RNA [NR_027652]
A_55_P2074688	15423	0.00126063	Hoxc4	2.10802	Mus musculus homeobox C4 (Hoxc4), mRNA [NM_013553]
A_55_P2007205	n/a	7.12076e-05	n/a	2.10774	predicted pseudogene 10749 [Source:MGI Symbol;Acc:MGI:3647659] [ENSMUST00000063463]
A_55_P2184023	627872	0.00311384	Dnahc7a	2.1075	Mus musculus adult male hypothalamus cDNA, RIKEN full-length enriched library, clone:A230008D12 product:unclassifiable, full insert sequence. [AK038423]
A_51_P328133	74412	2.31473e-06	Gle1	2.10691	Mus musculus GLE1 RNA export mediator (yeast) (Gle1), mRNA [NM_028923]
A_55_P2103796	228482	0.000137881	Arhgap11a	2.10644	Mus musculus Rho GTPase activating protein 11A (Arhgap11a), mRNA [NM_181416]
A_51_P146223	64661	0.00163816	Krtdap	2.10465	Mus musculus keratinocyte differentiation associated protein (Krtdap), mRNA [NM_001033131]
A_30_P01025065	n/a	0.0357083	n/a	2.10408	lincRNA:chr13:98221098-98480773 forward strand
A_51_P198292	118451	1.80887e-05	Mrps2	2.10394	Mus musculus mitochondrial ribosomal protein S2 (Mrps2), nuclear gene encoding mitochondrial protein, transcript variant 1, mRNA [NM_080452]
A_51_P396385	212679	1.211e-05	Mars2	2.10361	Mus musculus methionine-tRNA synthetase 2 (mitochondrial) (Mars2), nuclear gene encoding mitochondrial protein, mRNA [NM_175439]
A_52_P522255	18740	0.00052875	Pitx1	2.10239	Mus musculus paired-like homeodomain transcription factor 1 (Pitx1), mRNA [NM_011097]
A_55_P1965338	11752	0.000866346	Anxa8	2.10236	Mus musculus annexin A8 (Anxa8), mRNA [NM_013473]
A_30_P01029959	n/a	0.000213314	n/a	2.10196	lincRNA:chr10:94900849-94928059 reverse strand
A_52_P264229	66262	5.38618e-08	Ing5	2.10137	Mus musculus inhibitor of growth family, member 5 (Ing5), mRNA [NM_025454]
A_55_P1998072	n/a	0.00129738	n/a	2.09964	n/a
A_52_P154026	381678	1.53546e-07	Zcwpw1	2.09947	Mus musculus zinc finger, CW type with PWWP domain 1 (Zcwpw1), mRNA [NM_001005426]
A_51_P497402	72749	2.16867e-06	Tonsl	2.09868	Mus musculus tonsoku-like, DNA repair protein (Tonsl), mRNA [NM_183091]
A_51_P194681	234069	9.36488e-08	Pcid2	2.09866	Mus musculus PCI domain containing 2 (Pcid2), mRNA [NM_178708]
A_55_P2009329	667572	0.000170534	Gm8709	2.09767	Mus musculus predicted gene 8709 (Gm8709), non-coding RNA [NR_033633]
A_52_P160397	76797	3.51015e-05	2410137M14Rik	2.09537	Mus musculus RIKEN cDNA 2410137M14 gene (2410137M14Rik), mRNA [NM_029747]
A_55_P2099571	74035	3.39428e-05	Nol9	2.09441	Mus musculus nucleolar protein 9 (Nol9), transcript variant 2, mRNA [NM_028727]
A_30_P01021710	n/a	7.51268e-05	n/a	2.09433	lincRNA:chr2:155269145-155303251 forward strand
A_51_P186053	67223	1.13237e-07	Rrp15	2.09249	Mus musculus ribosomal RNA processing 15 homolog (S. cerevisiae) (Rrp15), mRNA [NM_026041]
A_55_P1973573	20737	0.000164556	Spn	2.0924	Mus musculus sialophorin (Spn), transcript variant 2, mRNA [NM_001037810]
A_55_P2077153	26458	0.014798	Slc27a2	2.09223	Mus musculus solute carrier family 27 (fatty acid transporter), member 2 (Slc27a2), mRNA [NM_011978]
A_52_P589391	13446	0.000106096	Doc2a	2.09214	Mus musculus double C2, alpha (Doc2a), mRNA [NM_010069]
A_52_P646755	75623	2.27124e-05	Tex30	2.09193	Mus musculus testis expressed 30 (Tex30), mRNA [NM_029368]
[truncated: 7,495 more rows]

## Sheet: ES and OS high
probe ID	entrez gene ID	ANOVA q-value	gene symbol	fold change (Log2)	definitaion
A_55_P2014124	14620	2.80783e-10	Gjb3	6.74143	Mus musculus gap junction protein, beta 3 (Gjb3), transcript variant 1, mRNA [NM_001160012]
A_51_P350817	12797	0.000776446	Cnn1	6.6991	Mus musculus calponin 1 (Cnn1), mRNA [NM_009922]
A_51_P477121	58801	2.53151e-05	Pmaip1	6.35659	Mus musculus phorbol-12-myristate-13-acetate-induced protein 1 (Pmaip1), mRNA [NM_021451]
A_52_P681310	18793	5.44137e-07	Plaur	5.91988	Mus musculus plasminogen activator, urokinase receptor (Plaur), mRNA [NM_011113]
A_55_P1953377	n/a	3.28394e-06	n/a	5.20919	n/a
A_55_P1981994	16667	0.000144521	Krt17	5.09698	Mus musculus keratin 17 (Krt17), mRNA [NM_010663]
A_55_P2066116	12051	4.26802e-05	Bcl3	5.01216	Mus musculus B cell leukemia/lymphoma 3 (Bcl3), mRNA [NM_033601]
A_55_P2171116	16854	1.72322e-06	Lgals3	4.88326	Mus musculus lectin, galactose binding, soluble 3 (Lgals3), transcript variant 1, mRNA [NM_001145953]
A_55_P2008437	12578	0.00560209	Cdkn2a	4.7889	Mus musculus cyclin-dependent kinase inhibitor 2A (Cdkn2a), transcript variant 1, mRNA [NM_009877]
A_55_P2170515	n/a	1.12315e-05	n/a	4.7646	n/a
A_55_P1988384	11989	0.000125895	Slc7a3	4.63639	Mus musculus solute carrier family 7 (cationic amino acid transporter, y+ system), member 3 (Slc7a3), mRNA [NM_007515]
A_55_P2039284	15507	3.48582e-05	Hspb1	4.38845	Mus musculus heat shock protein 1 (Hspb1), mRNA [NM_013560]
A_51_P450527	21345	0.000791024	Tagln	4.25273	Mus musculus transgelin (Tagln), mRNA [NM_011526]
A_55_P1960735	23886	5.28924e-05	Gdf15	4.1227	Mus musculus growth differentiation factor 15 (Gdf15), mRNA [NM_011819]
A_51_P502872	72275	8.98214e-06	2200002D01Rik	4.09804	Mus musculus RIKEN cDNA 2200002D01 gene (2200002D01Rik), mRNA [NM_028179]
A_51_P246317	17750	0.000240062	Mt2	4.07615	Mus musculus metallothionein 2 (Mt2), mRNA [NM_008630]
A_51_P246854	11459	0.00333593	Acta1	3.98818	Mus musculus actin, alpha 1, skeletal muscle (Acta1), transcript variant 2, mRNA [NM_009606]
A_55_P2158018	386454	1.86952e-05	Rnf39	3.92398	Mus musculus ring finger protein 39 (Rnf39), mRNA [NM_001099632]
A_55_P2050902	59083	8.0559e-06	Fetub	3.72772	Mus musculus fetuin beta (Fetub), transcript variant 1, mRNA [NM_021564]
A_55_P1999902	18720	0.00372848	Pip5k1a	3.72102	phosphatidylinositol-4-phosphate 5-kinase, type 1 alpha [Source:MGI Symbol;Acc:MGI:107929] [ENSMUST00000107229]
A_55_P2009988	228775	0.000158951	Trib3	3.63581	Mus musculus tribbles homolog 3 (Drosophila) (Trib3), mRNA [NM_175093]
A_51_P381618	85031	0.000104664	Pla1a	3.61874	Mus musculus phospholipase A1 member A (Pla1a), mRNA [NM_134102]
A_55_P2119257	18787	0.00143208	Serpine1	3.58258	Mus musculus serine (or cysteine) peptidase inhibitor, clade E, member 1 (Serpine1), mRNA [NM_008871]
A_55_P2141884	21346	1.21593e-07	Tagln2	3.56544	Mus musculus transgelin 2 (Tagln2), mRNA [NM_178598]
A_55_P2170514	55948	9.39725e-05	Sfn	3.54852	Mus musculus stratifin (Sfn), mRNA [NM_018754]
A_55_P1972381	14621	7.597e-06	Gjb4	3.39988	Mus musculus gap junction protein, beta 4 (Gjb4), mRNA [NM_008127]
A_66_P111660	17748	4.43807e-05	Mt1	3.31199	Mus musculus metallothionein 1 (Mt1), mRNA [NM_013602]
A_55_P2083489	63913	2.75387e-07	Fam129a	3.28787	Mus musculus family with sequence similarity 129, member A (Fam129a), mRNA [NM_022018]
A_65_P01991	228413	3.03651e-06	Prrg4	3.1957	Mus musculus proline rich Gla (G-carboxyglutamic acid) 4 (transmembrane) (Prrg4), mRNA [NM_178695]
A_52_P338956	104816	0.0177941	Aspg	3.12775	Mus musculus asparaginase homolog (S. cerevisiae) (Aspg), mRNA [NM_001081169]
A_51_P255657	70134	0.00185009	2210011C24Rik	3.07231	RIKEN cDNA 2210011C24 gene [Source:MGI Symbol;Acc:MGI:1917384] [ENSMUST00000056686]
A_51_P296608	13197	1.76606e-05	Gadd45a	3.06914	Mus musculus growth arrest and DNA-damage-inducible 45 alpha (Gadd45a), mRNA [NM_007836]
A_51_P245090	11828	0.000259047	Aqp3	3.05235	Mus musculus aquaporin 3 (Aqp3), mRNA [NM_016689]
A_55_P2075200	30935	9.63797e-06	Tor3a	3.04137	Mus musculus torsin family 3, member A (Tor3a), mRNA [NM_023141]
A_51_P204080	15277	3.1806e-08	Hk2	3.03608	Mus musculus hexokinase 2 (Hk2), mRNA [NM_013820]
A_51_P330428	13685	3.02994e-05	Eif4ebp1	3.02372	Mus musculus eukaryotic translation initiation factor 4E binding protein 1 (Eif4ebp1), mRNA [NM_007918]
A_51_P134812	69065	0.00328235	Chac1	3.0074	Mus musculus ChaC, cation transport regulator 1 (Chac1), mRNA [NM_026929]
A_52_P628590	52118	3.60376e-05	Pvr	3.00456	Mus musculus poliovirus receptor (Pvr), mRNA [NM_027514]
A_51_P461040	74175	0.00178263	Crct1	2.98249	Mus musculus cysteine-rich C-terminal 1 (Crct1), mRNA [NM_028798]
A_55_P1986282	12575	0.000166172	Cdkn1a	2.95331	Mus musculus cyclin-dependent kinase inhibitor 1A (P21) (Cdkn1a), transcript variant 2, mRNA [NM_001111099]
A_55_P1989653	108115	2.8479e-05	Slco4a1	2.93228	Mus musculus solute carrier organic anion transporter family, member 4a1 (Slco4a1), mRNA [NM_148933]
A_51_P431785	17930	0.000239355	Myom2	2.88294	Mus musculus myomesin 2 (Myom2), mRNA [NM_008664]
A_55_P2096422	16324	0.0120079	Inhbb	2.86693	Mus musculus inhibin beta-B (Inhbb), mRNA [NM_008381]
A_55_P2003410	16644	0.0391742	Kng1	2.85823	Mus musculus kininogen 1 (Kng1), transcript variant 1, mRNA [NM_001102411]
A_55_P1997766	11433	3.0467e-05	Acp5	2.85576	Mus musculus acid phosphatase 5, tartrate resistant (Acp5), transcript variant 1, mRNA [NM_001102405]
A_55_P1985850	21857	0.00592979	Timp1	2.82833	Mus musculus tissue inhibitor of metalloproteinase 1 (Timp1), transcript variant 1, mRNA [NM_001044384]
A_55_P2008438	12578	0.0389904	Cdkn2a	2.79084	Mus musculus cyclin-dependent kinase inhibitor 2A (Cdkn2a), transcript variant 1, mRNA [NM_009877]
A_51_P302377	14181	0.00133411	Fgfbp1	2.76836	Mus musculus fibroblast growth factor binding protein 1 (Fgfbp1), transcript variant 2, mRNA [NM_008009]
A_55_P2037608	11433	4.1724e-05	Acp5	2.75089	Mus musculus acid phosphatase 5, tartrate resistant (Acp5), transcript variant 1, mRNA [NM_001102405]
A_66_P123683	109019	1.25615e-06	Nabp1	2.74937	Mus musculus nucleic acid binding protein 1 (Nabp1), mRNA [NM_028696]
A_51_P169693	69550	2.52642e-05	Bst2	2.72691	Mus musculus bone marrow stromal cell antigen 2 (Bst2), mRNA [NM_198095]
A_66_P121976	269356	1.56053e-06	Slc4a11	2.71763	Mus musculus solute carrier family 4, sodium bicarbonate transporter-like, member 11 (Slc4a11), mRNA [NM_001081162]
A_51_P279163	234779	9.2426e-07	Plcg2	2.70527	Mus musculus phospholipase C, gamma 2 (Plcg2), mRNA [NM_172285]
A_52_P613241	15894	0.00622431	Icam1	2.69706	Mus musculus intercellular adhesion molecule 1 (Icam1), mRNA [NM_010493]
A_51_P161323	245527	5.2605e-05	Eda2r	2.6861	Mus musculus ectodysplasin A2 receptor (Eda2r), transcript variant 2, mRNA [NM_175540]
A_51_P347862	109711	3.73731e-05	Actn1	2.66993	Mus musculus actinin, alpha 1 (Actn1), mRNA [NM_134156]
A_30_P01024344	n/a	0.022882	n/a	2.65514	lincRNA:chr4:149445201-149445902 forward strand
A_30_P01024775	n/a	0.000123932	n/a	2.65451	lincRNA:chr19:53517903-53540753 forward strand
A_55_P2133405	73712	0.00675297	Dmkn	2.65298	Mus musculus dermokine (Dmkn), transcript variant 3, mRNA [NM_001166173]
A_55_P2074631	12877	3.7243e-05	Cpeb1	2.6481	Mus musculus cytoplasmic polyadenylation element binding protein 1 (Cpeb1), transcript variant 1, mRNA [NM_001252525]
A_51_P405397	13601	0.0115758	Ecm1	2.64396	Mus musculus extracellular matrix protein 1 (Ecm1), transcript variant 1, mRNA [NM_007899]
A_51_P431737	107869	0.00208352	Cth	2.63206	Mus musculus cystathionase (cystathionine gamma-lyase) (Cth), mRNA [NM_145953]
A_55_P1959923	107869	0.00207724	Cth	2.63153	Mus musculus cystathionase (cystathionine gamma-lyase) (Cth), mRNA [NM_145953]
A_51_P150653	13924	0.00803858	Ptprv	2.58891	Mus musculus protein tyrosine phosphatase, receptor type, V (Ptprv), mRNA [NM_007955]
A_52_P569375	14176	0.0374994	Fgf5	2.5783	Mus musculus fibroblast growth factor 5 (Fgf5), mRNA [NM_010203]
A_30_P01025511	n/a	0.0324955	n/a	2.57508	lincRNA:chr4:149445201-149445902 forward strand
A_55_P2097448	19663	6.10602e-09	Rbpms	2.57468	Mus musculus RNA binding protein gene with multiple splicing (Rbpms), transcript variant 3, mRNA [NM_001042675]
A_51_P426195	18158	0.0152649	Nppb	2.54188	Mus musculus natriuretic peptide type B (Nppb), mRNA [NM_008726]
A_51_P518051	319520	1.559e-06	Dusp4	2.53168	Mus musculus dual specificity phosphatase 4 (Dusp4), mRNA [NM_176933]
A_51_P507290	12224	0.00012873	Klf5	2.50616	Mus musculus Kruppel-like factor 5 (Klf5), mRNA [NM_009769]
A_51_P348433	19415	4.64975e-05	Rasal1	2.49022	Mus musculus RAS protein activator like 1 (GAP1 like) (Rasal1), mRNA [NM_013832]
A_55_P2051254	19296	1.69949e-06	Pvt1	2.48645	Mus musculus plasmacytoma variant translocation 1 (Pvt1), non-coding RNA [NR_003368]
A_55_P1959496	216161	7.21377e-06	Sbno2	2.48486	Mus musculus strawberry notch homolog 2 (Drosophila), mRNA (cDNA clone IMAGE:3376209), complete cds. [BC064113]
A_52_P184149	17768	0.00752307	Mthfd2	2.45889	Mus musculus methylenetetrahydrofolate dehydrogenase (NAD+ dependent), methenyltetrahydrofolate cyclohydrolase (Mthfd2), nuclear gene encoding mitochondrial protein, mRNA [NM_008638]
A_55_P1959748	27053	0.00671471	Asns	2.43265	Mus musculus asparagine synthetase (Asns), mRNA [NM_012055]
A_55_P2170009	212442	7.02773e-07	Lactb2	2.431	Mus musculus lactamase, beta 2 (Lactb2), mRNA [NM_145381]
A_30_P01028062	n/a	2.23574e-06	n/a	2.42926	lincRNA:chr4:127020290-127020504 forward strand
A_55_P2142575	214575	0.000734382	Tdrd5	2.42154	Mus musculus tudor domain containing 5 (Tdrd5), mRNA [NM_001134741]
A_51_P311904	19229	9.98417e-06	Ptk2b	2.4199	Mus musculus PTK2 protein tyrosine kinase 2 beta (Ptk2b), transcript variant 3, mRNA [NM_172498]
A_55_P2178678	94045	0.000134293	P2rx5	2.41832	Mus musculus purinergic receptor P2X, ligand-gated ion channel, 5 (P2rx5), mRNA [NM_033321]
A_51_P453909	13107	0.0758847	Cyp2f2	2.41814	Mus musculus cytochrome P450, family 2, subfamily f, polypeptide 2 (Cyp2f2), mRNA [NM_007817]
A_55_P2034033	16161	4.71621e-05	Il12rb1	2.41094	Mus musculus interleukin 12 receptor, beta 1 (Il12rb1), mRNA [NM_008353]
A_51_P371867	70696	0.0511114	3830417A13Rik	2.40463	Mus musculus RIKEN cDNA 3830417A13 gene (3830417A13Rik), mRNA [NM_027512]
A_52_P104824	56419	0.000247477	Diap3	2.40421	Mus musculus diaphanous homolog 3 (Drosophila) (Diap3), mRNA [NM_019670]
A_55_P1965000	230073	0.00215084	Ddx58	2.40415	Mus musculus DEAD (Asp-Glu-Ala-Asp) box polypeptide 58 (Ddx58), mRNA [NM_172689]
A_52_P491569	74211	1.13513e-05	1700017B05Rik	2.40365	Mus musculus RIKEN cDNA 1700017B05 gene (1700017B05Rik), mRNA [NM_028820]
A_55_P1966659	547349	1.44465e-06	LOC547349	2.38717	Mus musculus MHC class I family member (LOC547349), mRNA [NM_001025208]
A_51_P329928	27280	6.57973e-05	Phlda3	2.36608	Mus musculus pleckstrin homology-like domain, family A, member 3 (Phlda3), mRNA [NM_013750]
A_30_P01020072	n/a	5.20641e-07	n/a	2.35683	lincRNA:chr7:128341797-128414692 reverse strand
A_51_P499838	12182	0.000179962	Bst1	2.35168	Mus musculus bone marrow stromal cell antigen 1 (Bst1), mRNA [NM_009763]
A_51_P429335	54373	0.000123932	Prss16	2.32617	Mus musculus protease, serine, 16 (thymus) (Prss16), mRNA [NM_019429]
A_55_P2140592	73712	0.00994675	Dmkn	2.32487	Mus musculus dermokine (Dmkn), transcript variant 3, mRNA [NM_001166173]
A_51_P263965	15368	0.00772829	Hmox1	2.31192	Mus musculus heme oxygenase (decycling) 1 (Hmox1), mRNA [NM_010442]
A_52_P141338	64833	3.87513e-07	Acot10	2.30817	Mus musculus acyl-CoA thioesterase 10 (Acot10), mRNA [NM_022816]
A_55_P1986296	21346	0.000138674	Tagln2	2.30675	Mus musculus transgelin 2 (Tagln2), mRNA [NM_178598]
A_30_P01028728	n/a	1.06416e-05	n/a	2.29055	lincRNA:chr7:128341797-128414692 reverse strand
A_66_P131645	101055828	4.87679e-05	LOC101055828	2.28977	PREDICTED: Mus musculus protein AHNAK2-like (LOC101055828), mRNA [XM_003945924]
A_55_P2055123	20321	1.66452e-05	Frrs1	2.28562	Mus musculus ferric-chelate reductase 1 (Frrs1), transcript variant 1, mRNA [NM_001113478]
A_51_P243914	54353	4.77501e-07	Skap2	2.28386	Mus musculus src family associated phosphoprotein 2 (Skap2), mRNA [NM_018773]
A_52_P46085	78388	3.06662e-06	Mvp	2.27978	Mus musculus major vault protein (Mvp), mRNA [NM_080638]
A_55_P1991401	71176	0.00185514	Fbxo24	2.2741	Mus musculus F-box protein 24 (Fbxo24), mRNA [NM_027708]
A_55_P2016034	434341	0.0445573	Nlrc5	2.27082	Mus musculus NLR family, CARD domain containing 5 (Nlrc5), mRNA [NM_001033207]
A_51_P343954	228413	5.53833e-05	Prrg4	2.25735	Mus musculus proline rich Gla (G-carboxyglutamic acid) 4 (transmembrane) (Prrg4), mRNA [NM_178695]
A_30_P01028830	n/a	3.04504e-06	n/a	2.25506	lincRNA:chr7:128341797-128414692 reverse strand
A_55_P1968723	12457	4.50882e-06	Ccrn4l	2.24289	Mus musculus CCR4 carbon catabolite repression 4-like (S. cerevisiae) (Ccrn4l), mRNA [NM_009834]
A_52_P392674	56360	1.29734e-06	Acot9	2.24218	Mus musculus acyl-CoA thioesterase 9 (Acot9), nuclear gene encoding mitochondrial protein, mRNA [NM_019736]
A_55_P1965160	214575	0.00620761	Tdrd5	2.23656	Mus musculus tudor domain containing 5 (Tdrd5), mRNA [NM_001134741]
A_30_P01030574	n/a	0.000102507	n/a	2.22967	lincRNA:chr4:146507925-146532650 reverse strand
A_30_P01026730	n/a	6.97403e-06	n/a	2.22772	lincRNA:chr7:128341797-128414692 reverse strand
A_51_P369252	74041	1.12782e-06	4632434I11Rik	2.22712	Mus musculus RIKEN cDNA 4632434I11 gene (4632434I11Rik), mRNA [NM_001080995]
A_51_P308796	14283	0.000300255	Fosl1	2.22623	Mus musculus fos-like antigen 1 (Fosl1), mRNA [NM_010235]
A_51_P108978	50918	0.00227015	Myadm	2.22043	Mus musculus myeloid-associated differentiation marker (Myadm), transcript variant 4, mRNA [NM_016969]
A_55_P2082203	217578	1.17844e-05	Baz1a	2.20917	Mus musculus bromodomain adjacent to zinc finger domain 1A (Baz1a), mRNA [NM_013815]
A_52_P253915	110911	0.000247234	Cds2	2.203	Mus musculus CDP-diacylglycerol synthase (phosphatidate cytidylyltransferase) 2 (Cds2), mRNA [NM_138651]
A_30_P01025687	n/a	3.13705e-07	n/a	2.18754	lincRNA:chr15:61984389-62102500 forward strand
A_55_P2028015	114774	5.48046e-05	Pawr	2.18354	Mus musculus PRKC, apoptosis, WT1, regulator (Pawr), mRNA [NM_054056]
A_66_P118600	16772	3.36535e-06	Lama1	2.17763	Mus musculus laminin, alpha 1 (Lama1), mRNA [NM_008480]
A_55_P2027836	21933	4.15766e-05	Tnfrsf10b	2.17662	Mus musculus tumor necrosis factor receptor superfamily, member 10b (Tnfrsf10b), mRNA [NM_020275]
A_51_P157270	217682	0.0039121	Plekhd1	2.1748	Mus musculus pleckstrin homology domain containing, family D (with coiled-coil domains) member 1 (Plekhd1), mRNA [NM_001177503]
A_52_P616392	216161	1.36203e-05	Sbno2	2.17096	Mus musculus strawberry notch homolog 2 (Drosophila) (Sbno2), mRNA [NM_183426]
A_55_P2130970	671535	0.000680967	Parp10	2.16939	Mus musculus poly (ADP-ribose) polymerase family, member 10 (Parp10), transcript variant 2, mRNA [NM_001163576]
A_30_P01023606	n/a	1.18131e-05	n/a	2.15378	lincRNA:chr4:146507925-146532650 reverse strand
A_55_P2113703	272382	0.019829	Spib	2.1532	Mus musculus Spi-B transcription factor (Spi-1/PU.1 related) (Spib), mRNA [NM_019866]
A_51_P229676	22038	0.000289854	Plscr1	2.14301	Mus musculus phospholipid scramblase 1 (Plscr1), mRNA [NM_011636]
A_52_P193301	66371	9.248e-05	Chmp4c	2.14171	Mus musculus charged multivesicular body protein 4C (Chmp4c), mRNA [NM_025519]
A_52_P315369	72017	0.000554443	Cyb5r1	2.13331	Mus musculus cytochrome b5 reductase 1 (Cyb5r1), mRNA [NM_028057]
A_55_P1968433	231510	1.85873e-05	Agpat9	2.12277	Mus musculus 1-acylglycerol-3-phosphate O-acyltransferase 9 (Agpat9), transcript variant 1, mRNA [NM_172715]
A_55_P2115582	20515	1.55773e-06	Slc20a1	2.11239	Mus musculus solute carrier family 20, member 1 (Slc20a1), transcript variant 1, mRNA [NM_015747]
A_30_P01029783	n/a	1.83374e-05	n/a	2.09931	lincRNA:chr4:146507925-146532650 reverse strand
A_52_P423810	17748	0.0614098	Mt1	2.09002	Mus musculus NOD-derived CD11c +ve dendritic cells cDNA, RIKEN full-length enriched library, clone:F630112M19 product:metallothionein 1, full insert sequence. [AK154954]
A_55_P2074924	333654	8.73036e-05	Ppp1r13l	2.08876	Mus musculus protein phosphatase 1, regulatory (inhibitor) subunit 13 like (Ppp1r13l), mRNA [NM_001010836]
A_51_P251357	51797	7.5215e-07	Ctps	2.08414	Mus musculus cytidine 5'-triphosphate synthase (Ctps), mRNA [NM_016748]
A_52_P518997	13836	3.12441e-05	Epha2	2.07954	Mus musculus Eph receptor A2 (Epha2), mRNA [NM_010139]
A_30_P01025655	n/a	0.000522519	n/a	2.07769	lincRNA:chr14:26842169-26845456 forward strand
A_52_P257812	16956	0.088678	Lpl	2.07444	Mus musculus lipoprotein lipase (Lpl), mRNA [NM_008509]
A_55_P1983999	28075	6.99696e-06	Desi1	2.06879	Mus musculus desumoylating isopeptidase 1 (Desi1), mRNA [NM_134095]
A_55_P2154208	78781	5.9405e-05	Zc3hav1	2.05799	Mus musculus adult male bone cDNA, RIKEN full-length enriched library, clone:9830115L13 product:unclassifiable, full insert sequence. [AK036481]
A_66_P136899	192185	4.08566e-06	Nadk	2.05628	Mus musculus NAD kinase (Nadk), transcript variant 1, mRNA [NM_001159637]
A_55_P2142232	628900	0.0192025	Serpina3i	2.04594	Mus musculus serine (or cysteine) peptidase inhibitor, clade A, member 3I (Serpina3i), mRNA [NM_001199940]
A_52_P452787	18571	0.000381345	Pdcd6ip	2.02986	Mus musculus programmed cell death 6 interacting protein (Pdcd6ip), transcript variant 3, mRNA [NM_011052]
A_55_P1968231	19663	2.7895e-05	Rbpms	2.0231	Mus musculus RNA binding protein gene with multiple splicing (Rbpms), transcript variant 1, mRNA [NM_019733]
A_55_P2051778	54200	0.046398	Sult2b1	2.02057	Mus musculus sulfotransferase family, cytosolic, 2B, member 1 (Sult2b1), mRNA [NM_017465]
A_51_P302942	75668	0.00534438	Rasl10a	2.01917	Mus musculus RAS-like, family 10, member A (Rasl10a), mRNA [NM_145216]
A_51_P464387	80888	0.00020366	Hspb8	2.01232	Mus musculus heat shock protein 8 (Hspb8), mRNA [NM_030704]
A_55_P2107207	664862	2.64428e-05	Gpr137b-ps	2.01215	Mus musculus adult male tongue cDNA, RIKEN full-length enriched library, clone:2310041G17 product:transmembrane 7 superfamily member 1, full insert sequence. [AK009736]
A_52_P114494	20852	7.88182e-06	Stat6	2.01041	Mus musculus signal transducer and activator of transcription 6 (Stat6), mRNA [NM_009284]
A_30_P01023090	n/a	0.000146933	n/a	2.0071	lincRNA:chr14:26973425-26986650 forward strand
A_55_P2072035	21838	0.00287324	Thy1	2.00118	Mus musculus thymus cell antigen 1, theta (Thy1), mRNA [NM_009382]
A_51_P455932	14063	0.000983255	F2rl1	1.99037	Mus musculus coagulation factor II (thrombin) receptor-like 1 (F2rl1), mRNA [NM_007974]
A_51_P480241	13710	3.82979e-05	Elf3	1.98862	Mus musculus E74-like factor 3 (Elf3), transcript variant 2, mRNA [NM_007921]
A_55_P2032192	22003	0.0017562	Tpm1	1.98828	Mus musculus tropomyosin 1, alpha (Tpm1), transcript variant 2, mRNA [NM_001164249]
A_55_P2158011	51944	1.23336e-05	Knstrn	1.98772	Mus musculus kinetochore-localized astrin/SPAG5 binding (Knstrn), mRNA [NM_026412]
A_55_P1953003	140494	0.0148812	Atp6v0a4	1.98742	Mus musculus ATPase, H+ transporting, lysosomal V0 subunit A4 (Atp6v0a4), mRNA [NM_080467]
A_51_P234253	228765	0.0125093	Sdcbp2	1.98733	Mus musculus syndecan binding protein (syntenin) 2 (Sdcbp2), mRNA [NM_145535]
A_55_P2095251	269344	0.00051331	Ell3	1.98673	Mus musculus elongation factor RNA polymerase II-like 3 (Ell3), mRNA [NM_145973]
A_51_P203955	14469	0.0310303	Gbp2	1.97931	Mus musculus guanylate binding protein 2 (Gbp2), mRNA [NM_010260]
A_55_P2064701	320352	0.0502071	Lrrc31	1.97836	PREDICTED: Mus musculus leucine rich repeat containing 31 (Lrrc31), misc_RNA [XR_002334]
A_52_P574653	12122	4.71228e-06	Bid	1.97651	Mus musculus BH3 interacting domain death agonist (Bid), mRNA [NM_007544]
A_55_P2175955	71345	0.00224327	Ano9	1.97012	Mus musculus anoctamin 9 (Ano9), mRNA [NM_178381]
A_55_P2009375	18557	4.33512e-05	Cdk18	1.96519	Mus musculus cyclin-dependent kinase 18 (Cdk18), mRNA [NM_008795]
A_52_P193925	72043	3.07561e-06	Sulf2	1.96022	Mus musculus sulfatase 2 (Sulf2), transcript variant 2, mRNA [NM_028072]
A_51_P438527	72017	0.00739107	Cyb5r1	1.95306	Mus musculus cytochrome b5 reductase 1 (Cyb5r1), mRNA [NM_028057]
A_30_P01019479	n/a	8.72465e-05	n/a	1.93915	lincRNA:chr14:26834450-26847000 forward strand
A_55_P1954331	68016	0.00869182	Murc	1.93837	Mus musculus muscle-related coiled-coil protein (Murc), mRNA [NM_026509]
A_55_P2061371	217066	0.010891	Gm15698	1.93488	Mus musculus predicted gene 15698 (Gm15698), non-coding RNA [NR_003564]
A_30_P01024251	n/a	6.64932e-05	n/a	1.92962	lincRNA:chr14:26834450-26847000 forward strand
A_52_P168575	434197	0.000667189	Fam169b	1.92941	Mus musculus family with sequence similarity 169, member B (Fam169b), mRNA [NM_001013811]
A_30_P01024929	n/a	2.21975e-05	n/a	1.92481	lincRNA:chr4:146507925-146532650 reverse strand
A_51_P509669	227620	2.09497e-05	Uap1l1	1.91658	Mus musculus UDP-N-acteylglucosamine pyrophosphorylase 1-like 1 (Uap1l1), mRNA [NM_001033293]
A_66_P118091	30935	0.000644056	Tor3a	1.90947	Mus musculus torsin family 3, member A (Tor3a), mRNA [NM_023141]
A_51_P329332	116914	2.21239e-07	Slc19a2	1.90523	Mus musculus solute carrier family 19 (thiamine transporter), member 2 (Slc19a2), mRNA [NM_054087]
A_55_P2106039	53608	8.82664e-05	Map3k6	1.89937	Mus musculus mitogen-activated protein kinase kinase kinase 6 (Map3k6), mRNA [NM_016693]
A_55_P2159870	21679	7.00235e-05	Tead4	1.89455	Mus musculus TEA domain family member 4 (Tead4), transcript variant 1, mRNA [NM_011567]
A_51_P211131	103213	0.000598673	Traf3ip2	1.89278	Mus musculus TRAF3 interacting protein 2 (Traf3ip2), mRNA [NM_134000]
A_52_P558859	66922	0.000509197	Rras2	1.89235	Mus musculus related RAS viral (r-ras) oncogene homolog 2 (Rras2), mRNA [NM_025846]
A_55_P2013760	213053	0.00777474	Slc39a14	1.89085	Mus musculus solute carrier family 39 (zinc transporter), member 14 (Slc39a14), transcript variant 1, mRNA [NM_001135151]
A_51_P320089	14630	0.000214118	Gclm	1.88208	Mus musculus glutamate-cysteine ligase, modifier subunit (Gclm), mRNA [NM_008129]
A_55_P2065621	170833	1.30137e-07	Hook2	1.88062	Mus musculus hook homolog 2 (Drosophila) (Hook2), transcript variant 1, mRNA [NM_133255]
A_51_P208922	20856	0.00311167	Stc2	1.87636	Mus musculus stanniocalcin 2 (Stc2), mRNA [NM_011491]
A_51_P223776	217166	0.00219991	Nr1d1	1.87157	Mus musculus nuclear receptor subfamily 1, group D, member 1 (Nr1d1), mRNA [NM_145434]
A_55_P1995045	78781	0.000514293	Zc3hav1	1.87056	Mus musculus zinc finger CCCH type, antiviral 1 (Zc3hav1), transcript variant 2, mRNA [NM_028864]
A_51_P350332	19663	1.54417e-05	Rbpms	1.86608	Mus musculus RNA binding protein gene with multiple splicing (Rbpms), transcript variant 1, mRNA [NM_019733]
A_66_P122860	245527	0.000114099	Eda2r	1.86188	Mus musculus ectodysplasin A2 receptor (Eda2r), transcript variant 3, mRNA [NM_001161433]
A_55_P2055168	100039042	0.00100131	Gm2016	1.85708	Mus musculus predicted gene 2016 (Gm2016), mRNA [NM_001122662]
A_66_P124724	75234	0.00407978	Rnf19b	1.85525	ring finger protein 19B [Source:MGI Symbol;Acc:MGI:1922484] [ENSMUST00000030584]
A_51_P424338	18104	0.0930513	Nqo1	1.85272	Mus musculus NAD(P)H dehydrogenase, quinone 1 (Nqo1), mRNA [NM_008706]
A_51_P149422	64337	0.0242492	Gng13	1.85168	Mus musculus guanine nucleotide binding protein (G protein), gamma 13 (Gng13), mRNA [NM_022422]
A_30_P01032002	n/a	0.0596588	n/a	1.84841	lincRNA:chr4:149445201-149445902 forward strand
A_55_P1966369	17864	0.0162953	Mybl1	1.84438	Mus musculus myeloblastosis oncogene-like 1 (Mybl1), mRNA [NM_008651]
A_55_P2071970	78286	8.52948e-05	Nav2	1.8428	Mus musculus neuron navigator 2 (Nav2), transcript variant 1, mRNA [NM_175272]
A_55_P2157478	n/a	8.63511e-06	n/a	1.83988	n/a
A_51_P181319	67880	0.000159126	Dcxr	1.83975	Mus musculus dicarbonyl L-xylulose reductase (Dcxr), mRNA [NM_026428]
A_66_P136186	22390	8.23425e-07	Wee1	1.83851	Mus musculus WEE 1 homolog 1 (S. pombe) (Wee1), mRNA [NM_009516]
A_66_P111798	387524	0.00122879	Znrf2	1.82809	Mus musculus zinc and ring finger 2 (Znrf2), mRNA [NM_199143]
A_55_P2308283	100504104	0.000196681	Gm16062	1.82703	Mus musculus predicted gene 16062 (Gm16062), non-coding RNA [NR_045686]
A_55_P2077628	67880	0.00097491	Dcxr	1.82435	dicarbonyl L-xylulose reductase [Source:MGI Symbol;Acc:MGI:1915130] [ENSMUST00000106148]
A_55_P1956627	71862	0.031031	Gpr160	1.82392	Mus musculus G protein-coupled receptor 160 (Gpr160), transcript variant 1, mRNA [NM_001134385]
A_65_P00601	20852	2.75471e-07	Stat6	1.81518	Mus musculus signal transducer and activator of transcription 6 (Stat6), mRNA [NM_009284]
A_52_P418644	18824	3.18242e-06	Plp2	1.81476	Mus musculus proteolipid protein 2 (Plp2), mRNA [NM_019755]
A_51_P254656	15186	0.0419395	Hdc	1.81093	Mus musculus histidine decarboxylase (Hdc), mRNA [NM_008230]
A_55_P2043921	15364	0.0255266	Hmga2	1.81022	Mus musculus high mobility group AT-hook 2 (Hmga2), mRNA [NM_010441]
A_51_P145520	24058	0.000349193	Sigirr	1.8089	Mus musculus single immunoglobulin and toll-interleukin 1 receptor (TIR) domain (Sigirr), mRNA [NM_023059]
A_55_P2028259	217344	7.07474e-06	Rhbdf2	1.80857	Mus musculus rhomboid 5 homolog 2 (Drosophila) (Rhbdf2), transcript variant 1, mRNA [NM_172572]
A_51_P270733	20972	1.00678e-05	Syngr1	1.8026	Mus musculus synaptogyrin 1 (Syngr1), transcript variant 1b, mRNA [NM_009303]
A_55_P2037343	15007	0.00616173	H2-Q10	1.8025	Mus musculus histocompatibility 2, Q region locus 10 (H2-Q10), mRNA [NM_010391]
A_51_P379373	212442	3.931e-06	Lactb2	1.80153	Mus musculus lactamase, beta 2 (Lactb2), mRNA [NM_145381]
A_30_P01029551	n/a	0.0511174	n/a	1.80085	lincRNA:chr15:61984389-62102500 forward strand
A_51_P227275	12994	0.0130164	Csn3	1.79463	casein kappa [Source:MGI Symbol;Acc:MGI:107461] [ENSMUST00000001667]
A_51_P296487	16987	2.34098e-05	Lss	1.79217	Mus musculus lanosterol synthase (Lss), mRNA [NM_146006]
A_52_P366525	67876	6.40204e-06	Coq10b	1.78331	Mus musculus coenzyme Q10 homolog B (S. cerevisiae) (Coq10b), nuclear gene encoding mitochondrial protein, transcript variant 1, mRNA [NM_001039710]
A_55_P2116664	170833	2.78132e-06	Hook2	1.78313	Mus musculus hook homolog 2 (Drosophila) (Hook2), transcript variant 1, mRNA [NM_133255]
A_55_P2121886	338372	4.3026e-06	Map3k9	1.78158	Mus musculus mitogen-activated protein kinase kinase kinase 9 (Map3k9), transcript variant 1, mRNA [NM_001174107]
A_52_P532313	194744	0.000130598	Slc25a43	1.77878	Mus musculus solute carrier family 25, member 43 (Slc25a43), nuclear gene encoding mitochondrial protein, mRNA [NM_001085497]
A_52_P602669	238568	0.00346745	Serpinb6d	1.77214	Mus musculus serine (or cysteine) peptidase inhibitor, clade B, member 6d (Serpinb6d), mRNA [NM_001076790]
A_30_P01018424	n/a	0.000146123	n/a	1.76927	lincRNA:chr14:26834450-26847000 forward strand
A_55_P2000280	270685	5.63769e-05	Mthfd1l	1.76778	Mus musculus methylenetetrahydrofolate dehydrogenase (NADP+ dependent) 1-like (Mthfd1l), nuclear gene encoding mitochondrial protein, transcript variant 3, mRNA [NM_001170786]
A_55_P2168736	19698	9.46778e-05	Relb	1.76698	Mus musculus avian reticuloendotheliosis viral (v-rel) oncogene related B (Relb), mRNA [NM_009046]
A_52_P624107	266459	0.0256812	Gm5039	1.76149	Mus musculus predicted gene 5039 (Gm5039), non-coding RNA [NR_003647]
A_55_P2016462	15945	0.0164196	Cxcl10	1.7536	Mus musculus chemokine (C-X-C motif) ligand 10 (Cxcl10), mRNA [NM_021274]
A_52_P488437	27260	0.00136774	Plek2	1.74869	Mus musculus pleckstrin 2 (Plek2), mRNA [NM_013738]
A_52_P167278	270685	0.000197801	Mthfd1l	1.74767	Mus musculus methylenetetrahydrofolate dehydrogenase (NADP+ dependent) 1-like (Mthfd1l), nuclear gene encoding mitochondrial protein, transcript variant 2, mRNA [NM_172308]
A_30_P01026095	n/a	3.45733e-05	n/a	1.74727	lincRNA:chr7:128341797-128414692 reverse strand
A_51_P481693	50527	0.000640391	Ero1l	1.74629	Mus musculus ERO1-like (S. cerevisiae) (Ero1l), mRNA [NM_015774]
A_55_P2178733	57915	8.88062e-05	Tbc1d1	1.74585	Mus musculus TBC1 domain family, member 1 (Tbc1d1), mRNA [NM_019636]
A_51_P179131	22323	0.0010112	Vasp	1.74412	Mus musculus vasodilator-stimulated phosphoprotein (Vasp), mRNA [NM_009499]
A_51_P389751	19698	6.50021e-05	Relb	1.74256	Mus musculus avian reticuloendotheliosis viral (v-rel) oncogene related B (Relb), mRNA [NM_009046]
A_66_P138201	434769	0.0677684	Rhox10	1.74129	Mus musculus reproductive homeobox 10 (Rhox10), mRNA [NM_001024850]
A_55_P2047614	235047	1.7475e-05	Zfp809	1.73905	Mus musculus zinc finger protein 809 (Zfp809), transcript variant 1, mRNA [NM_172763]
A_55_P1993744	17909	0.000345662	Myo10	1.73877	Mus musculus myosin X (Myo10), mRNA [NM_019472]
A_30_P01025818	n/a	0.0346285	n/a	1.73685	lincRNA:chr19:5834117-5835940 reverse strand
A_51_P479808	50772	0.000711639	Mapk6	1.73555	Mus musculus mitogen-activated protein kinase 6 (Mapk6), transcript variant 2, mRNA [NM_027418]
A_52_P83557	99371	2.25447e-06	Arfgef2	1.73546	Mus musculus ADP-ribosylation factor guanine nucleotide-exchange factor 2 (brefeldin A-inhibited) (Arfgef2), mRNA [NM_001085495]
A_55_P1972720	29858	1.00241e-05	Pmm1	1.73254	Mus musculus phosphomannomutase 1 (Pmm1), mRNA [NM_013872]
A_55_P1977583	11744	0.000141902	Anxa11	1.73061	Mus musculus annexin A11 (Anxa11), mRNA [NM_013469]
A_55_P2034300	94346	0.0154161	Tmem40	1.72461	Mus musculus transmembrane protein 40 (Tmem40), transcript variant 1, mRNA [NM_001168256]
A_30_P01019037	n/a	0.0294223	n/a	1.72078	lincRNA:chr19:5834117-5835940 reverse strand
A_55_P2094524	100043424	0.0855072	Gm14005	1.70948	Mus musculus predicted gene 14005 (Gm14005), transcript variant 2, non-coding RNA [NR_028590]
A_55_P2086507	12095	0.0191454	Bglap3	1.70923	Mus musculus bone gamma-carboxyglutamate protein 3 (Bglap3), mRNA [NM_031368]
A_55_P2090060	242125	0.0648866	Mab21l3	1.70676	Mus musculus mab-21-like 3 (C. elegans) (Mab21l3), mRNA [NM_172295]
A_66_P100696	13521	6.156e-05	Slc26a2	1.706	Mus musculus solute carrier family 26 (sulfate transporter), member 2 (Slc26a2), mRNA [NM_007885]
A_52_P386627	73914	0.0632723	Irak3	1.70374	Mus musculus interleukin-1 receptor-associated kinase 3 (Irak3), mRNA [NM_028679]
A_55_P2010931	12798	0.000258441	Cnn2	1.6911	Mus musculus calponin 2 (Cnn2), mRNA [NM_007725]
A_55_P2038494	104444	0.000136719	Rexo2	1.69033	Mus musculus REX2, RNA exonuclease 2 homolog (S. cerevisiae) (Rexo2), nuclear gene encoding mitochondrial protein, mRNA [NM_024233]
A_51_P170807	53608	3.65194e-05	Map3k6	1.68716	Mus musculus ASK2 mRNA for apoptosis signal-regulating kinase 2, complete cds. [AB021861]
A_52_P612803	12450	0.000122321	Ccng1	1.68436	Mus musculus cyclin G1 (Ccng1), mRNA [NM_009831]
A_55_P2008591	16653	0.000244908	Kras	1.67814	v-Ki-ras2 Kirsten rat sarcoma viral oncogene homolog [Source:MGI Symbol;Acc:MGI:96680] [ENSMUST00000149314]
A_55_P1959818	94346	0.0182588	Tmem40	1.6767	Mus musculus transmembrane protein 40 (Tmem40), transcript variant 1, mRNA [NM_001168256]
A_51_P257762	18519	0.000568663	Kat2b	1.67395	Mus musculus K(lysine) acetyltransferase 2B (Kat2b), transcript variant 1, mRNA [NM_020005]
A_55_P2047335	12337	0.0112521	Capn5	1.67261	Mus musculus calpain 5 (Capn5), mRNA [NM_007602]
A_55_P1984003	28075	1.51307e-05	Desi1	1.67116	Mus musculus desumoylating isopeptidase 1 (Desi1), mRNA [NM_134095]
A_55_P2009762	102626	0.000873022	Mapkapk3	1.6661	Mus musculus mitogen-activated protein kinase-activated protein kinase 3 (Mapkapk3), mRNA [NM_178907]
A_55_P2046408	n/a	0.00414249	n/a	1.6574	n/a
A_55_P2024220	n/a	0.000867318	n/a	1.65712	n/a
A_55_P2112967	13367	0.00851716	Diap1	1.65636	Mus musculus diaphanous homolog 1 (Drosophila) (Diap1), mRNA [NM_007858]
A_55_P2108837	22146	1.39883e-05	Tuba1c	1.6547	Mus musculus tubulin, alpha 1C (Tuba1c), mRNA [NM_009448]
A_52_P499028	71583	0.0117512	9130008F23Rik	1.65343	Mus musculus RIKEN cDNA 9130008F23 gene (9130008F23Rik), mRNA [NM_027834]
A_52_P364140	16402	0.00108978	Itga5	1.6516	Mus musculus integrin alpha 5 (fibronectin receptor alpha) (Itga5), mRNA [NM_010577]
A_55_P2040121	321022	4.23121e-05	Cdv3	1.64991	Mus musculus carnitine deficiency-associated gene expressed in ventricle 3 (Cdv3), transcript variant 2, mRNA [NM_175833]
A_52_P449629	433667	1.09306e-05	Ankrd13c	1.6464	Mus musculus ankyrin repeat domain 13c (Ankrd13c), mRNA [NM_001013806]
A_30_P01021217	n/a	0.000184123	n/a	1.6459	lincRNA:chr14:26973425-26986650 forward strand
A_51_P215489	224674	0.00112562	Slc37a1	1.64354	Mus musculus solute carrier family 37 (glycerol-3-phosphate transporter), member 1 (Slc37a1), transcript variant 2, mRNA [NM_153062]
A_55_P2060303	17532	0.0169383	Mras	1.6435	Mus musculus muscle and microspikes RAS (Mras), mRNA [NM_008624]
A_55_P2175451	n/a	0.00018043	n/a	1.64281	n/a
A_65_P16208	217578	0.000231462	Baz1a	1.63812	Mus musculus bromodomain adjacent to zinc finger domain 1A (Baz1a), mRNA [NM_013815]
A_66_P110707	381667	0.000869022	Lrcol1	1.63727	Mus musculus leucine rich colipase-like 1 (Lrcol1), mRNA [NM_001033459]
A_55_P1979973	74137	0.00871271	Nuak2	1.63013	Mus musculus NUAK family, SNF1-like kinase, 2 (Nuak2), transcript variant A, mRNA [NM_001195025]
A_51_P225427	67451	0.00096961	Pkp2	1.61748	Mus musculus plakophilin 2 (Pkp2), mRNA [NM_026163]
A_55_P2142172	257921	0.000605574	Olfr1229	1.61311	Mus musculus olfactory receptor 1229 (Olfr1229), mRNA [NM_001011761]
A_55_P2033445	21938	0.0140241	Tnfrsf1b	1.61286	Mus musculus tumor necrosis factor receptor superfamily, member 1b (Tnfrsf1b), mRNA [NM_011610]
A_66_P134534	56298	6.98321e-07	Atl2	1.60863	Mus musculus atlastin GTPase 2 (Atl2), transcript variant 1, mRNA [NM_019717]
A_55_P2080074	101055828	0.000275735	LOC101055828	1.60393	PREDICTED: Mus musculus protein AHNAK2-like (LOC101055828), mRNA [XM_003945924]
A_55_P2007423	17931	0.00400301	Ppp1r12a	1.60376	Mus musculus protein phosphatase 1, regulatory (inhibitor) subunit 12A (Ppp1r12a), mRNA [NM_027892]
A_55_P2080163	52502	0.00039391	Carhsp1	1.59932	Mus musculus calcium regulated heat stable protein 1 (Carhsp1), mRNA [NM_025821]
A_51_P520936	29815	0.00104768	Bcar3	1.59846	Mus musculus breast cancer anti-estrogen resistance 3 (Bcar3), mRNA [NM_013867]
A_55_P2020326	17123	0.00801488	Madcam1	1.59751	Mus musculus mucosal vascular addressin cell adhesion molecule 1 (Madcam1), mRNA [NM_013591]
A_55_P2181928	212980	0.000241679	Slc45a3	1.59593	Mus musculus solute carrier family 45, member 3 (Slc45a3), transcript variant 1, mRNA [NM_145977]
A_52_P340669	17341	0.00236045	Bhlha15	1.59583	Mus musculus basic helix-loop-helix family, member a15 (Bhlha15), mRNA [NM_010800]
A_55_P2082974	108960	0.0001563	Irak2	1.59406	Mus musculus interleukin-1 receptor-associated kinase 2 (Irak2), transcript variant 1, mRNA [NM_172161]
A_52_P92472	n/a	0.000628154	n/a	1.59294	n/a
A_51_P317941	64058	0.00134285	Perp	1.5926	Mus musculus PERP, TP53 apoptosis effector (Perp), mRNA [NM_022032]
A_65_P19149	75805	7.02759e-06	Nln	1.59235	Mus musculus neurolysin (metallopeptidase M3 family) (Nln), nuclear gene encoding mitochondrial protein, mRNA [NM_029447]
A_55_P2074801	19250	0.00149394	Ptpn14	1.59178	Mus musculus protein tyrosine phosphatase, non-receptor type 14 (Ptpn14), mRNA [NM_008976]
A_51_P479914	74769	0.00097473	Pik3cb	1.58951	Mus musculus phosphatidylinositol 3-kinase, catalytic, beta polypeptide (Pik3cb), mRNA [NM_029094]
A_52_P131548	16475	5.32699e-06	Ajuba	1.58351	Mus musculus ajuba LIM protein (Ajuba), mRNA [NM_010590]
A_55_P2039320	216049	8.38607e-05	Zfp365	1.58262	Mus musculus zinc finger protein 365 (Zfp365), mRNA [NM_178679]
A_30_P01031483	n/a	0.000250476	n/a	1.58167	lincRNA:chr15:62046023-62082530 forward strand
A_55_P2150343	234839	0.000673111	Fam38a	1.57056	Mus musculus family with sequence similarity 38, member A (Fam38a), mRNA [NM_001037298]
A_55_P2399688	384009	0.00266606	Glipr2	1.57043	Mus musculus GLI pathogenesis-related 2 (Glipr2), mRNA [NM_027450]
A_55_P2054897	223881	0.00618091	Rnd1	1.57	Mus musculus Rho family GTPase 1 (Rnd1), mRNA [NM_172612]
A_55_P2064547	22146	3.81273e-06	Tuba1c	1.56882	Mus musculus tubulin, alpha 1C, mRNA (cDNA clone MGC:14067 IMAGE:3661220), complete cds. [BC022182]
A_55_P2078143	21906	0.00503851	Otop1	1.56292	Mus musculus otopetrin 1 (Otop1), mRNA [NM_172709]
A_55_P2148288	71913	0.000110788	Tmem79	1.55952	Mus musculus transmembrane protein 79 (Tmem79), mRNA [NM_024246]
A_51_P354652	67554	0.000678086	Slc25a30	1.55837	Mus musculus solute carrier family 25, member 30 (Slc25a30), nuclear gene encoding mitochondrial protein, mRNA [NM_026232]
A_55_P2013591	n/a	0.00405671	n/a	1.55355	n/a
A_55_P1970901	546134	0.000456202	Gramd2	1.55224	Mus musculus GRAM domain containing 2 (Gramd2), mRNA [NM_001033498]
A_66_P133270	66868	0.00019482	Mfsd1	1.55069	Mus musculus major facilitator superfamily domain containing 1 (Mfsd1), mRNA [NM_025813]
A_55_P2069217	66151	0.000224328	Prr13	1.55064	Mus musculus proline rich 13 (Prr13), transcript variant 1, mRNA [NM_025385]
A_51_P150120	211666	0.099657	Mgst2	1.54791	Mus musculus microsomal glutathione S-transferase 2 (Mgst2), mRNA [NM_174995]
A_52_P479269	20969	0.00276566	Sdc1	1.5457	Mus musculus syndecan 1 (Sdc1), mRNA [NM_011519]
A_51_P248122	170770	0.000376389	Bbc3	1.54366	Mus musculus BCL2 binding component 3 (Bbc3), nuclear gene encoding mitochondrial protein, mRNA [NM_133234]
A_52_P539161	17252	0.00105245	Rdh11	1.53564	Mus musculus retinol dehydrogenase 11 (Rdh11), mRNA [NM_021557]
A_55_P2006525	229595	0.000993748	Adamtsl4	1.53507	Mus musculus ADAMTS-like 4 (Adamtsl4), mRNA [NM_144899]
A_51_P111164	223881	0.00326687	Rnd1	1.52653	Mus musculus Rho family GTPase 1 (Rnd1), mRNA [NM_172612]
A_55_P2142222	546546	0.0927888	Serpina3h	1.5263	Mus musculus serine (or cysteine) peptidase inhibitor, clade A, member 3H (Serpina3h), non-coding RNA [NR_033450]
A_52_P116372	108954	1.80203e-06	Ppp1r15b	1.5249	Mus musculus protein phosphatase 1, regulatory (inhibitor) subunit 15b (Ppp1r15b), mRNA [NM_133819]
A_51_P421140	67951	0.00303252	Tubb6	1.52422	Mus musculus tubulin, beta 6 class V (Tubb6), mRNA [NM_026473]
A_55_P2063426	n/a	0.0491337	n/a	1.5231	n/a
A_51_P208801	70316	0.000126035	Ndufab1	1.52088	Mus musculus NADH dehydrogenase (ubiquinone) 1, alpha/beta subcomplex, 1 (Ndufab1), nuclear gene encoding mitochondrial protein, mRNA [NM_028177]
A_51_P420655	72549	0.000442658	Reep4	1.51941	Mus musculus receptor accessory protein 4 (Reep4), mRNA [NM_180588]
A_55_P2018480	67383	0.000204764	2410127L17Rik	1.5179	Mus musculus RIKEN cDNA 2410127L17 gene (2410127L17Rik), mRNA [NM_026120]
A_55_P2060483	67150	7.72486e-05	Rnf141	1.51753	Mus musculus ring finger protein 141 (Rnf141), mRNA [NM_025999]
A_55_P2037338	72469	0.00356127	Plcd3	1.51642	Mus musculus phospholipase C, delta 3 (Plcd3), mRNA [NM_152813]
A_55_P2086433	231655	0.00933647	Oasl1	1.51627	Mus musculus 2'-5' oligoadenylate synthetase-like 1 (Oasl1), mRNA [NM_145209]
A_55_P2013357	19703	0.00585239	Renbp	1.51596	Mus musculus renin binding protein (Renbp), transcript variant 1, mRNA [NM_023132]
A_52_P604629	215418	0.0209496	Csrnp1	1.51401	Mus musculus cysteine-serine-rich nuclear protein 1 (Csrnp1), mRNA [NM_153287]
A_55_P2008258	214048	4.7161e-05	Larp1b	1.51287	Mus musculus La ribonucleoprotein domain family, member 1B (Larp1b), mRNA [NM_001040399]
A_55_P2013356	19703	0.00303802	Renbp	1.5127	Mus musculus renin binding protein (Renbp), transcript variant 1, mRNA [NM_023132]
A_51_P111932	240832	5.54898e-05	Tor1aip2	1.51074	Mus musculus torsin A interacting protein 2 (Tor1aip2), transcript variant 2, mRNA [NM_022329]
A_52_P181468	67956	0.00010985	Setd8	1.50471	Mus musculus SET domain containing (lysine methyltransferase) 8 (Setd8), mRNA [NM_030241]
A_55_P1992769	18472	4.36564e-06	Pafah1b1	1.50356	Mus musculus platelet-activating factor acetylhydrolase, isoform 1b, subunit 1 (Pafah1b1), transcript variant 1, mRNA [NM_013625]
A_51_P296429	66817	8.08796e-05	Tmem170	1.50295	Mus musculus transmembrane protein 170 (Tmem170), mRNA [NM_025781]
A_66_P112853	13664	0.0142092	Eif1a	1.49965	Mus musculus eukaryotic translation initiation factor 1A (Eif1a), mRNA [NM_010120]
A_52_P597461	20482	0.00207945	Skil	1.49885	Mus musculus SKI-like (Skil), transcript variant 1, mRNA [NM_011386]
A_51_P505521	319158	0.010652	Hist1h4i	1.49456	Mus musculus histone cluster 1, H4i, mRNA (cDNA clone IMAGE:4205460), with apparent retained intron. [BC019757]
A_55_P2000062	16362	0.0135322	Irf1	1.49364	Mus musculus interferon regulatory factor 1 (Irf1), transcript variant 1, mRNA [NM_008390]
A_55_P2090194	18824	5.83386e-05	Plp2	1.49271	proteolipid protein 2 [Source:MGI Symbol;Acc:MGI:1298382] [ENSMUST00000033486]
A_51_P242166	66988	6.26822e-06	Lap3	1.48917	Mus musculus leucine aminopeptidase 3 (Lap3), mRNA [NM_024434]
A_55_P2056896	16563	5.37435e-05	Kif2a	1.48634	Mus musculus kinesin family member 2A (Kif2a), transcript variant 1, mRNA [NM_008442]
A_66_P120507	72469	0.00265992	Plcd3	1.48562	Mus musculus phospholipase C, delta 3 (Plcd3), mRNA [NM_152813]
A_55_P1962039	11750	0.000407501	Anxa7	1.48554	Mus musculus annexin A7 (Anxa7), transcript variant 1, mRNA [NM_009674]
A_30_P01020498	n/a	2.22323e-05	n/a	1.48094	lincRNA:chr12:21584725-21595050 reverse strand
A_55_P2064702	320352	0.0701163	Lrrc31	1.48077	PREDICTED: Mus musculus leucine rich repeat containing 31 (Lrrc31), misc_RNA [XR_002334]
A_52_P168449	19094	1.44287e-06	Mapk11	1.47965	Mus musculus mitogen-activated protein kinase 11 (Mapk11), mRNA [NM_011161]
A_51_P418908	73158	4.13972e-05	Larp1	1.47761	Mus musculus La ribonucleoprotein domain family, member 1 (Larp1), mRNA [NM_028451]
A_55_P2133205	18108	0.00422577	Nmt2	1.47462	Mus musculus N-myristoyltransferase 2 (Nmt2), mRNA [NM_008708]
A_52_P469381	69156	0.000101212	Comtd1	1.47348	Mus musculus catechol-O-methyltransferase domain containing 1 (Comtd1), mRNA [NM_026965]
A_52_P262967	19325	7.52828e-06	Rab10	1.473	Mus musculus RAB10, member RAS oncogene family (Rab10), mRNA [NM_016676]
A_55_P2162935	18208	0.000143673	Ntn1	1.47207	Mus musculus netrin 1 (Ntn1), mRNA [NM_008744]
A_55_P1966958	17261	0.00226296	Mef2d	1.47183	Mus musculus myocyte enhancer factor 2D (Mef2d), mRNA [NM_133665]
A_55_P2020378	98878	0.000111871	Ehd4	1.46956	Mus musculus EH-domain containing 4 (Ehd4), mRNA [NM_133838]
A_51_P317214	242642	0.0047881	Hpdl	1.46128	Mus musculus 4-hydroxyphenylpyruvate dioxygenase-like (Hpdl), mRNA [NM_146256]
A_51_P292030	52014	7.35827e-08	Nus1	1.46126	Mus musculus nuclear undecaprenyl pyrophosphate synthase 1 homolog (S. cerevisiae) (Nus1), mRNA [NM_030250]
A_51_P332652	217430	5.67473e-05	Pqlc3	1.46059	Mus musculus PQ loop repeat containing (Pqlc3), transcript variant 1, mRNA [NM_172574]
A_52_P377326	226971	0.0041628	Plekhb2	1.45983	Mus musculus pleckstrin homology domain containing, family B (evectins) member 2 (Plekhb2), transcript variant 1, mRNA [NM_145516]
A_30_P01022004	n/a	0.00507835	n/a	1.45873	lincRNA:chr14:26973425-26986650 forward strand
A_52_P302395	240028	0.0398342	Lnpep	1.45771	Mus musculus leucyl/cystinyl aminopeptidase (Lnpep), mRNA [NM_172827]
A_55_P2185722	218952	0.00542207	Fermt2	1.45695	Mus musculus fermitin family homolog 2 (Drosophila) (Fermt2), mRNA [NM_146054]
A_55_P2068459	193740	0.0158823	Hspa1a	1.45587	Mus musculus heat shock protein 1A (Hspa1a), mRNA [NM_010479]
A_55_P1985890	99929	0.0630506	Tiparp	1.45359	Mus musculus TCDD-inducible poly(ADP-ribose) polymerase (Tiparp), mRNA [NM_178892]
A_55_P2079516	17524	0.000881728	Mpp1	1.45182	Mus musculus membrane protein, palmitoylated (Mpp1), mRNA [NM_008621]
A_55_P1961423	14859	0.0336513	Gsta3	1.45126	Mus musculus glutathione S-transferase, alpha 3 (Gsta3), transcript variant 1, mRNA [NM_001077353]
A_51_P292008	14778	0.0250232	Gpx3	1.45023	Mus musculus glutathione peroxidase 3 (Gpx3), mRNA [NM_008161]
A_55_P1981674	108147	0.00390166	Atic	1.44482	5-aminoimidazole-4-carboxamide ribonucleotide formyltransferase/IMP cyclohydrolase [Source:MGI Symbol;Acc:MGI:1351352] [ENSMUST00000027384]
A_55_P2023424	106628	1.45778e-07	Trip10	1.44145	Mus musculus thyroid hormone receptor interactor 10 (Trip10), transcript variant 1, mRNA [NM_001242389]
A_55_P2024224	50772	0.00165907	Mapk6	1.44144	Mus musculus mitogen-activated protein kinase 6 (Mapk6), transcript variant 2, mRNA [NM_027418]
A_55_P2061739	19241	0.00380193	Tmsb4x	1.43382	thymosin, beta 4, X chromosome [Source:MGI Symbol;Acc:MGI:99510] [ENSMUST00000112175]
A_55_P2059154	209200	0.0144436	Dtx3l	1.43192	Mus musculus deltex 3-like (Drosophila) (Dtx3l), mRNA [NM_001013371]
A_52_P649296	18176	0.000257519	Nras	1.43169	Mus musculus neuroblastoma ras oncogene (Nras), mRNA [NM_010937]
A_55_P1960916	112407	0.0737559	Egln3	1.42217	Mus musculus EGL nine homolog 3 (C. elegans) (Egln3), mRNA [NM_028133]
A_52_P63343	229599	0.0155608	Gm129	1.42116	Mus musculus predicted gene 129 (Gm129), mRNA [NM_001033302]
A_55_P2139753	76901	2.83816e-06	Phf15	1.42067	Mus musculus PHD finger protein 15 (Phf15), mRNA [NM_199299]
A_51_P115666	105732	0.00219793	Fam83h	1.41911	Mus musculus family with sequence similarity 83, member H (Fam83h), transcript variant 2, mRNA [NM_134087]
A_55_P2182324	n/a	0.061095	n/a	1.41772	Mus musculus adult male medulla oblongata cDNA, RIKEN full-length enriched library, clone:6330504A06 product:unclassifiable, full insert sequence. [AK031940]
A_55_P1974587	229658	0.00207872	Vangl1	1.41625	Mus musculus vang-like 1 (van gogh, Drosophila) (Vangl1), mRNA [NM_177545]
A_55_P2181888	66260	0.000420343	Tmem54	1.41535	Mus musculus transmembrane protein 54 (Tmem54), transcript variant 2, mRNA [NM_133881]
A_55_P2118570	12493	0.0194603	Cd37	1.41217	Mus musculus CD37 antigen (Cd37), mRNA [NM_007645]
A_55_P2120254	69534	0.000244984	Avpi1	1.40993	Mus musculus arginine vasopressin-induced 1 (Avpi1), mRNA [NM_027106]
A_55_P2053933	15375	0.0751449	Foxa1	1.40975	Mus musculus forkhead box A1 (Foxa1), mRNA [NM_008259]
A_55_P2013143	77411	0.000113186	Esrp2	1.40956	Mus musculus epithelial splicing regulatory protein 2 (Esrp2), mRNA [NM_176838]
A_51_P257258	12892	0.00483423	Cpox	1.40754	Mus musculus coproporphyrinogen oxidase (Cpox), mRNA [NM_007757]
A_52_P88695	13139	0.00354563	Dgka	1.40707	Mus musculus diacylglycerol kinase, alpha (Dgka), mRNA [NM_016811]
A_55_P2066429	n/a	3.45333e-05	n/a	1.40555	n/a
A_51_P454103	110173	0.081076	Manba	1.40529	Mus musculus mannosidase, beta A, lysosomal (Manba), mRNA [NM_027288]
A_52_P316437	69053	0.00515051	1810013L24Rik	1.40517	Mus musculus RIKEN cDNA 1810013L24 gene (1810013L24Rik), mRNA [NM_001081400]
A_30_P01027654	n/a	0.00060434	n/a	1.39917	lincRNA:chr15:62046023-62082530 forward strand
A_55_P2072373	17698	4.41886e-05	Msn	1.39825	Mus musculus moesin (Msn), mRNA [NM_010833]
A_52_P517224	433766	0.00103432	Trim63	1.39817	Mus musculus tripartite motif-containing 63 (Trim63), mRNA [NM_001039048]
A_55_P2064578	18759	0.021632	Prkci	1.39783	Mus musculus protein kinase C, iota (Prkci), mRNA [NM_008857]
A_52_P17098	75739	0.0289643	Mpp7	1.39501	Mus musculus membrane protein, palmitoylated 7 (MAGUK p55 subfamily member 7) (Mpp7), transcript variant 2, mRNA [NM_001161620]
A_30_P01022164	n/a	7.48875e-06	n/a	1.38906	lincRNA:chr8:27912000-27992750 forward strand
A_52_P637730	27643	6.82403e-06	Ubl4	1.38773	Mus musculus ubiquitin-like 4 (Ubl4), transcript variant 1, mRNA [NM_145405]
A_30_P01024155	n/a	0.000791252	n/a	1.38734	lincRNA:chr14:26835914-26845344 forward strand
A_52_P510877	12048	0.00102268	Bcl2l1	1.38707	Mus musculus BCL2-like 1 (Bcl2l1), nuclear gene encoding mitochondrial protein, mRNA [NM_009743]
A_51_P192130	20868	0.00259485	Stk10	1.38667	Mus musculus serine/threonine kinase 10 (Stk10), mRNA [NM_009288]
A_30_P01020436	n/a	0.00012183	n/a	1.38258	lincRNA:chr4:146507925-146532650 reverse strand
A_52_P10041	11677	0.0198632	Akr1b3	1.38253	Mus musculus aldo-keto reductase family 1, member B3 (aldose reductase) (Akr1b3), mRNA [NM_009658]
A_55_P2056630	109242	0.00555829	Kif24	1.38039	Mus musculus kinesin family member 24 (Kif24), mRNA [NM_024241]
A_55_P2123466	16648	0.000337468	Kpna3	1.38003	Mus musculus karyopherin (importin) alpha 3 (Kpna3), mRNA [NM_008466]
A_55_P2033767	207920	0.000470622	Esrp1	1.37921	Mus musculus epithelial splicing regulatory protein 1 (Esrp1), mRNA [NM_194055]
A_65_P11011	72077	0.00169176	Gcnt3	1.36799	Mus musculus glucosaminyl (N-acetyl) transferase 3, mucin type (Gcnt3), mRNA [NM_028087]
A_66_P121369	353172	0.0134614	Gars	1.36059	Mus musculus glycyl-tRNA synthetase (Gars), mRNA [NM_180678]
A_51_P353735	14380	0.00315358	G6pd2	1.35871	Mus musculus glucose-6-phosphate dehydrogenase 2 (G6pd2), mRNA [NM_019468]
A_55_P1982733	13002	1.55609e-05	Dnajc5	1.35868	Mus musculus DnaJ (Hsp40) homolog, subfamily C, member 5 (Dnajc5), transcript variant 1, mRNA [NM_001271585]
A_55_P2183493	76687	0.001277	Spcs3	1.35689	Mus musculus signal peptidase complex subunit 3 homolog (S. cerevisiae) (Spcs3), mRNA [NM_029701]
A_55_P2145804	68048	0.000409589	Aen	1.35424	Mus musculus apoptosis enhancing nuclease (Aen), transcript variant 1, mRNA [NM_026531]
A_55_P2165544	11569	0.00147555	Aebp2	1.35298	Mus musculus AE binding protein 2 (Aebp2), transcript variant 1, mRNA [NM_001005605]
A_52_P605812	329384	0.000863314	Ptrh1	1.35294	Mus musculus peptidyl-tRNA hydrolase 1 homolog (S. cerevisiae) (Ptrh1), mRNA [NM_178595]
A_52_P311245	12492	4.89751e-06	Scarb2	1.34974	Mus musculus scavenger receptor class B, member 2 (Scarb2), mRNA [NM_007644]
A_55_P1992475	n/a	0.0104208	n/a	1.34891	n/a
A_30_P01030166	n/a	0.0125711	n/a	1.34809	lincRNA:chr8:87504644-87513694 reverse strand
A_55_P2106745	433766	0.00310729	Trim63	1.34324	Mus musculus tripartite motif-containing 63 (Trim63), mRNA [NM_001039048]
A_55_P1993698	13046	8.28651e-07	Celf1	1.34183	Mus musculus CUGBP, Elav-like family member 1 (Celf1), transcript variant 3, mRNA [NM_001244891]
A_55_P2157914	n/a	8.04312e-05	n/a	1.33973	n/a
A_51_P418725	72287	4.827e-05	Plekhf1	1.3387	Mus musculus pleckstrin homology domain containing, family F (with FYVE domain) member 1 (Plekhf1), mRNA [NM_024413]
A_55_P2134735	382137	2.64019e-05	Fdxacb1	1.33866	Mus musculus ferredoxin-fold anticodon binding domain containing 1 (Fdxacb1), mRNA [NM_198675]
A_55_P2061381	66092	8.15975e-06	Ghitm	1.33823	Mus musculus growth hormone inducible transmembrane protein (Ghitm), transcript variant 2, mRNA [NM_001199122]
A_66_P139546	16012	0.0328363	Igfbp6	1.33396	Mus musculus insulin-like growth factor binding protein 6 (Igfbp6), mRNA [NM_008344]
A_52_P671062	231380	0.0736873	Uba6	1.33171	Mus musculus ubiquitin-like modifier activating enzyme 6 (Uba6), mRNA [NM_172712]
A_55_P2099358	27267	0.0274683	Cars	1.33101	Mus musculus cysteinyl-tRNA synthetase (Cars), transcript variant 1, mRNA [NM_013742]
A_51_P359549	240263	2.26792e-05	Fem1c	1.32777	Mus musculus fem-1 homolog c (C.elegans) (Fem1c), mRNA [NM_173423]
A_52_P229709	66105	1.68168e-05	Ube2d3	1.32762	Mus musculus ubiquitin-conjugating enzyme E2D 3 (Ube2d3), mRNA [NM_025356]
A_52_P616544	13924	0.00249797	Ptprv	1.3271	Mus musculus protein tyrosine phosphatase, receptor type, V (Ptprv), mRNA [NM_007955]
A_55_P2287910	52187	0.00783202	Rragd	1.32504	Mus musculus Ras-related GTP binding D (Rragd), mRNA [NM_027491]
A_55_P2376413	71122	0.0573179	4933408N05Rik	1.32389	Mus musculus RIKEN cDNA 4933408N05 gene (4933408N05Rik), non-coding RNA [NR_045831]
A_66_P106385	13137	0.000563277	Daf2	1.32174	Mus musculus decay accelerating factor 2 (Daf2), mRNA [NM_007827]
A_51_P159610	54648	0.000599896	Ccdc120	1.3211	Mus musculus coiled-coil domain containing 120 (Ccdc120), mRNA [NM_207202]
A_55_P2135200	237887	0.0520041	Slfn10-ps	1.31705	Mus musculus schlafen 10, pseudogene (Slfn10-ps), transcript variant 1, non-coding RNA [NR_073523]
A_52_P515036	53415	0.000267581	Htatip2	1.31611	Mus musculus HIV-1 tat interactive protein 2, homolog (human) (Htatip2), transcript variant 1, mRNA [NM_016865]
A_55_P2109701	230126	0.00211913	Shb	1.31592	Mus musculus src homology 2 domain-containing transforming protein B (Shb), mRNA [NM_001033306]
A_55_P2087518	102058	0.00563525	Exoc8	1.31385	Mus musculus exocyst complex component 8 (Exoc8), mRNA [NM_198103]
A_51_P230507	192657	0.0158929	Ell2	1.31228	Mus musculus elongation factor RNA polymerase II 2 (Ell2), mRNA [NM_138953]
A_66_P120882	18036	0.000160585	Nfkbib	1.31056	Mus musculus nuclear factor of kappa light polypeptide gene enhancer in B cells inhibitor, beta (Nfkbib), mRNA [NM_010908]
A_55_P2082070	108143	9.70774e-07	Taf9	1.30893	Mus musculus TAF9 RNA polymerase II, TATA box binding protein (TBP)-associated factor (Taf9), transcript variant 2, mRNA [NM_027592]
A_55_P2132358	67683	0.00692094	Pbdc1	1.30892	RIKEN cDNA 2610029G23 gene [Source:MGI Symbol;Acc:MGI:1914933] [ENSMUST00000119477]
A_66_P130647	15379	0.00703174	Onecut1	1.30841	one cut domain, family member 1 [Source:MGI Symbol;Acc:MGI:1196423] [ENSMUST00000160499]
A_52_P441954	18426	0.0105899	Ovol1	1.30836	Mus musculus OVO homolog-like 1 (Drosophila) (Ovol1), mRNA [NM_019935]
A_65_P19780	16601	0.000457062	Klf9	1.30686	Mus musculus Kruppel-like factor 9 (Klf9), mRNA [NM_010638]
A_30_P01029173	n/a	0.0128771	n/a	1.30458	lincRNA:chr2:128142035-128142481 reverse strand
A_52_P630493	23950	0.000269342	Dnajb6	1.30403	Mus musculus DnaJ (Hsp40) homolog, subfamily B, member 6 (Dnajb6), transcript variant 2, mRNA [NM_001037941]
A_55_P2082902	22375	3.23098e-05	Wars	1.30332	Mus musculus tryptophanyl-tRNA synthetase (Wars), transcript variant 1, mRNA [NM_011710]
A_30_P01019135	n/a	0.00284624	n/a	1.30171	lincRNA:chr19:5771425-5848475 forward strand
A_52_P105765	240505	0.0376918	Cdc42bpg	1.29996	Mus musculus CDC42 binding protein kinase gamma (DMPK-like) (Cdc42bpg), mRNA [NM_001033342]
A_65_P13547	16480	0.00107418	Jup	1.29937	Mus musculus junction plakoglobin (Jup), mRNA [NM_010593]
A_52_P151853	21985	2.38052e-05	Tpd52	1.29666	Mus musculus tumor protein D52 (Tpd52), transcript variant 2, mRNA [NM_001025262]
A_52_P18807	56347	0.000752744	Eif3c	1.29387	Mus musculus eukaryotic translation initiation factor 3, subunit C (Eif3c), mRNA [NM_146200]
A_55_P2067262	321022	0.000167871	Cdv3	1.29326	Mus musculus carnitine deficiency-associated gene expressed in ventricle 3 (Cdv3), transcript variant 3, mRNA [NM_001134426]
A_51_P508770	23948	0.0077631	Mmp17	1.28558	Mus musculus matrix metallopeptidase 17 (Mmp17), mRNA [NM_011846]
A_55_P2118629	16796	0.00845896	Lasp1	1.28545	LIM and SH3 protein 1 [Source:MGI Symbol;Acc:MGI:109656] [ENSMUST00000107569]
A_55_P1959903	17761	0.0180998	Map7	1.28227	Mus musculus microtubule-associated protein 7 (Map7), transcript variant 1, mRNA [NM_008635]
A_52_P302496	14085	0.0146712	Fah	1.27933	Mus musculus fumarylacetoacetate hydrolase (Fah), mRNA [NM_010176]
A_55_P2021629	11306	0.00207299	Abcb7	1.27913	Mus musculus ATP-binding cassette, sub-family B (MDR/TAP), member 7 (Abcb7), nuclear gene encoding mitochondrial protein, mRNA [NM_009592]
A_30_P01023621	n/a	0.0324968	n/a	1.27898	lincRNA:chr14:26835914-26845344 forward strand
A_30_P01020677	n/a	0.00126412	n/a	1.27668	lincRNA:chr19:5771425-5848475 forward strand
A_52_P304720	12931	0.0249711	Crlf1	1.27157	Mus musculus cytokine receptor-like factor 1 (Crlf1), mRNA [NM_018827]
A_55_P2141860	68048	0.0002275	Aen	1.27115	Mus musculus apoptosis enhancing nuclease (Aen), transcript variant 1, mRNA [NM_026531]
A_51_P479902	216443	1.85385e-05	Mars	1.27105	Mus musculus methionine-tRNA synthetase (Mars), transcript variant 2, mRNA [NM_001003913]
A_55_P2165539	11569	0.0148314	Aebp2	1.27056	Mus musculus AE binding protein 2 (Aebp2), transcript variant 3, mRNA [NM_009637]
A_55_P2150555	76073	0.00319187	Pcgf5	1.26998	Mus musculus polycomb group ring finger 5 (Pcgf5), mRNA [NM_029508]
A_55_P2045258	13660	2.61505e-06	Ehd1	1.26803	Mus musculus EH-domain containing 1 (Ehd1), mRNA [NM_010119]
A_52_P368134	67429	4.03426e-05	Nudcd1	1.26723	Mus musculus NudC domain containing 1 (Nudcd1), transcript variant 1, mRNA [NM_026149]
A_66_P113008	26970	0.0758369	Pla2g2e	1.2672	Mus musculus phospholipase A2, group IIE (Pla2g2e), mRNA [NM_012044]
A_55_P1991219	20848	0.00405982	Stat3	1.26456	Mus musculus signal transducer and activator of transcription 3 (Stat3), transcript variant 3, mRNA [NM_011486]
A_55_P2121563	11736	0.000300255	Ankfy1	1.26221	Mus musculus ankyrin repeat and FYVE domain containing 1 (Ankfy1), mRNA [NM_009671]
A_55_P2171658	20908	0.000938965	Stx3	1.26102	Mus musculus syntaxin 3 (Stx3), transcript variant A, mRNA [NM_152220]
A_52_P79639	26949	0.000688832	Vat1	1.26067	Mus musculus vesicle amine transport protein 1 homolog (T californica) (Vat1), mRNA [NM_012037]
A_52_P618187	380836	0.000930724	Mrs2	1.25877	Mus musculus MRS2 magnesium homeostasis factor homolog (S. cerevisiae) (Mrs2), mRNA [NM_001013389]
A_52_P506271	97487	0.00097697	Cmtm4	1.25793	Mus musculus CKLF-like MARVEL transmembrane domain containing 4 (Cmtm4), mRNA [NM_153582]
A_55_P2040529	67472	0.000209535	Mtfr1	1.25702	Mus musculus mitochondrial fission regulator 1 (Mtfr1), nuclear gene encoding mitochondrial protein, transcript variant 1, mRNA [NM_001253391]
A_55_P2031011	74648	5.65097e-07	S100pbp	1.25564	Mus musculus S100P binding protein (S100pbp), mRNA [NM_029036]
A_55_P1986551	84004	0.0203673	Mcam	1.25488	Mus musculus melanoma cell adhesion molecule (Mcam), mRNA [NM_023061]
A_51_P313761	108037	0.00329047	Shmt2	1.25104	Mus musculus serine hydroxymethyltransferase 2 (mitochondrial) (Shmt2), nuclear gene encoding mitochondrial protein, transcript variant 1, mRNA [NM_028230]
A_55_P2093720	13002	0.000170172	Dnajc5	1.24528	Mus musculus DnaJ (Hsp40) homolog, subfamily C, member 5 (Dnajc5), transcript variant 1, mRNA [NM_001271585]
A_51_P246903	67941	1.84026e-05	Rps27l	1.24092	Mus musculus ribosomal protein S27-like (Rps27l), mRNA [NM_026467]
A_55_P2092989	n/a	4.74418e-05	n/a	1.23881	PREDICTED: Mus musculus predicted gene 8578 (Gm8578), miscRNA [XR_141420]
A_55_P2096777	97031	0.000813004	Tprn	1.23789	Mus musculus taperin (Tprn), mRNA [NM_175286]
A_55_P2003060	328443	0.00307747	E130202H07Rik	1.23686	Mus musculus 0 day neonate eyeball cDNA, RIKEN full-length enriched library, clone:E130202H07 product:unclassifiable, full insert sequence. [AK053684]
A_30_P01027743	n/a	0.0234395	n/a	1.23606	lincRNA:chr2:128142035-128142481 reverse strand
A_30_P01030178	n/a	4.18558e-05	n/a	1.23539	lincRNA:chr8:27912000-27992750 forward strand
A_51_P402458	11750	2.48104e-05	Anxa7	1.23462	Mus musculus annexin A7 (Anxa7), transcript variant 1, mRNA [NM_009674]
A_55_P2137406	12028	0.000139842	Bax	1.2333	Mus musculus BCL2-associated X protein (Bax), mRNA [NM_007527]
A_52_P511821	69368	0.000174385	Wdfy1	1.22936	Mus musculus WD repeat and FYVE domain containing 1 (Wdfy1), transcript variant 2, mRNA [NM_027057]
A_30_P01017892	n/a	3.67923e-05	n/a	1.22873	lincRNA:chr8:27912000-27992750 forward strand
A_30_P01032087	n/a	0.000800889	n/a	1.22772	lincRNA:chr19:53535104-53536627 forward strand
A_55_P2007372	n/a	0.0410833	n/a	1.22738	Q5XKY5_CHICK (Q5XKY5) Aminoimidazole-4-carboxamide ribonucleotidetransformylase/IMP cyclohydrolase, partial (15%) [TC1630516]
A_51_P469008	13660	3.52675e-05	Ehd1	1.22563	Mus musculus EH-domain containing 1 (Ehd1), mRNA [NM_010119]
A_52_P520408	28146	0.000114457	Serp1	1.22393	Mus musculus stress-associated endoplasmic reticulum protein 1 (Serp1), mRNA [NM_030685]
A_51_P181865	52076	0.00170676	Tmem38b	1.22364	Mus musculus transmembrane protein 38B (Tmem38b), mRNA [NM_028053]
A_51_P321331	20773	6.17776e-05	Sptlc2	1.22337	Mus musculus serine palmitoyltransferase, long chain base subunit 2 (Sptlc2), mRNA [NM_011479]
A_66_P132232	13870	0.000433629	Ercc1	1.22276	Mus musculus excision repair cross-complementing rodent repair deficiency, complementation group 1 (Ercc1), transcript variant 1, mRNA [NM_007948]
A_51_P417074	73167	0.000248903	Arhgap8	1.22255	Mus musculus Rho GTPase activating protein 8 (Arhgap8), transcript variant 3, mRNA [NM_028455]
A_55_P2175742	382066	3.10843e-05	Prdm10	1.22067	PR domain containing 10 [Source:MGI Symbol;Acc:MGI:2682952] [ENSMUST00000136144]
A_51_P211765	225870	0.0131201	Rin1	1.22035	Mus musculus Ras and Rab interactor 1 (Rin1), mRNA [NM_145495]
A_55_P2064333	16774	0.0255135	Lama3	1.2191	Mus musculus laminin, alpha 3 (Lama3), mRNA [NM_010680]
A_55_P2149540	20807	0.000124493	Srf	1.21875	Mus musculus serum response factor (Srf), mRNA [NM_020493]
A_55_P1973941	20539	0.0179657	Slc7a5	1.21722	Mus musculus solute carrier family 7 (cationic amino acid transporter, y+ system), member 5 (Slc7a5), mRNA [NM_011404]
A_51_P335419	71832	1.30364e-05	Csl	1.21523	Mus musculus citrate synthase like (Csl), mRNA [NM_027945]
A_30_P01023785	n/a	0.000120456	n/a	1.21224	lincRNA:chr2:128137419-128141735 reverse strand
A_55_P2121185	18378	0.000581725	Omp	1.21124	Mus musculus olfactory marker protein (Omp), mRNA [NM_011010]
A_52_P232648	105727	0.00107482	Slc38a1	1.21055	Mus musculus solute carrier family 38, member 1 (Slc38a1), transcript variant 1, mRNA [NM_134086]
A_52_P595225	65114	0.00403739	Vps35	1.20934	Mus musculus vacuolar protein sorting 35 (Vps35), mRNA [NM_022997]
A_30_P01026871	n/a	2.07706e-05	n/a	1.20856	lincRNA:chr8:27912000-27992750 forward strand
A_55_P1979402	319801	0.00211614	9630033F20Rik	1.20854	Mus musculus RIKEN cDNA 9630033F20 gene (9630033F20Rik), mRNA [NM_177003]
A_52_P601688	17250	0.0792364	Abcc1	1.20702	Mus musculus ATP-binding cassette, sub-family C (CFTR/MRP), member 1 (Abcc1), mRNA [NM_008576]
A_52_P509710	52696	0.000151078	Zwint	1.20675	Mus musculus ZW10 interactor (Zwint), mRNA [NM_025635]
A_51_P181565	15200	0.0593454	Hbegf	1.20633	Mus musculus heparin-binding EGF-like growth factor (Hbegf), mRNA [NM_010415]
A_52_P82510	18107	6.54284e-05	Nmt1	1.20484	Mus musculus N-myristoyltransferase 1 (Nmt1), mRNA [NM_008707]
A_51_P367060	15982	0.00309327	Ifrd1	1.19984	Mus musculus interferon-related developmental regulator 1 (Ifrd1), mRNA [NM_013562]
A_51_P221256	20531	0.0750612	Slc34a2	1.19969	Mus musculus solute carrier family 34 (sodium phosphate), member 2 (Slc34a2), mRNA [NM_011402]
A_55_P2109152	319181	0.00958162	Hist1h2bg	1.19949	Mus musculus histone cluster 1, H2bg (Hist1h2bg), mRNA [NM_178196]
A_55_P2061170	381605	0.00438963	Tbc1d2	1.19919	Mus musculus TBC1 domain family, member 2 (Tbc1d2), mRNA [NM_198664]
A_55_P1954017	n/a	0.0299698	n/a	1.19905	n/a
A_52_P88808	52348	5.99179e-05	Vps37a	1.19879	Mus musculus vacuolar protein sorting 37A (yeast) (Vps37a), mRNA [NM_033560]
A_55_P2040600	241624	6.16305e-05	Exd1	1.19589	Mus musculus exonuclease 3'-5' domain containing 1 (Exd1), mRNA [NM_172857]
A_51_P402160	319530	0.00696912	Zfp750	1.19348	Mus musculus zinc finger protein 750 (Zfp750), mRNA [NM_178763]
A_55_P2030647	27389	0.0216741	Dusp13	1.19222	Mus musculus dual specificity phosphatase 13 (Dusp13), transcript variant 1, mRNA [NM_001007268]
A_55_P1967491	574428	0.0226043	Zmynd15	1.19196	Mus musculus zinc finger, MYND-type containing 15 (Zmynd15), mRNA [NM_001029929]
A_55_P1967840	330171	0.000114139	Kctd10	1.1915	Mus musculus potassium channel tetramerisation domain containing 10 (Kctd10), transcript variant 1, mRNA [NM_001159941]
A_51_P220993	18643	2.79749e-05	Pfn1	1.19017	Mus musculus profilin 1 (Pfn1), mRNA [NM_011072]
A_66_P101407	224530	0.0168716	Acat3	1.18947	Mus musculus acetyl-Coenzyme A acetyltransferase 3 (Acat3), mRNA [NM_153151]
A_30_P01031088	n/a	3.75914e-05	n/a	1.18938	lincRNA:chr15:61870759-61938796 forward strand
A_52_P278204	110616	0.0114054	Atxn3	1.18923	Mus musculus ataxin 3 (Atxn3), transcript variant 1, mRNA [NM_029705]
A_55_P2168113	67429	0.0386304	Nudcd1	1.18852	Mus musculus NudC domain containing 1 (Nudcd1), transcript variant 2, mRNA [NM_001113554]
A_51_P181227	75788	4.12245e-05	Smurf1	1.18844	Mus musculus SMAD specific E3 ubiquitin protein ligase 1 (Smurf1), transcript variant 1, mRNA [NM_001038627]
A_52_P385536	230073	0.0558063	Ddx58	1.18844	Mus musculus DEAD (Asp-Glu-Ala-Asp) box polypeptide 58 (Ddx58), mRNA [NM_172689]
A_55_P2095814	545156	0.0604672	Kalrn	1.18827	Mus musculus kalirin, RhoGEF kinase (Kalrn), transcript variant 2, mRNA [NM_001164268]
A_52_P331125	n/a	0.00517184	n/a	1.18745	n/a
A_55_P2018479	67383	0.0201058	2410127L17Rik	1.18744	Mus musculus RIKEN cDNA 2410127L17 gene (2410127L17Rik), mRNA [NM_026120]
A_30_P01027827	n/a	0.00548663	n/a	1.18574	lincRNA:chr2:128137419-128141735 reverse strand
A_30_P01017721	n/a	0.000103312	n/a	1.18448	lincRNA:chr14:44284425-44300475 forward strand
A_55_P2141876	16828	0.000887069	Ldha	1.18366	Mus musculus lactate dehydrogenase A (Ldha), transcript variant 2, mRNA [NM_001136069]
A_52_P163515	n/a	0.000139746	n/a	1.18149	n/a
A_55_P2161865	67399	0.000368587	Pdlim7	1.18137	Mus musculus PDZ and LIM domain 7 (Pdlim7), transcript variant c, mRNA [NM_026131]
A_55_P2032740	381314	0.000636641	Iars2	1.18026	Mus musculus isoleucine-tRNA synthetase 2, mitochondrial (Iars2), nuclear gene encoding mitochondrial protein, mRNA [NM_198653]
A_66_P136228	75646	0.00208125	Rai14	1.17985	Mus musculus retinoic acid induced 14 (Rai14), transcript variant 1, mRNA [NM_030690]
A_51_P114772	266692	0.00538361	Cpne1	1.1795	Mus musculus copine I (Cpne1), transcript variant 1, mRNA [NM_170588]
A_55_P2080956	12660	0.0549824	Chka	1.17913	Mus musculus choline kinase alpha (Chka), transcript variant 1, mRNA [NM_013490]
A_55_P2118183	74493	5.89694e-05	Tnks2	1.17504	Mus musculus tankyrase, TRF1-interacting ankyrin-related ADP-ribose polymerase 2 (Tnks2), mRNA [NM_001163635]
A_51_P158073	319278	0.0100598	A230050P20Rik	1.17503	Mus musculus RIKEN cDNA A230050P20 gene (A230050P20Rik), mRNA [NM_175687]
A_52_P222350	286940	0.00306464	Flnb	1.17469	Mus musculus filamin, beta (Flnb), mRNA [NM_134080]
A_51_P430202	333433	0.0154212	Gpd1l	1.17162	Mus musculus glycerol-3-phosphate dehydrogenase 1-like (Gpd1l), mRNA [NM_175380]
A_51_P201971	67956	0.00631872	Setd8	1.1713	Mus musculus SET domain containing (lysine methyltransferase) 8 (Setd8), mRNA [NM_030241]
A_30_P01026014	n/a	0.000352067	n/a	1.17022	lincRNA:chr8:27912000-27992750 forward strand
A_55_P1979403	319801	0.0414842	9630033F20Rik	1.1696	Mus musculus RIKEN cDNA 9630033F20 gene (9630033F20Rik), mRNA [NM_177003]
A_51_P334685	23943	0.00307166	Esyt1	1.16847	Mus musculus extended synaptotagmin-like protein 1 (Esyt1), mRNA [NM_011843]
A_66_P106060	209200	0.00652707	Dtx3l	1.16617	Mus musculus adult male accessory axillary lymph node cDNA, RIKEN full-length enriched library, clone:G630007B09 product:hypothetical protein, full insert sequence. [AK090152]
A_55_P2084820	11744	0.00220784	Anxa11	1.16598	Mus musculus annexin A11 (Anxa11), mRNA [NM_013469]
A_52_P111866	72117	0.000130583	Naa50	1.16591	Mus musculus N(alpha)-acetyltransferase 50, NatE catalytic subunit (Naa50), mRNA [NM_028108]
A_55_P2177026	17134	0.000176451	Mafg	1.16553	Mus musculus v-maf musculoaponeurotic fibrosarcoma oncogene family, protein G (avian) (Mafg), mRNA [NM_010756]
A_55_P2074337	18049	0.0419074	Ngf	1.1642	Mus musculus nerve growth factor (Ngf), transcript variant A, mRNA [NM_013609]
A_52_P251425	75964	0.0216559	Trappc8	1.15964	Mus musculus trafficking protein particle complex 8 (Trappc8), transcript variant 2, mRNA [NM_029491]
A_30_P01024516	n/a	0.088144	n/a	1.15857	lincRNA:chr3:30754871-30776438 forward strand
A_30_P01026617	n/a	0.00356127	n/a	1.15762	lincRNA:chr4:147108244-147183905 reverse strand
A_55_P2108784	239027	0.00385542	Arhgap22	1.15643	Mus musculus Rho GTPase activating protein 22 (Arhgap22), mRNA [NM_153800]
A_55_P2171373	67923	0.0426214	Tceb1	1.15551	Mus musculus transcription elongation factor B (SIII), polypeptide 1 (Tceb1), mRNA [NM_026456]
A_55_P2133370	100043726	0.0192361	Gm4610	1.1541	PREDICTED: Mus musculus predicted gene 4610 (Gm4610), misc_RNA [XR_168405]
A_52_P387009	112407	0.0900989	Egln3	1.15349	Mus musculus EGL nine homolog 3 (C. elegans) (Egln3), mRNA [NM_028133]
A_55_P2021378	218914	0.00431505	Wapal	1.15335	Mus musculus wings apart-like homolog (Drosophila) (Wapal), mRNA [NM_001004436]
A_52_P339791	15191	0.0010463	Hdgf	1.15215	Mus musculus hepatoma-derived growth factor (Hdgf), mRNA [NM_008231]
A_55_P1987459	78928	0.00101853	Pigt	1.15166	phosphatidylinositol glycan anchor biosynthesis, class T [Source:MGI Symbol;Acc:MGI:1926178] [ENSMUST00000138038]
A_51_P491987	56532	0.00179958	Ripk3	1.15096	Mus musculus receptor-interacting serine-threonine kinase 3 (Ripk3), transcript variant 1, mRNA [NM_019955]
A_66_P140067	76773	0.00036286	Wdyhv1	1.14607	Mus musculus WDYHV motif containing 1 (Wdyhv1), mRNA [NM_029734]
A_52_P366772	217732	0.0208879	2310044G17Rik	1.14267	Mus musculus RIKEN cDNA 2310044G17 gene (2310044G17Rik), transcript variant 1, mRNA [NM_173735]
A_52_P133436	353047	0.000718259	Plekhm1	1.14222	Mus musculus pleckstrin homology domain containing, family M (with RUN domain) member 1 (Plekhm1), mRNA [NM_183034]
A_66_P139196	217578	0.0123515	Baz1a	1.14142	Mus musculus bromodomain adjacent to zinc finger domain 1A (Baz1a), mRNA [NM_013815]
A_52_P339996	21366	0.00880565	Slc6a6	1.13926	Mus musculus solute carrier family 6 (neurotransmitter transporter, taurine), member 6 (Slc6a6), mRNA [NM_009320]
A_30_P01026168	n/a	0.000157505	n/a	1.13865	lincRNA:chr15:61870759-61938796 forward strand
A_52_P172441	228859	0.00272411	Fitm2	1.13759	Mus musculus fat storage-inducing transmembrane protein 2 (Fitm2), mRNA [NM_173397]
A_55_P2116647	17913	0.0246829	Myo1c	1.13749	Mus musculus myosin IC (Myo1c), transcript variant 2, mRNA [NM_001080774]
A_66_P133244	22330	0.0003955	Vcl	1.13645	Mus musculus vinculin (Vcl), mRNA [NM_009502]
A_55_P1997861	66548	0.0335426	Adamtsl5	1.13581	Mus musculus ADAMTS-like 5 (Adamtsl5), transcript variant 2, mRNA [NM_025629]
A_52_P633379	114863	0.000193675	Prosc	1.13312	Mus musculus proline synthetase co-transcribed (Prosc), transcript variant 1, mRNA [NM_054057]
A_30_P01017554	n/a	0.0815303	n/a	1.13239	lincRNA:chr10:39386908-39390947 forward strand
A_55_P1964154	11886	3.73731e-05	Asah1	1.13076	Mus musculus N-acylsphingosine amidohydrolase 1 (Asah1), mRNA [NM_019734]
A_51_P348592	234595	0.00910773	Slc38a7	1.1303	Mus musculus solute carrier family 38, member 7 (Slc38a7), mRNA [NM_172758]
A_52_P243054	68564	0.00522288	Nufip2	1.13015	Mus musculus nuclear fragile X mental retardation protein interacting protein 2 (Nufip2), mRNA [NM_001024205]
A_51_P387235	59027	3.43553e-06	Nampt	1.12914	Mus musculus nicotinamide phosphoribosyltransferase (Nampt), mRNA [NM_021524]
A_55_P2103055	14782	0.000252589	Gsr	1.12911	Mus musculus glutathione reductase (Gsr), mRNA [NM_010344]
A_52_P286141	67006	0.0033392	Cisd2	1.12717	Mus musculus CDGSH iron sulfur domain 2 (Cisd2), mRNA [NM_025902]
A_52_P380263	27205	0.0260858	Podxl	1.12703	Mus musculus podocalyxin-like (Podxl), mRNA [NM_013723]
A_55_P1964076	23950	0.000272532	Dnajb6	1.12492	Mus musculus DnaJ (Hsp40) homolog, subfamily B, member 6 (Dnajb6), transcript variant 2, mRNA [NM_001037941]
A_55_P2022504	75545	0.0459149	1700019B21Rik	1.12382	Mus musculus RIKEN cDNA 1700019B21 gene (1700019B21Rik), transcript variant 1, non-coding RNA [NR_045442]
A_66_P108468	70045	0.0328694	2610528A11Rik	1.12249	Mus musculus RIKEN cDNA 2610528A11 gene (2610528A11Rik), mRNA [NM_001206684]
A_55_P2025268	217430	0.00154988	Pqlc3	1.12105	Mus musculus PQ loop repeat containing (Pqlc3), transcript variant 2, mRNA [NM_001161111]
A_65_P10180	19359	1.6294e-07	Rad23b	1.12007	Mus musculus RAD23b homolog (S. cerevisiae) (Rad23b), mRNA [NM_009011]
A_55_P2071132	79201	0.00084884	Tnfrsf23	1.11964	Mus musculus tumor necrosis factor receptor superfamily, member 23 (Tnfrsf23), mRNA [NM_024290]
A_55_P2051044	n/a	0.00172705	n/a	1.11947	n/a
A_30_P01026744	n/a	0.00326915	n/a	1.11902	lincRNA:chr14:26834450-26847000 forward strand
A_51_P357433	11766	0.000896629	Ap1g2	1.11898	Mus musculus adaptor protein complex AP-1, gamma 2 subunit (Ap1g2), mRNA [NM_007455]
A_55_P2157751	67333	0.00033428	Stk35	1.11829	Mus musculus serine/threonine kinase 35 (Stk35), transcript variant 1, mRNA [NM_183262]
A_51_P479818	74365	0.0025273	Lonrf3	1.11758	Mus musculus LON peptidase N-terminal domain and ring finger 3 (Lonrf3), mRNA [NM_028894]
A_51_P214197	98267	9.54512e-06	Stk17b	1.1157	Mus musculus serine/threonine kinase 17b (apoptosis-inducing) (Stk17b), mRNA [NM_133810]
A_51_P320614	50493	0.0158929	Txnrd1	1.11476	Mus musculus thioredoxin reductase 1 (Txnrd1), transcript variant 1, mRNA [NM_001042523]
A_55_P2027788	108100	1.48256e-05	Baiap2	1.11444	Mus musculus brain-specific angiogenesis inhibitor 1-associated protein 2 (Baiap2), transcript variant 1, mRNA [NM_001037755]
A_55_P1956223	12660	0.00294498	Chka	1.11378	Mus musculus choline kinase alpha (Chka), transcript variant 3, mRNA [NM_001271496]
A_55_P2080895	19349	0.00398736	Rab7	1.11371	Mus musculus RAB7, member RAS oncogene family (Rab7), mRNA [NM_009005]
A_55_P2092526	21815	3.63373e-06	Tgif1	1.11266	Mus musculus TGFB-induced factor homeobox 1 (Tgif1), transcript variant 1, mRNA [NM_001164075]
A_55_P2136556	109333	0.00286282	Pkn2	1.11264	Mus musculus protein kinase N2 (Pkn2), mRNA [NM_178654]
A_55_P2013088	68089	1.93526e-06	Arpc4	1.11233	Mus musculus actin related protein 2/3 complex, subunit 4 (Arpc4), transcript variant 1, mRNA [NM_026552]
A_52_P190973	22330	0.0103153	Vcl	1.111	Mus musculus vinculin (Vcl), mRNA [NM_009502]
A_55_P1962214	16648	6.63007e-05	Kpna3	1.11	Mus musculus karyopherin (importin) alpha 3 (Kpna3), mRNA [NM_008466]
A_55_P2094158	16874	0.021621	Lhx6	1.10965	Mus musculus LIM homeobox protein 6 (Lhx6), transcript variant 1, mRNA [NM_008500]
A_52_P256279	271377	0.0334366	Zbtb11	1.1091	Mus musculus zinc finger and BTB domain containing 11 (Zbtb11), mRNA [NM_173026]
A_55_P2132711	71667	3.46355e-05	Tmem248	1.10536	Mus musculus transmembrane protein 248 (Tmem248), transcript variant 1, mRNA [NM_027854]
A_66_P137102	66674	1.75289e-06	Spryd7	1.10523	Mus musculus SPRY domain containing 7 (Spryd7), mRNA [NM_025697]
A_55_P2183597	381605	0.00436645	Tbc1d2	1.10369	Mus musculus TBC1 domain family, member 2 (Tbc1d2), mRNA [NM_198664]
A_55_P2003502	18643	0.000148356	Pfn1	1.0994	profilin 1 [Source:MGI Symbol;Acc:MGI:97549] [ENSMUST00000177669]
A_51_P258806	74253	0.00528234	Klrg2	1.09937	Mus musculus killer cell lectin-like receptor subfamily G, member 2 (Klrg2), mRNA [NM_001033171]
A_51_P161354	230784	0.0072052	Sesn2	1.09829	Mus musculus sestrin 2 (Sesn2), mRNA [NM_144907]
A_55_P1958349	66536	0.000535184	Nipsnap3b	1.0981	Mus musculus nipsnap homolog 3B (C. elegans) (Nipsnap3b), mRNA [NM_025623]
A_52_P536927	212712	0.0154521	Satb2	1.09792	Mus musculus special AT-rich sequence binding protein 2 (Satb2), mRNA [NM_139146]
A_51_P475298	65020	0.00128549	Zfp110	1.09785	Mus musculus zinc finger protein 110 (Zfp110), mRNA [NM_022981]
A_55_P2109539	70047	0.0120596	Trnt1	1.09768	Mus musculus tRNA nucleotidyl transferase, CCA-adding, 1 (Trnt1), transcript variant 3, mRNA [NM_001242360]
A_30_P01023701	n/a	0.000598602	n/a	1.09274	lincRNA:chr2:128137419-128141735 reverse strand
A_52_P642167	20652	0.00287637	Soat1	1.08978	Mus musculus sterol O-acyltransferase 1 (Soat1), nuclear gene encoding mitochondrial protein, mRNA [NM_009230]
A_51_P315555	70223	0.00757698	Nars	1.08788	Mus musculus asparaginyl-tRNA synthetase (Nars), transcript variant 2, mRNA [NM_027350]
A_52_P78123	68970	0.000113186	Dcaf12	1.08565	Mus musculus DDB1 and CUL4 associated factor 12 (Dcaf12), mRNA [NM_026893]
A_55_P2022074	21847	0.0032995	Klf10	1.08541	Mus musculus Kruppel-like factor 10 (Klf10), mRNA [NM_013692]
A_66_P127118	67674	5.74745e-06	Trmt112	1.08539	Mus musculus tRNA methyltransferase 11-2 (Trmt112), transcript variant 1, mRNA [NM_001166370]
A_66_P108138	16210	0.0645097	Impact	1.08507	Mus musculus imprinted and ancient (Impact), mRNA [NM_008378]
A_52_P445474	231876	0.000158463	Lmtk2	1.08251	Mus musculus lemur tyrosine kinase 2 (Lmtk2), mRNA [NM_001081109]
A_52_P496173	20841	0.00242516	Zfp143	1.08223	Mus musculus zinc finger protein 143 (Zfp143), mRNA [NM_009281]
A_52_P409711	77371	3.06663e-05	Sec24a	1.08215	Mus musculus Sec24 related gene family, member A (S. cerevisiae) (Sec24a), mRNA [NM_175255]
A_51_P419959	74427	4.81421e-05	Eaf1	1.08115	Mus musculus ELL associated factor 1 (Eaf1), mRNA [NM_028932]
A_55_P1955511	104015	0.00379905	Synj1	1.07976	Mus musculus synaptojanin 1 (Synj1), transcript variant 2, mRNA [NM_001045515]
A_66_P123804	71865	0.0102923	Fbxo30	1.07934	Mus musculus F-box protein 30 (Fbxo30), transcript variant 1, mRNA [NM_027968]
A_51_P461108	74486	0.00109255	Osbpl10	1.07923	Mus musculus oxysterol binding protein-like 10 (Osbpl10), mRNA [NM_148958]
A_30_P01026716	n/a	0.0535877	n/a	1.07922	lincRNA:chr2:128142035-128142481 reverse strand
A_55_P2066463	13800	0.0165153	Enah	1.07878	Mus musculus enabled homolog (Drosophila) (Enah), transcript variant 1, mRNA [NM_010135]
A_55_P2298029	234135	5.57052e-06	Whsc1l1	1.07861	Mus musculus Wolf-Hirschhorn syndrome candidate 1-like 1 (human) (Whsc1l1), transcript variant 2, mRNA [NM_001081269]
A_66_P102062	n/a	1.48329e-05	n/a	1.07741	n/a
A_55_P2089488	67876	8.39783e-05	Coq10b	1.07657	Mus musculus coenzyme Q10 homolog B (S. cerevisiae) (Coq10b), nuclear gene encoding mitochondrial protein, transcript variant 1, mRNA [NM_001039710]
A_51_P253527	67338	0.00226458	Rffl	1.07458	Mus musculus ring finger and FYVE like domain containing protein (Rffl), transcript variant 2, mRNA [NM_026097]
A_55_P2147397	319638	0.00320065	Nt5dc1	1.07321	Mus musculus 5'-nucleotidase domain containing 1 (Nt5dc1), mRNA [NM_176968]
A_55_P2172146	71521	0.0144507	Pds5a	1.07258	Mus musculus PDS5, regulator of cohesion maintenance, homolog A (S. cerevisiae) (Pds5a), mRNA [NM_001081321]
A_55_P2017086	14055	0.0223034	Ezh1	1.07254	Mus musculus enhancer of zeste homolog 1 (Drosophila) (Ezh1), mRNA [NM_007970]
A_51_P221625	223255	5.8406e-05	Stk24	1.07223	Mus musculus serine/threonine kinase 24 (Stk24), mRNA [NM_145465]
A_52_P263201	67878	0.000616501	Tmem33	1.07135	Mus musculus transmembrane protein 33 (Tmem33), transcript variant 2, mRNA [NM_030108]
A_55_P2014645	66356	7.77141e-09	2310008H09Rik	1.07067	Mus musculus RIKEN cDNA 2310008H09 gene (2310008H09Rik), transcript variant 1, mRNA [NM_023197]
A_66_P111089	67921	1.78967e-05	Ube2f	1.06917	Mus musculus ubiquitin-conjugating enzyme E2F (putative) (Ube2f), mRNA [NM_026454]
A_55_P2072955	232853	0.000907735	Zfp954	1.06637	Mus musculus zinc finger protein 954 (Zfp954), mRNA [NM_172738]
A_52_P13897	77963	0.0689053	Hook1	1.06614	Mus musculus hook homolog 1 (Drosophila) (Hook1), mRNA [NM_030014]
A_55_P2082837	20729	7.2464e-06	Spin1	1.06591	Mus musculus spindlin 1 (Spin1), transcript variant 2, mRNA [NM_146043]
A_51_P459350	56431	0.000921791	Dstn	1.06563	Mus musculus destrin (Dstn), mRNA [NM_019771]
A_55_P2033250	14137	0.00647651	Fdft1	1.06398	Mus musculus farnesyl diphosphate farnesyl transferase 1 (Fdft1), mRNA [NM_010191]
A_55_P2113633	66882	0.0016876	Bzw1	1.06379	Mus musculus basic leucine zipper and W2 domains 1 (Bzw1), mRNA [NM_025824]
A_55_P2141301	24071	0.00310081	Synj2bp	1.06017	Mus musculus synaptojanin 2 binding protein (Synj2bp), mRNA [NM_025292]
A_52_P179785	192656	0.00705173	Ripk2	1.05725	Mus musculus receptor (TNFRSF)-interacting serine-threonine kinase 2 (Ripk2), mRNA [NM_138952]
A_52_P239403	233726	0.00113229	Ipo7	1.0571	Mus musculus importin 7 (Ipo7), mRNA [NM_181517]
A_30_P01027784	n/a	0.0486088	n/a	1.05669	lincRNA:chr3:104415775-104442425 reverse strand
A_30_P01033624	n/a	0.060085	n/a	1.05597	lincRNA:chr16:29907604-29946602 reverse strand
A_52_P329250	12648	0.00968274	Chd1	1.05565	Mus musculus chromodomain helicase DNA binding protein 1 (Chd1), mRNA [NM_007690]
A_52_P644534	236082	0.000264707	Dhrsx	1.05524	Mus musculus dehydrogenase/reductase (SDR family) X chromosome (Dhrsx), mRNA [NM_001033326]
A_51_P178872	70387	0.000200208	Ttc9c	1.05458	Mus musculus tetratricopeptide repeat domain 9C (Ttc9c), mRNA [NM_027412]
A_51_P314153	75692	0.000729895	Nr2c2ap	1.05442	Mus musculus nuclear receptor 2C2-associated protein (Nr2c2ap), transcript variant 1, mRNA [NM_001025586]
A_51_P345316	225659	0.00129525	Cep76	1.05434	Mus musculus centrosomal protein 76 (Cep76), mRNA [NM_001081073]
A_52_P22617	229879	0.0153131	Gm4862	1.05404	predicted gene 4862 [Source:MGI Symbol;Acc:MGI:3646671] [ENSMUST00000170405]
A_55_P2021455	n/a	0.00739055	n/a	1.05348	n/a
A_51_P290576	20620	0.0424552	Plk2	1.05321	Mus musculus polo-like kinase 2 (Plk2), mRNA [NM_152804]
A_30_P01026520	n/a	0.0120235	n/a	1.05218	lincRNA:chr2:128211990-128215223 reverse strand
A_55_P2008006	11765	0.00247864	Ap1g1	1.05178	Mus musculus adaptor protein complex AP-1, gamma 1 subunit (Ap1g1), mRNA [NM_009677]
A_55_P1966982	14782	0.00625411	Gsr	1.05144	Mus musculus glutathione reductase (Gsr), mRNA [NM_010344]
A_55_P2068615	381399	0.000866346	Bpifb4	1.05086	Mus musculus BPI fold containing family B, member 4 (Bpifb4), mRNA [NM_001034875]
A_52_P488361	69179	3.11652e-05	Tmem110	1.04967	Mus musculus transmembrane protein 110 (Tmem110), mRNA [NM_028839]
A_55_P2088530	15194	0.000376389	Htt	1.0475	Mus musculus huntingtin (Htt), mRNA [NM_010414]
A_51_P174645	109900	0.0113718	Asl	1.04596	Mus musculus argininosuccinate lyase (Asl), mRNA [NM_133768]
A_55_P2174288	67474	0.000577619	Snap29	1.04559	Mus musculus synaptosomal-associated protein 29 (Snap29), mRNA [NM_023348]
A_52_P684378	14775	0.00662872	Gpx1	1.04491	Mus musculus glutathione peroxidase 1 (Gpx1), mRNA [NM_008160]
A_55_P2072925	n/a	0.00345792	n/a	1.04478	n/a
A_52_P346033	98685	0.00164811	Trmt1l	1.04248	Mus musculus tRNA methyltransferase 1 like (Trmt1l), mRNA [NM_026876]
A_51_P468456	20197	0.0164988	S100a3	1.04152	Mus musculus S100 calcium binding protein A3 (S100a3), mRNA [NM_011310]
A_55_P2108808	51885	6.07167e-05	Tubgcp4	1.04106	Mus musculus tubulin, gamma complex associated protein 4 (Tubgcp4), mRNA [NM_153387]
A_55_P2147427	18477	8.74613e-05	Prdx1	1.04104	Mus musculus peroxiredoxin 1 (Prdx1), mRNA [NM_011034]
A_55_P2177023	17134	6.43924e-06	Mafg	1.04037	Mus musculus v-maf musculoaponeurotic fibrosarcoma oncogene family, protein G (avian) (Mafg), mRNA [NM_010756]
A_52_P8922	20650	0.00129635	Sntb2	1.04017	Mus musculus syntrophin, basic 2 (Sntb2), mRNA [NM_009229]
A_55_P2157483	n/a	0.000174532	n/a	1.03971	n/a
A_51_P290207	231070	0.00140327	Insig1	1.03905	Mus musculus insulin induced gene 1 (Insig1), mRNA [NM_153526]
A_55_P2001342	78832	0.000382513	Cacul1	1.03885	Mus musculus CDK2 associated, cullin domain 1 (Cacul1), transcript variant 1, mRNA [NM_030197]
A_66_P124445	76482	0.00121814	3110002H16Rik	1.03856	Mus musculus RIKEN cDNA 3110002H16 gene (3110002H16Rik), mRNA [NM_029623]
A_66_P117679	n/a	0.0488441	n/a	1.0375	n/a
A_55_P2047290	71452	0.00193521	Ankrd40	1.03723	Mus musculus ankyrin repeat domain 40 (Ankrd40), transcript variant 2, mRNA [NM_146024]
A_51_P461894	21924	0.0397382	Tnnc1	1.03683	Mus musculus troponin C, cardiac/slow skeletal (Tnnc1), mRNA [NM_009393]
A_55_P2071646	n/a	0.00918	n/a	1.03618	MMU03561 heat shock protein HSP27 {Mus musculus} (exp=-1; wgp=0; cg=0), partial (12%) [TC1737254]
A_55_P2124381	n/a	0.0348744	n/a	1.03511	n/a
A_51_P320022	11982	0.00106059	Atp10a	1.03438	Mus musculus ATPase, class V, type 10A (Atp10a), mRNA [NM_009728]
A_51_P400040	217379	0.000703362	Ubxn2a	1.03436	Mus musculus UBX domain protein 2A (Ubxn2a), mRNA [NM_145441]
A_55_P2170309	19024	0.000692241	Ppfibp2	1.03428	Mus musculus PTPRF interacting protein, binding protein 2 (liprin beta 2) (Ppfibp2), transcript variant 1, mRNA [NM_008905]
A_30_P01026430	n/a	0.00117274	n/a	1.032	lincRNA:chr8:72663625-72673010 forward strand
A_66_P130960	69077	1.45007e-05	Psmd11	1.03075	Mus musculus proteasome (prosome, macropain) 26S subunit, non-ATPase, 11 (Psmd11), mRNA [NM_178616]
A_55_P2061278	17691	0.0439042	Sik1	1.02896	Mus musculus salt inducible kinase 1 (Sik1), mRNA [NM_010831]
A_55_P2078173	n/a	0.00188562	n/a	1.02757	n/a
A_51_P487718	13557	0.0101749	E2f3	1.02744	Mus musculus E2F transcription factor 3 (E2f3), mRNA [NM_010093]
A_55_P1962124	n/a	0.00849253	n/a	1.02675	n/a
A_30_P01017639	n/a	0.0361732	n/a	1.02469	lincRNA:chr11:93994795-94017045 forward strand
A_55_P1960566	56449	0.000471077	Csda	1.0217	Mus musculus cold shock domain protein A (Csda), transcript variant 1, mRNA [NM_139117]
A_51_P100034	69674	0.00230721	Mif4gd	1.02017	Mus musculus MIF4G domain containing (Mif4gd), transcript variant 1, mRNA [NM_027162]
A_30_P01025022	n/a	0.00502731	n/a	1.02	lincRNA:chr5:37051650-37110575 reverse strand
A_51_P514961	99929	0.042524	Tiparp	1.01994	Mus musculus TCDD-inducible poly(ADP-ribose) polymerase (Tiparp), mRNA [NM_178892]
A_52_P575771	67472	0.000142917	Mtfr1	1.01722	Mus musculus mitochondrial fission regulator 1 (Mtfr1), nuclear gene encoding mitochondrial protein, transcript variant 3, mRNA [NM_026182]
A_55_P2116165	170768	0.0249167	Pfkfb3	1.01646	Mus musculus 6-phosphofructo-2-kinase/fructose-2,6-biphosphatase 3 (Pfkfb3), transcript variant 2, mRNA [NM_001177753]
A_51_P504672	17261	0.00113251	Mef2d	1.01633	Mus musculus myocyte enhancer factor 2D (Mef2d), mRNA [NM_133665]
A_55_P2179453	16882	7.08883e-05	Lig3	1.01563	Mus musculus ligase III, DNA, ATP-dependent (Lig3), nuclear gene encoding mitochondrial protein, mRNA [NM_010716]
A_55_P2037121	217203	0.00176665	Tmem106a	1.01537	Mus musculus transmembrane protein 106A (Tmem106a), mRNA [NM_144830]
A_52_P426870	226151	0.000116134	Fam178a	1.0152	Mus musculus family with sequence similarity 178, member A (Fam178a), mRNA [NM_001081225]
A_52_P618774	58240	0.0551885	Hs1bp3	1.015	Mus musculus HCLS1 binding protein 3 (Hs1bp3), mRNA [NM_021429]
A_55_P2253980	73419	0.000137653	1700052N19Rik	1.01451	Mus musculus RIKEN cDNA 1700052N19 gene (1700052N19Rik), mRNA [NM_024261]
A_52_P117999	69227	0.0350096	2810407C02Rik	1.01405	Mus musculus RIKEN cDNA 2810407C02 gene (2810407C02Rik), mRNA [NM_001040396]
A_55_P2182586	207920	0.000248232	Esrp1	1.01361	Mus musculus epithelial splicing regulatory protein 1 (Esrp1), mRNA [NM_194055]
A_55_P1999162	n/a	0.00772829	n/a	1.01335	PREDICTED: Mus musculus predicted gene 15753 (Gm15753), misc_RNA [XR_142153]
A_55_P2069730	n/a	3.42915e-05	n/a	1.01306	n/a
A_66_P119421	18477	5.4243e-05	Prdx1	1.01172	Mus musculus peroxiredoxin 1 (Prdx1), mRNA [NM_011034]
A_51_P317882	58210	0.0547164	Sectm1b	1.01105	Mus musculus secreted and transmembrane 1B (Sectm1b), mRNA [NM_026907]
A_51_P466875	66711	0.00146684	Sbds	1.01092	Mus musculus Shwachman-Bodian-Diamond syndrome homolog (human) (Sbds), mRNA [NM_023248]
A_51_P301964	54208	0.000427281	Arl6ip1	1.01016	Mus musculus ADP-ribosylation factor-like 6 interacting protein 1 (Arl6ip1), mRNA [NM_019419]
A_52_P336585	74018	0.00412977	Als2	1.00949	Mus musculus amyotrophic lateral sclerosis 2 (juvenile) (Als2), transcript variant 1, mRNA [NM_028717]
A_51_P200517	70727	0.090335	Rasgef1a	1.00907	Mus musculus RasGEF domain family, member 1A (Rasgef1a), mRNA [NM_027526]
A_55_P2133047	54473	0.0104533	Tollip	1.00754	Mus musculus toll interacting protein (Tollip), mRNA [NM_023764]
A_55_P2079520	17524	0.000525867	Mpp1	1.00609	Mus musculus membrane protein, palmitoylated (Mpp1), mRNA [NM_008621]
A_52_P167511	n/a	5.45617e-05	n/a	1.00603	n/a
A_55_P2046411	n/a	0.00528666	n/a	1.00458	n/a
A_66_P131604	73945	0.000195785	Otud4	1.00454	Mus musculus OTU domain containing 4 (Otud4), transcript variant 1, mRNA [NM_001256033]
A_51_P214470	72148	0.0704349	2610019F03Rik	1.00431	Mus musculus RIKEN cDNA 2610019F03 gene (2610019F03Rik), mRNA [NM_173744]
A_66_P110606	18412	0.00163496	Sqstm1	1.00273	sequestosome 1 [Source:MGI Symbol;Acc:MGI:107931] [ENSMUST00000015981]
A_55_P2024302	20729	0.000148157	Spin1	1.00189	Mus musculus spindlin 1 (Spin1), transcript variant 2, mRNA [NM_146043]
A_55_P1955034	17913	0.0368375	Myo1c	1.00129	Mus musculus myosin IC (Myo1c), transcript variant 2, mRNA [NM_001080774]
A_51_P120254	50788	0.00208557	Fbxl8	1.00072	Mus musculus F-box and leucine-rich repeat protein 8 (Fbxl8), mRNA [NM_015821]
A_52_P438082	12611	0.000302697	Cebpg	0.996614	Mus musculus CCAAT/enhancer binding protein (C/EBP), gamma (Cebpg), mRNA [NM_009884]
A_55_P2125778	74136	0.0016335	Sec14l1	0.996243	Mus musculus SEC14-like 1 (S. cerevisiae) (Sec14l1), transcript variant 1, mRNA [NM_028777]
A_55_P2055217	n/a	0.000781145	n/a	0.99579	n/a
A_51_P222475	114601	0.00723021	Ehbp1l1	0.995737	Mus musculus EH domain binding protein 1-like 1 (Ehbp1l1), transcript variant B, mRNA [NM_053252]
A_66_P116098	19255	0.0108925	Ptpn2	0.994643	Mus musculus protein tyrosine phosphatase, non-receptor type 2 (Ptpn2), transcript variant 1, mRNA [NM_008977]
A_55_P2168267	n/a	0.018284	n/a	0.99423	n/a
A_55_P1976017	98417	3.65697e-05	Cnih4	0.994174	Mus musculus cornichon homolog 4 (Drosophila) (Cnih4), mRNA [NM_030131]
A_55_P2167818	56715	0.0124194	Rabgef1	0.993488	Mus musculus RAB guanine nucleotide exchange factor (GEF) 1 (Rabgef1), transcript variant 1, mRNA [NM_019983]
A_55_P1989733	18036	0.000603548	Nfkbib	0.992777	Mus musculus nuclear factor of kappa light polypeptide gene enhancer in B cells inhibitor, beta (Nfkbib), mRNA [NM_010908]
A_52_P231635	71147	4.13759e-05	Oxsm	0.992141	Mus musculus 3-oxoacyl-ACP synthase, mitochondrial (Oxsm), nuclear gene encoding mitochondrial protein, mRNA [NM_027695]
A_30_P01032413	n/a	0.0170995	n/a	0.991757	lincRNA:chrX:165758353-165806110 forward strand
A_52_P273821	67469	0.00166563	Abhd5	0.990875	Mus musculus abhydrolase domain containing 5 (Abhd5), mRNA [NM_026179]
A_52_P137371	15357	0.00467587	Hmgcr	0.990009	Mus musculus 3-hydroxy-3-methylglutaryl-Coenzyme A reductase (Hmgcr), mRNA [NM_008255]
A_52_P475450	269623	0.0356497	Rbm48	0.988534	Mus musculus RNA binding motif protein 48 (Rbm48), mRNA [NM_172991]
A_52_P571371	70652	0.00315031	Tmem144	0.988339	Mus musculus transmembrane protein 144 (Tmem144), mRNA [NM_027495]
A_55_P1997407	238317	0.00160559	Elmsan1	0.988099	Mus musculus ELM2 and Myb/SANT-like domain containing 1 (Elmsan1), transcript variant 1, mRNA [NM_001163502]
A_55_P2007196	11674	0.000104784	Aldoa	0.98804	Mus musculus aldolase A, fructose-bisphosphate (Aldoa), transcript variant 1, mRNA [NM_001177307]
A_55_P2159264	16880	0.0164809	Lifr	0.987437	Mus musculus leukemia inhibitory factor receptor (Lifr), transcript variant 2, mRNA [NM_001113386]
A_52_P480939	238799	9.90086e-06	Tnpo1	0.983557	Mus musculus transportin 1 (Tnpo1), transcript variant 1, mRNA [NM_178716]
A_55_P2027278	78926	7.10139e-05	Gas2l1	0.983411	Mus musculus growth arrest-specific 2 like 1 (Gas2l1), transcript variant beta, mRNA [NM_144560]
A_55_P1999339	16330	0.000606015	Inpp5b	0.982657	Mus musculus inositol polyphosphate-5-phosphatase B (Inpp5b), nuclear gene encoding mitochondrial protein, mRNA [NM_008385]
A_51_P272817	26397	0.000200687	Map2k3	0.982331	Mus musculus mitogen-activated protein kinase kinase 3 (Map2k3), mRNA [NM_008928]
A_52_P556290	23806	0.000140018	Arih1	0.981933	Mus musculus ariadne ubiquitin-conjugating enzyme E2 binding protein homolog 1 (Drosophila) (Arih1), mRNA [NM_019927]
A_52_P535623	77963	0.0234495	Hook1	0.98058	Mus musculus hook homolog 1 (Drosophila) (Hook1), mRNA [NM_030014]
A_52_P381665	17355	0.0574086	Aff1	0.978691	Mus musculus AF4/FMR2 family, member 1 (Aff1), transcript variant 2, mRNA [NM_133919]
A_51_P209807	227210	9.89857e-05	Ccnyl1	0.976623	Mus musculus cyclin Y-like 1 (Ccnyl1), mRNA [NM_001097644]
A_51_P265869	15526	1.48017e-05	Hspa9	0.976067	Mus musculus heat shock protein 9 (Hspa9), nuclear gene encoding mitochondrial protein, mRNA [NM_010481]
A_55_P2064996	12345	4.56177e-05	Capzb	0.974736	Mus musculus capping protein (actin filament) muscle Z-line, beta (Capzb), transcript variant 2, mRNA [NM_009798]
A_55_P2170256	77219	2.07706e-05	Ptgr2	0.974576	Mus musculus prostaglandin reductase 2 (Ptgr2), transcript variant 3, mRNA [NM_001252626]
A_51_P222590	11845	0.00372625	Arf6	0.974123	Mus musculus ADP-ribosylation factor 6 (Arf6), mRNA [NM_007481]
A_55_P2007413	228061	0.00445152	Agps	0.973885	Mus musculus alkylglycerone phosphate synthase (Agps), mRNA [NM_172666]
A_55_P1978810	14105	0.00395063	Srsf10	0.970305	Mus musculus serine/arginine-rich splicing factor 10 (Srsf10), transcript variant 2, mRNA [NM_001080387]
A_52_P475738	75805	0.00909908	Nln	0.970225	Mus musculus neurolysin (metallopeptidase M3 family) (Nln), nuclear gene encoding mitochondrial protein, mRNA [NM_029447]
A_51_P234044	68918	0.0259924	1190005I06Rik	0.970151	Mus musculus RIKEN cDNA 1190005I06 gene (1190005I06Rik), mRNA [NM_197988]
A_52_P108346	17869	0.00215951	Myc	0.970033	Mus musculus myelocytomatosis oncogene (Myc), transcript variant 1, mRNA [NM_010849]
A_55_P2083464	64899	0.000262727	Lpin3	0.96989	Mus musculus lipin 3 (Lpin3), transcript variant 1, mRNA [NM_022883]
A_52_P496924	269181	0.000185216	Mgat4a	0.969617	Mus musculus mannoside acetylglucosaminyltransferase 4, isoenzyme A (Mgat4a), mRNA [NM_173870]
A_51_P253697	69723	0.00109996	Rpain	0.968811	Mus musculus RPA interacting protein (Rpain), transcript variant 1, mRNA [NM_027186]
A_51_P341349	66902	0.00542151	Mtap	0.967543	Mus musculus methylthioadenosine phosphorylase (Mtap), mRNA [NM_024433]
A_65_P07561	66314	0.000387689	Tpd52l2	0.967509	Mus musculus tumor protein D52-like 2 (Tpd52l2), mRNA [NM_025482]
A_30_P01026786	n/a	0.0317688	n/a	0.966651	lincRNA:chr19:12079745-12088620 reverse strand
A_30_P01025401	n/a	0.0410209	n/a	0.965947	lincRNA:chr3:41143423-41359623 forward strand
A_55_P1989013	16418	0.00168577	Eif6	0.965632	Mus musculus eukaryotic translation initiation factor 6 (Eif6), mRNA [NM_010579]
A_52_P494930	329679	1.80383e-07	Fnip2	0.965437	Mus musculus folliculin interacting protein 2 (Fnip2), mRNA [NM_001162999]
A_55_P2111039	n/a	0.00161989	n/a	0.961769	n/a
A_51_P249867	67797	0.00142569	Snrnp48	0.960958	Mus musculus small nuclear ribonucleoprotein 48 (U11/U12) (Snrnp48), mRNA [NM_026382]
A_55_P1982727	56323	0.00340151	Dnajb5	0.960131	Mus musculus DnaJ (Hsp40) homolog, subfamily B, member 5 (Dnajb5), mRNA [NM_019874]
A_51_P316949	76551	5.44794e-05	Ccdc6	0.959881	Mus musculus coiled-coil domain containing 6 (Ccdc6), mRNA [NM_001111121]
A_52_P622391	22284	0.0239544	Usp9x	0.959737	Mus musculus ubiquitin specific peptidase 9, X chromosome (Usp9x), mRNA [NM_009481]
A_30_P01024575	n/a	0.0169994	n/a	0.958199	lincRNA:chr16:90038086-90127636 reverse strand
A_66_P117366	101055922	0.00782969	LOC101055922	0.958062	PREDICTED: Mus musculus uncharacterized LOC101055922 (LOC101055922), mRNA [XM_003945971]
A_55_P2113837	57915	4.60321e-05	Tbc1d1	0.956939	Mus musculus TBC1 domain family, member 1 (Tbc1d1), mRNA [NM_019636]
A_51_P202498	20224	0.000214265	Sar1a	0.955971	Mus musculus SAR1 gene homolog A (S. cerevisiae) (Sar1a), mRNA [NM_009120]
A_55_P1972448	n/a	0.0123292	n/a	0.955586	n/a
A_55_P1959703	n/a	3.33831e-06	n/a	0.955206	Mus musculus cDNA clone IMAGE:30101479, **** WARNING: chimeric clone ****. [BC098458]
A_55_P1990483	78926	0.00330836	Gas2l1	0.955076	Mus musculus growth arrest-specific 2 like 1 (Gas2l1), transcript variant beta, mRNA [NM_144560]
A_55_P1985559	67210	0.0797702	Gatad1	0.953644	GATA zinc finger domain containing 1 [Source:MGI Symbol;Acc:MGI:1914460] [ENSMUST00000119783]
A_55_P1983968	170756	0.00330296	Slc24a6	0.953079	Mus musculus solute carrier family 24 (sodium/potassium/calcium exchanger), member 6 (Slc24a6), transcript variant 2, mRNA [NM_001177594]
A_52_P357181	74201	0.000118052	Cep97	0.951724	Mus musculus centrosomal protein 97 (Cep97), transcript variant 1, mRNA [NM_028815]
A_55_P2057994	69674	0.00261654	Mif4gd	0.95167	Mus musculus MIF4G domain containing (Mif4gd), transcript variant 3, mRNA [NM_001243586]
A_51_P409429	234734	0.0016564	Aars	0.951356	Mus musculus alanyl-tRNA synthetase (Aars), mRNA [NM_146217]
A_55_P2069755	72962	0.0207754	Tymp	0.949561	Mus musculus thymidine phosphorylase (Tymp), mRNA [NM_138302]
A_52_P278154	69860	0.000538594	Eif1ad	0.949337	Mus musculus eukaryotic translation initiation factor 1A domain containing (Eif1ad), mRNA [NM_027236]
A_55_P1990210	74617	0.000339414	Scpep1	0.948316	Mus musculus serine carboxypeptidase 1 (Scpep1), mRNA [NM_029023]
A_55_P1987023	n/a	0.000731297	n/a	0.947975	n/a
A_65_P04472	66335	0.000827388	Atp6v1c1	0.947474	Mus musculus ATPase, H+ transporting, lysosomal V1 subunit C1 (Atp6v1c1), mRNA [NM_025494]
A_30_P01019306	n/a	0.0183453	n/a	0.947143	lincRNA:chr11:119254413-119296960 forward strand
A_55_P2165160	16801	0.0052924	Arhgef1	0.945611	Mus musculus Rho guanine nucleotide exchange factor (GEF) 1 (Arhgef1), transcript variant 1, mRNA [NM_001130150]
A_55_P2038757	74202	1.70957e-06	Fblim1	0.944827	Mus musculus filamin binding LIM protein 1 (Fblim1), transcript variant 2, mRNA [NM_133754]
A_52_P432153	77929	0.00136082	Yipf6	0.943785	Mus musculus Yip1 domain family, member 6 (Yipf6), mRNA [NM_207633]
A_55_P2078073	212555	0.00014828	Pqlc2	0.943577	Mus musculus PQ loop repeat containing 2 (Pqlc2), mRNA [NM_145384]
A_51_P168524	232157	0.0415178	Mob1a	0.942949	MOB kinase activator 1A [Source:MGI Symbol;Acc:MGI:2442631] [ENSMUST00000101245]
A_51_P157976	77697	0.00349319	Mmab	0.942617	Mus musculus methylmalonic aciduria (cobalamin deficiency) type B homolog (human) (Mmab), nuclear gene encoding mitochondrial protein, mRNA [NM_029956]
A_30_P01022779	n/a	0.0243389	n/a	0.942489	lincRNA:chr9:56391562-56392142 forward strand
A_55_P2160588	n/a	0.00197042	n/a	0.942426	n/a
A_52_P377299	271377	0.00744876	Zbtb11	0.942096	Mus musculus zinc finger and BTB domain containing 11 (Zbtb11), mRNA [NM_173026]
A_52_P339742	109754	0.0023034	Cyb5r3	0.941846	Mus musculus cytochrome b5 reductase 3 (Cyb5r3), mRNA [NM_029787]
A_51_P372550	68567	0.0708908	Cgref1	0.941757	Mus musculus cell growth regulator with EF hand domain 1 (Cgref1), transcript variant 1, mRNA [NM_026770]
A_55_P2056236	56376	0.0633403	Pdlim5	0.941611	Mus musculus PDZ and LIM domain 5 (Pdlim5), transcript variant 2, mRNA [NM_019809]
A_51_P244558	98732	1.44987e-05	Rab3gap2	0.938874	Mus musculus RAB3 GTPase activating protein subunit 2 (Rab3gap2), mRNA [NM_001163754]
A_55_P2115401	12182	0.0312855	Bst1	0.937621	Mus musculus bone marrow stromal cell antigen 1 (Bst1), mRNA [NM_009763]
A_55_P1966804	110196	0.0119732	Fdps	0.93674	Mus musculus farnesyl diphosphate synthetase (Fdps), transcript variant 1, mRNA [NM_001253751]
A_55_P2174541	209200	0.0097908	Dtx3l	0.936533	Mus musculus deltex 3-like (Drosophila) (Dtx3l), mRNA [NM_001013371]
A_55_P2155479	13860	0.0116057	Eps8	0.936309	Mus musculus epidermal growth factor receptor pathway substrate 8 (Eps8), transcript variant 1, mRNA [NM_007945]
A_55_P2043454	n/a	0.0428807	n/a	0.934291	n/a
A_30_P01022465	n/a	0.0335936	n/a	0.93414	lincRNA:chr19:5771425-5848475 forward strand
A_52_P370402	74287	0.000342702	Kcmf1	0.933047	Mus musculus potassium channel modulatory factor 1 (Kcmf1), mRNA [NM_019715]
A_52_P471535	76872	0.0194961	Ccdc116	0.932713	Mus musculus coiled-coil domain containing 116 (Ccdc116), transcript variant 2, mRNA [NM_029779]
A_51_P301215	66356	0.000706362	2310008H09Rik	0.931331	Mus musculus RIKEN cDNA 2310008H09 gene (2310008H09Rik), transcript variant 1, mRNA [NM_023197]
A_55_P2026315	14936	0.00678383	Gys1	0.930628	Mus musculus glycogen synthase 1, muscle (Gys1), mRNA [NM_030678]
A_52_P246889	66700	0.000160057	Chmp3	0.93054	Mus musculus charged multivesicular body protein 3 (Chmp3), mRNA [NM_025783]
A_51_P117618	66071	0.0033327	Ethe1	0.930146	Mus musculus ethylmalonic encephalopathy 1 (Ethe1), nuclear gene encoding mitochondrial protein, mRNA [NM_023154]
A_55_P2220937	71198	0.0786638	Otud1	0.929347	Mus musculus OTU domain containing 1 (Otud1), mRNA [NM_027715]
A_55_P1996171	76073	0.0186491	Pcgf5	0.928852	Mus musculus polycomb group ring finger 5 (Pcgf5), mRNA [NM_029508]
A_51_P492087	59001	0.000150281	Pole3	0.928567	Mus musculus polymerase (DNA directed), epsilon 3 (p17 subunit) (Pole3), mRNA [NM_021498]
A_51_P505229	66067	0.000256202	Gtpbp8	0.928229	Mus musculus GTP-binding protein 8 (putative) (Gtpbp8), transcript variant 1, mRNA [NM_025332]
A_52_P163660	66708	0.092994	Krtap3-2	0.927936	Mus musculus keratin associated protein 3-2 (Krtap3-2), mRNA [NM_025720]
A_52_P431859	72061	8.08862e-05	2010111I01Rik	0.927779	RIKEN cDNA 2010111I01 gene [Source:MGI Symbol;Acc:MGI:1919311] [ENSMUST00000021911]
A_55_P2129972	n/a	0.000616768	n/a	0.927429	n/a
A_30_P01033039	n/a	0.0839231	n/a	0.927355	lincRNA:chr2:128211990-128215223 reverse strand
A_52_P345966	625530	0.0140557	Usp17le	0.927182	Mus musculus ubiquitin specific peptidase 17-like E (Usp17le), mRNA [NM_001256973]
A_55_P2100679	13430	0.00359105	Dnm2	0.926476	Mus musculus dynamin 2 (Dnm2), transcript variant 4, mRNA [NM_001253894]
A_52_P505827	266690	0.0560471	Cyb5r4	0.925513	Mus musculus cytochrome b5 reductase 4 (Cyb5r4), mRNA [NM_024195]
A_51_P172573	20656	0.00457187	Sod2	0.925481	Mus musculus superoxide dismutase 2, mitochondrial (Sod2), nuclear gene encoding mitochondrial protein, mRNA [NM_013671]
A_30_P01024687	n/a	1.02409e-05	n/a	0.924558	lincRNA:chr5:26323150-26357875 reverse strand
A_52_P85864	16418	0.0101136	Eif6	0.92433	Mus musculus eukaryotic translation initiation factor 6 (Eif6), mRNA [NM_010579]
A_55_P2026079	76179	0.0201282	Usp31	0.923103	Mus musculus ubiquitin specific peptidase 31 (Usp31), mRNA [NM_001033173]
A_66_P128537	100038882	0.0404201	Isg15	0.922692	Mus musculus ISG15 ubiquitin-like modifier (Isg15), mRNA [NM_015783]
A_52_P254298	18174	0.000536905	Slc11a2	0.922032	Mus musculus solute carrier family 11 (proton-coupled divalent metal ion transporters), member 2 (Slc11a2), transcript variant 2, mRNA [NM_008732]
A_55_P1963737	14339	0.0211974	Aktip	0.920873	Mus musculus thymoma viral proto-oncogene 1 interacting protein (Aktip), mRNA [NM_010241]
A_30_P01022686	n/a	0.0370677	n/a	0.920624	lincRNA:chr5:149765314-149771786 reverse strand
A_55_P2030536	227210	0.00123868	Ccnyl1	0.919545	Mus musculus cyclin Y-like 1 (Ccnyl1), mRNA [NM_001097644]
A_52_P679101	21873	0.0155458	Tjp2	0.916893	Mus musculus tight junction protein 2 (Tjp2), transcript variant 2, mRNA [NM_011597]
A_55_P2099810	83397	0.0326276	Akap12	0.916553	Mus musculus A kinase (PRKA) anchor protein (gravin) 12 (Akap12), mRNA [NM_031185]
A_52_P652913	57373	4.87677e-06	Akip1	0.915872	Mus musculus A kinase (PRKA) interacting protein 1 (Akip1), mRNA [NM_020616]
A_52_P202725	54170	0.0909706	Rragc	0.91453	Mus musculus Ras-related GTP binding C (Rragc), mRNA [NM_017475]
A_55_P2020348	22724	0.00791406	Zbtb7b	0.913981	Mus musculus zinc finger and BTB domain containing 7B (Zbtb7b), mRNA [NM_009565]
A_30_P01029562	n/a	0.000226975	n/a	0.913082	lincRNA:chr15:62046023-62082530 forward strand
A_55_P2153740	n/a	0.0268106	n/a	0.90926	predicted gene 15318 [Source:MGI Symbol;Acc:MGI:3705106] [ENSMUST00000139773]
A_55_P2108864	14158	0.0165017	Fert2	0.909053	Mus musculus fer (fms/fps related) protein kinase, testis specific 2 (Fert2), transcript variant 1, mRNA [NM_001037997]
A_66_P114054	100126824	0.0506628	Sco2	0.908038	Mus musculus SCO cytochrome oxidase deficient homolog 2 (yeast) (Sco2), nuclear gene encoding mitochondrial protein, mRNA [NM_001111288]
A_52_P634447	58240	0.00142238	Hs1bp3	0.906485	Mus musculus HCLS1 binding protein 3 (Hs1bp3), mRNA [NM_021429]
A_55_P2068607	75234	0.00697956	Rnf19b	0.906479	Mus musculus ring finger protein 19B (Rnf19b), mRNA [NM_029219]
A_51_P343309	12764	0.000396012	Cmas	0.906272	Mus musculus cytidine monophospho-N-acetylneuraminic acid synthetase (Cmas), mRNA [NM_009908]
A_30_P01026060	n/a	0.000784424	n/a	0.905578	lincRNA:chr17:22090757-22099418 reverse strand
A_51_P494481	209131	0.000418646	Snx30	0.905005	Mus musculus sorting nexin family member 30 (Snx30), mRNA [NM_172468]
A_55_P2042641	17480	0.0288628	Mpl	0.904988	Mus musculus myeloproliferative leukemia virus oncogene (Mpl), transcript variant 1, mRNA [NM_001122949]
A_52_P366572	75991	0.00165864	Slain2	0.902371	Mus musculus SLAIN motif family, member 2 (Slain2), transcript variant 1, mRNA [NM_153567]
A_66_P102090	268930	0.00504468	Pkmyt1	0.901732	Mus musculus protein kinase, membrane associated tyrosine/threonine 1 (Pkmyt1), mRNA [NM_023058]
A_55_P2137973	12175	0.0351232	Bnip2	0.901618	Mus musculus BCL2/adenovirus E1B interacting protein 2 (Bnip2), transcript variant alpha, mRNA [NM_001008238]
A_51_P270286	235661	0.000797354	Dync1li1	0.901521	Mus musculus dynein cytoplasmic 1 light intermediate chain 1 (Dync1li1), mRNA [NM_146229]
A_52_P69707	67458	0.0177277	Ergic1	0.901439	Mus musculus endoplasmic reticulum-golgi intermediate compartment (ERGIC) 1 (Ergic1), mRNA [NM_026170]
A_55_P2004365	231042	0.00498861	Nupl2	0.900343	Mus musculus nucleoporin like 2 (Nupl2), mRNA [NM_153092]
A_51_P429276	50875	0.000306097	Tmod3	0.900079	Mus musculus tropomodulin 3 (Tmod3), mRNA [NM_016963]
A_55_P2153291	n/a	2.1986e-05	n/a	0.899309	n/a
A_55_P2028666	n/a	0.0122488	n/a	0.897313	n/a
A_55_P2153570	72611	0.034397	Zfp655	0.894366	Mus musculus zinc finger protein 655 (Zfp655), transcript variant 2, mRNA [NM_001083958]
A_66_P120736	12176	0.0289453	Bnip3	0.893596	Mus musculus BCL2/adenovirus E1B interacting protein 3 (Bnip3), nuclear gene encoding mitochondrial protein, mRNA [NM_009760]
A_51_P415220	22401	0.00451128	Zmat3	0.892798	Mus musculus zinc finger matrin type 3 (Zmat3), mRNA [NM_009517]
A_52_P296996	77031	0.00111957	Slc9a8	0.892568	Mus musculus solute carrier family 9 (sodium/hydrogen exchanger), member 8 (Slc9a8), transcript variant 1, mRNA [NM_148929]
A_55_P2019217	n/a	0.00521815	n/a	0.891928	Q24JZ0_BOVIN (Q24JZ0) NDUFB1 protein (Fragment), partial (78%) [TC1716196]
A_66_P136714	74617	0.00657271	Scpep1	0.891804	Mus musculus serine carboxypeptidase 1, mRNA (cDNA clone MGC:29291 IMAGE:4193674), complete cds. [BC021399]
A_51_P501107	75717	0.0330694	Cul5	0.891674	Mus musculus cullin 5 (Cul5), transcript variant 1, mRNA [NM_027807]
A_55_P2166011	66309	0.00574071	Tmem128	0.890669	transmembrane protein 128 [Source:MGI Symbol;Acc:MGI:1913559] [ENSMUST00000119047]
A_52_P283628	110651	0.0102876	Rps6ka3	0.890221	Mus musculus ribosomal protein S6 kinase polypeptide 3 (Rps6ka3), mRNA [NM_148945]
A_30_P01031122	n/a	0.023738	n/a	0.889533	lincRNA:chr18:61798876-61807452 reverse strand
A_52_P168097	11938	0.00161232	Atp2a2	0.888919	Mus musculus ATPase, Ca++ transporting, cardiac muscle, slow twitch 2 (Atp2a2), transcript variant 2, mRNA [NM_009722]
A_55_P2119441	67048	0.000106819	Vma21	0.884838	Mus musculus VMA21 vacuolar H+-ATPase homolog (S. cerevisiae) (Vma21), mRNA [NM_001081356]
A_52_P358349	67154	0.0187541	Mtdh	0.883147	Mus musculus metadherin (Mtdh), mRNA [NM_026002]
A_55_P1953226	547160	0.00769102	Gm14484	0.883013	Mus musculus predicted gene 14484 (Gm14484), mRNA [NM_001025260]
A_30_P01023917	n/a	0.0206437	n/a	0.883005	lincRNA:chr16:90038086-90127636 reverse strand
A_55_P2028961	319554	0.0467986	Idi1	0.880654	Mus musculus isopentenyl-diphosphate delta isomerase (Idi1), mRNA [NM_145360]
A_52_P474636	58231	0.000278906	Stk4	0.879564	Mus musculus serine/threonine kinase 4 (Stk4), mRNA [NM_021420]
A_52_P641367	28075	0.00820589	Desi1	0.879286	Mus musculus desumoylating isopeptidase 1 (Desi1), mRNA [NM_134095]
A_55_P2028029	27413	0.0636832	Abcb11	0.877378	Mus musculus ATP-binding cassette, sub-family B (MDR/TAP), member 11 (Abcb11), mRNA [NM_021022]
A_66_P118934	18786	0.000144237	Plaa	0.877317	Mus musculus phospholipase A2, activating protein (Plaa), mRNA [NM_172695]
A_55_P2012984	16828	0.0115176	Ldha	0.876489	Mus musculus lactate dehydrogenase A (Ldha), transcript variant 2, mRNA [NM_001136069]
A_30_P01030317	n/a	0.0887656	n/a	0.875945	lincRNA:chr8:87504644-87513694 reverse strand
A_55_P2063471	n/a	0.00666035	n/a	0.875092	n/a
A_52_P334744	213990	0.0701903	Agap3	0.874384	Mus musculus ArfGAP with GTPase domain, ankyrin repeat and PH domain 3 (Agap3), transcript variant 2, mRNA [NM_001256431]
A_55_P1993019	n/a	2.43486e-05	n/a	0.874281	n/a
A_55_P2034081	15465	0.00202238	Hrh1	0.873981	Mus musculus histamine receptor H1 (Hrh1), transcript variant 1, mRNA [NM_001252643]
A_51_P150521	217664	0.00160362	Mgat2	0.872937	Mus musculus mannoside acetylglucosaminyltransferase 2 (Mgat2), mRNA [NM_146035]
A_51_P180001	239528	0.000702942	Eif2c2	0.872327	Mus musculus eukaryotic translation initiation factor 2C, 2 (Eif2c2), mRNA [NM_153178]
A_55_P2134308	67150	0.00416251	Rnf141	0.872318	ring finger protein 141 [Source:MGI Symbol;Acc:MGI:1914400] [ENSMUST00000177236]
A_55_P1975650	70611	0.012102	Fbxo33	0.871779	Mus musculus F-box protein 33 (Fbxo33), mRNA [NM_001033156]
A_52_P123864	216344	0.000223344	Rab21	0.871162	Mus musculus RAB21, member RAS oncogene family (Rab21), mRNA [NM_024454]
A_55_P1975837	n/a	0.00748362	n/a	0.870693	n/a
A_55_P2018862	13226	0.0878551	Defa-rs7	0.870654	Mus musculus mRNA for cryptdin related sequence peptide (CRS4C2 gene), strain C3H/HeN. [AJ564870]
A_55_P2139942	12310	0.0207838	Calca	0.869562	Mus musculus calcitonin/calcitonin-related polypeptide, alpha (Calca), transcript variant 1, mRNA [NM_007587]
A_51_P149621	68292	5.64728e-05	Stt3b	0.86881	Mus musculus STT3, subunit of the oligosaccharyltransferase complex, homolog B (S. cerevisiae) (Stt3b), mRNA [NM_024222]
A_55_P2012935	71371	0.0859662	Arid5b	0.868801	Mus musculus AT rich interactive domain 5B (MRF1-like) (Arid5b), mRNA [NM_023598]
A_52_P436700	56356	0.0539636	Gltp	0.867222	Mus musculus glycolipid transfer protein (Gltp), mRNA [NM_019821]
A_30_P01032256	n/a	0.0574351	n/a	0.866051	lincRNA:chr8:87504644-87513694 reverse strand
A_55_P2114367	75973	0.0799216	Ccdc162	0.865174	Mus musculus coiled-coil domain containing 162 (Ccdc162), mRNA [NM_001177571]
A_51_P284988	641340	0.00423706	Nrbf2	0.864307	Mus musculus nuclear receptor binding factor 2 (Nrbf2), mRNA [NM_001036293]
A_55_P1983638	50772	0.0282215	Mapk6	0.862661	Mus musculus mitogen-activated protein kinase 6 (Mapk6), transcript variant 2, mRNA [NM_027418]
A_55_P2008327	433182	0.000532355	Gm5506	0.862377	Mus musculus predicted gene 5506 (Gm5506), mRNA [NM_001025388]
A_55_P2008879	67300	0.00491147	Cltc	0.862302	Mus musculus clathrin, heavy polypeptide (Hc) (Cltc), mRNA [NM_001003908]
A_55_P2139713	230936	0.00154578	Phf13	0.861018	Mus musculus PHD finger protein 13 (Phf13), mRNA [NM_172705]
A_51_P342481	14571	5.26172e-05	Gpd2	0.85801	Mus musculus glycerol phosphate dehydrogenase 2, mitochondrial (Gpd2), nuclear gene encoding mitochondrial protein, transcript variant 2, mRNA [NM_010274]
A_52_P48689	66882	0.06367	Bzw1	0.857826	Mus musculus basic leucine zipper and W2 domains 1 (Bzw1), mRNA [NM_025824]
A_52_P373846	69587	0.0206264	Pcgf3	0.856717	Mus musculus polycomb group ring finger 3 (Pcgf3), mRNA [NM_172716]
A_55_P2009213	18583	0.00785101	Pde7a	0.853024	Mus musculus phosphodiesterase 7A (Pde7a), transcript variant 2, mRNA [NM_001122759]
A_51_P265576	67889	0.0164422	Rbm18	0.852698	Mus musculus RNA binding motif protein 18 (Rbm18), transcript variant 1, mRNA [NM_026434]
A_51_P503866	192193	0.00120467	Edem1	0.851985	Mus musculus ER degradation enhancer, mannosidase alpha-like 1 (Edem1), mRNA [NM_138677]
A_51_P432511	215951	0.00307168	Lace1	0.851605	Mus musculus lactation elevated 1 (Lace1), mRNA [NM_145743]
A_55_P1953093	230721	0.000633174	Pabpc4	0.851572	Mus musculus poly(A) binding protein, cytoplasmic 4 (Pabpc4), transcript variant 2, mRNA [NM_148917]
A_55_P2085195	20926	0.0245152	Supt6	0.851443	Mus musculus suppressor of Ty 6 (Supt6), mRNA [NM_009297]
A_55_P1956752	n/a	0.0159391	n/a	0.851417	n/a
A_30_P01026769	n/a	0.0450122	n/a	0.849322	lincRNA:chr3:45081952-45092352 forward strand
A_30_P01027248	n/a	0.0173461	n/a	0.849161	lincRNA:chr4:149383134-149451259 reverse strand
A_51_P341725	17292	0.00503231	Mesp1	0.847992	Mus musculus mesoderm posterior 1 (Mesp1), mRNA [NM_008588]
A_51_P324491	66588	0.00559922	Cmpk1	0.846331	Mus musculus cytidine monophosphate (UMP-CMP) kinase 1 (Cmpk1), mRNA [NM_025647]
A_55_P2009622	74648	0.00116897	S100pbp	0.842359	Mus musculus S100P binding protein (S100pbp), mRNA [NM_029036]
A_55_P2032445	67712	0.0359895	Slc25a37	0.84142	Mus musculus solute carrier family 25, member 37 (Slc25a37), nuclear gene encoding mitochondrial protein, mRNA [NM_026331]
A_55_P2069842	320661	0.0288582	D5Ertd579e	0.84106	Mus musculus DNA segment, Chr 5, ERATO Doi 579, expressed (D5Ertd579e), mRNA [NM_001081232]
A_51_P295449	106073	0.00286408	Mfsd5	0.840903	Mus musculus major facilitator superfamily domain containing 5 (Mfsd5), mRNA [NM_134100]
A_51_P165984	11993	0.000106875	Aup1	0.840497	Mus musculus ancient ubiquitous protein 1 (Aup1), mRNA [NM_007517]
A_55_P2095266	n/a	0.00219793	n/a	0.840484	n/a
A_55_P2003951	73067	0.00413565	Tmem192	0.839607	Mus musculus transmembrane protein 192 (Tmem192), transcript variant 1, mRNA [NM_028427]
A_55_P2082914	104112	0.00579803	Acly	0.839336	Mus musculus ATP citrate lyase (Acly), transcript variant 2, mRNA [NM_134037]
A_30_P01018749	n/a	0.0103623	n/a	0.83812	lincRNA:chr1:85117750-85129200 forward strand
A_55_P2179348	26416	0.00534279	Mapk14	0.838038	Mus musculus mitogen-activated protein kinase 14 (Mapk14), transcript variant 4, mRNA [NM_001168514]
A_55_P1966998	11857	0.00512814	Arhgdib	0.837253	Mus musculus Rho, GDP dissociation inhibitor (GDI) beta (Arhgdib), mRNA [NM_007486]
A_30_P01032162	n/a	0.0583614	n/a	0.836985	lincRNA:chr16:29907604-29946602 reverse strand
A_51_P302181	83813	0.0329815	Tnk1	0.83565	Mus musculus tyrosine kinase, non-receptor, 1 (Tnk1), mRNA [NM_031880]
A_51_P317225	73381	0.0203161	Cmtm2a	0.834909	Mus musculus CKLF-like MARVEL transmembrane domain containing 2A (Cmtm2a), mRNA [NM_027022]
A_55_P2138257	56550	1.00019e-05	Ube2d2a	0.834357	Mus musculus ubiquitin-conjugating enzyme E2D 2A (Ube2d2a), mRNA [NM_019912]
A_55_P2089577	73130	0.0039351	Tmed5	0.833915	Mus musculus activated spleen cDNA, RIKEN full-length enriched library, clone:F830223E18 product:hypothetical protein, full insert sequence. [AK172643]
A_51_P175580	60599	0.00131037	Trp53inp1	0.833846	Mus musculus transformation related protein 53 inducible nuclear protein 1 (Trp53inp1), transcript variant 1, mRNA [NM_021897]
A_55_P2099594	30049	0.00251323	Scd3	0.831888	Mus musculus stearoyl-coenzyme A desaturase 3 (Scd3), mRNA [NM_024450]
A_52_P239787	67179	0.0374722	Ccdc25	0.831736	Mus musculus coiled-coil domain containing 25 (Ccdc25), mRNA [NM_145944]
A_66_P106760	353188	0.0470572	Adam32	0.831512	Mus musculus a disintegrin and metallopeptidase domain 32 (Adam32), mRNA [NM_153397]
A_52_P85892	76025	0.00247401	Cant1	0.831003	Mus musculus calcium activated nucleotidase 1 (Cant1), transcript variant 1, mRNA [NM_029502]
A_52_P290725	99371	0.00123558	Arfgef2	0.830043	Mus musculus ADP-ribosylation factor guanine nucleotide-exchange factor 2 (brefeldin A-inhibited) (Arfgef2), mRNA [NM_001085495]
A_51_P333869	66647	8.40432e-05	Ndnl2	0.829759	Mus musculus necdin-like 2 (Ndnl2), mRNA [NM_023239]
A_66_P134149	209131	0.0176537	Snx30	0.828746	Mus musculus sorting nexin family member 30 (Snx30), mRNA [NM_172468]
A_55_P2079630	12571	0.0548426	Cdk6	0.828306	Mus musculus cyclin-dependent kinase 6 (Cdk6), mRNA [NM_009873]
A_55_P1971538	16554	0.0187896	Kif13b	0.827981	Mus musculus kinesin family member 13B (Kif13b), mRNA [NM_001081177]
A_51_P148494	76892	0.00401093	Rnft1	0.827247	Mus musculus ring finger protein, transmembrane 1 (Rnft1), mRNA [NM_029788]
A_51_P132081	380855	0.0505427	Rsl1	0.827096	Mus musculus regulator of sex limited protein 1 (Rsl1), mRNA [NM_001013769]
A_52_P188678	19294	0.0277232	Pvrl2	0.826988	Mus musculus poliovirus receptor-related 2 (Pvrl2), transcript variant 2, mRNA [NM_001159724]
A_55_P2141585	n/a	0.0005496	n/a	0.826253	UB2D3_HUMAN (P61077) Ubiquitin-conjugating enzyme E2 D3 (Ubiquitin-protein ligase D3) (Ubiquitin carrier protein D3) (Ubiquitin-conjugating enzyme E2-17 kDa 3) (E2(17)KB 3) , complete [TC1597894]
A_55_P1999785	n/a	0.000110751	n/a	0.825019	Q5SYI7_MOUSE (Q5SYI7) Proteasome (Prosome, macropain) 26S subunit, non-ATPase, 11 (14 days embryo liver cDNA, RIKEN full-length enriched library, clone:I530020P16 product:proteasome (prosome, macropain) 26S subunit, non-ATPase, 11, full insert sequence), complete [TC1609794]
A_55_P2192492	83997	0.00324019	Slmap	0.824638	Mus musculus sarcolemma associated protein (Slmap), mRNA [NM_032008]
A_55_P1968483	107999	0.054081	Gtpbp6	0.824587	Mus musculus GTP binding protein 6 (putative) (Gtpbp6), mRNA [NM_145147]
A_52_P225260	22631	0.000794209	Ywhaz	0.822365	Mus musculus tyrosine 3-monooxygenase/tryptophan 5-monooxygenase activation protein, zeta polypeptide (Ywhaz), transcript variant 1, mRNA [NM_011740]
A_55_P2447879	75302	0.0543776	Asxl2	0.820666	Mus musculus additional sex combs like 2 (Drosophila) (Asxl2), transcript variant 1, mRNA [NM_001270988]
A_51_P453111	15212	0.0057039	Hexb	0.819794	Mus musculus hexosaminidase B (Hexb), mRNA [NM_010422]
A_55_P1967504	68758	0.000683717	Abhd11	0.819775	Mus musculus abhydrolase domain containing 11 (Abhd11), nuclear gene encoding mitochondrial protein, transcript variant 1, mRNA [NM_145215]
A_52_P571746	230863	0.020005	Sh2d5	0.819682	Mus musculus SH2 domain containing 5 (Sh2d5), mRNA [NM_001099631]
A_55_P2002859	71361	0.0685199	Aifm2	0.819597	Mus musculus apoptosis-inducing factor, mitochondrion-associated 2 (Aifm2), nuclear gene encoding mitochondrial protein, transcript variant 1, mRNA [NM_153779]
A_52_P250590	235567	0.000646686	Dnajc13	0.819522	Mus musculus DnaJ (Hsp40) homolog, subfamily C, member 13 (Dnajc13), mRNA [NM_001163026]
A_30_P01031496	n/a	0.0977554	n/a	0.81945	lincRNA:chr13:112337405-112356455 reverse strand
A_30_P01020921	n/a	0.00672558	n/a	0.81787	lincRNA:chr9:61071844-61072324 forward strand
A_52_P154501	109161	0.0786159	Ube2q2	0.81687	Mus musculus ubiquitin-conjugating enzyme E2Q (putative) 2 (Ube2q2), mRNA [NM_180600]
A_66_P130241	13358	0.00305579	Slc25a1	0.815876	Mus musculus solute carrier family 25 (mitochondrial carrier, citrate transporter), member 1 (Slc25a1), nuclear gene encoding mitochondrial protein, mRNA [NM_153150]
A_55_P2098428	117197	0.00055647	Bloc1s4	0.815527	Mus musculus biogenesis of organelles complex-1, subunit 4, cappuccino (Bloc1s4), mRNA [NM_133724]
A_66_P125823	71844	0.0671964	Nupl1	0.815454	Mus musculus nucleoporin like 1 (Nupl1), mRNA [NM_170591]
A_51_P362538	214804	0.000110229	Syde2	0.815406	Mus musculus synapse defective 1, Rho GTPase, homolog 2 (C. elegans) (Syde2), mRNA [NM_001166064]
A_55_P2097111	19246	0.0924432	Ptpn1	0.814739	Mus musculus protein tyrosine phosphatase, non-receptor type 1 (Ptpn1), mRNA [NM_011201]
A_66_P136955	26896	0.00160602	Med14	0.814422	Mus musculus mediator complex subunit 14 (Med14), transcript variant 2, mRNA [NM_012005]
A_55_P2026761	n/a	0.0124085	n/a	0.813409	n/a
A_55_P1976743	624083	0.0567725	Gm15753	0.811887	PREDICTED: Mus musculus predicted gene 15753 (Gm15753), misc_RNA [XR_142153]
A_52_P162509	74340	0.0358956	Ahcyl2	0.811452	Mus musculus S-adenosylhomocysteine hydrolase-like 2 (Ahcyl2), transcript variant 1, mRNA [NM_021414]
A_51_P473229	22724	0.00693447	Zbtb7b	0.811384	Mus musculus zinc finger and BTB domain containing 7B (Zbtb7b), mRNA [NM_009565]
A_52_P52263	224647	0.000520405	D17Wsu92e	0.811147	Mus musculus DNA segment, Chr 17, Wayne State University 92, expressed (D17Wsu92e), transcript variant 2, mRNA [NM_001044719]
A_52_P359621	269593	0.0279568	Luzp1	0.809141	Mus musculus leucine zipper protein 1 (Luzp1), mRNA [NM_024452]
A_51_P125986	209239	0.0190348	Gan	0.808111	Mus musculus giant axonal neuropathy (Gan), mRNA [NM_001081151]
A_55_P2039523	72057	0.000884521	Phf10	0.808079	Mus musculus PHD finger protein 10 (Phf10), mRNA [NM_024250]
A_51_P192847	80860	0.030619	Ghdc	0.808072	Mus musculus GH3 domain containing (Ghdc), mRNA [NM_031871]
A_55_P2016959	18103	0.00505445	Nme2	0.807974	Mus musculus NME/NM23 nucleoside diphosphate kinase 2 (Nme2), transcript variant 2, mRNA [NM_001077529]
A_55_P2175284	13663	0.0102409	Ei24	0.806817	Mus musculus etoposide induced 2.4 mRNA (Ei24), transcript variant 1, mRNA [NM_001199494]
A_52_P68477	235047	0.0139176	Zfp809	0.806656	Mus musculus zinc finger protein 809 (Zfp809), transcript variant 1, mRNA [NM_172763]
A_52_P164161	13121	0.0158942	Cyp51	0.806419	Mus musculus cytochrome P450, family 51 (Cyp51), mRNA [NM_020010]
A_55_P2115257	14158	0.00124513	Fert2	0.805598	Mus musculus fer (fms/fps related) protein kinase, testis specific 2 (Fert2), transcript variant 1, mRNA [NM_001037997]
A_52_P455089	56347	0.0597696	Eif3c	0.805233	eukaryotic translation initiation factor 3, subunit C [Source:MGI Symbol;Acc:MGI:1926966] [ENSMUST00000032992]
A_55_P2076489	19353	0.000198673	Rac1	0.804682	Mus musculus RAS-related C3 botulinum substrate 1 (Rac1), mRNA [NM_009007]
A_51_P167048	50785	0.00222231	Hs6st1	0.804329	Mus musculus heparan sulfate 6-O-sulfotransferase 1 (Hs6st1), mRNA [NM_015818]
A_52_P180565	69662	0.00034797	2310061I04Rik	0.803455	Mus musculus RIKEN cDNA 2310061I04 gene (2310061I04Rik), mRNA [NM_001033630]
A_52_P262096	70829	0.0121191	Ccdc93	0.802527	Mus musculus coiled-coil domain containing 93 (Ccdc93), transcript variant 3, mRNA [NM_029955]
A_55_P2266285	78233	0.0834755	6330522J23Rik	0.802367	Mus musculus adult male medulla oblongata cDNA, RIKEN full-length enriched library, clone:6330522J23 product:unclassifiable, full insert sequence. [AK020094]
A_55_P1964459	n/a	0.00246991	n/a	0.799456	n/a
A_51_P464023	59031	0.0499843	Chst12	0.799347	Mus musculus carbohydrate sulfotransferase 12 (Chst12), mRNA [NM_021528]
A_55_P2116889	23897	0.00169598	Hax1	0.798887	Mus musculus HCLS1 associated X-1 (Hax1), mRNA [NM_011826]
A_55_P1980981	57267	0.0308618	Apba3	0.79783	Mus musculus amyloid beta (A4) precursor protein-binding, family A, member 3 (Apba3), mRNA [NM_018758]
A_52_P485905	17248	0.0186491	Mdm4	0.797697	Mus musculus transformed mouse 3T3 cell double minute 4 (Mdm4), mRNA [NM_008575]
A_55_P1967648	216805	0.000442867	Flcn	0.797198	Mus musculus folliculin (Flcn), transcript variant 2, mRNA [NM_146018]
A_51_P146655	77219	2.16627e-05	Ptgr2	0.797167	Mus musculus prostaglandin reductase 2 (Ptgr2), transcript variant 1, mRNA [NM_029880]
A_30_P01026398	n/a	0.0370018	n/a	0.79424	lincRNA:chr12:70213282-70225157 reverse strand
A_55_P2167999	16835	0.000212079	Ldlr	0.794051	Mus musculus low density lipoprotein receptor (Ldlr), transcript variant 1, mRNA [NM_010700]
A_55_P2050652	16151	0.00084192	Ikbkg	0.793744	Mus musculus inhibitor of kappaB kinase gamma (Ikbkg), transcript variant 3, mRNA [NM_001136067]
A_55_P2180884	53380	0.000696398	Psmd10	0.793248	Mus musculus proteasome (prosome, macropain) 26S subunit, non-ATPase, 10 (Psmd10), transcript variant 1, mRNA [NM_016883]
A_52_P622442	68833	0.00812085	Pdcl3	0.792802	Mus musculus phosducin-like 3 (Pdcl3), mRNA [NM_026850]
A_55_P2169539	n/a	0.0146303	n/a	0.792103	n/a
A_55_P2155654	19296	0.00174295	Pvt1	0.791933	Mus musculus plasmacytoma variant translocation 1 (Pvt1), non-coding RNA [NR_003368]
A_30_P01031428	n/a	0.00704533	n/a	0.791871	lincRNA:chr17:56687541-56694631 reverse strand
A_51_P306527	22629	0.00981811	Ywhah	0.791189	Mus musculus tyrosine 3-monooxygenase/tryptophan 5-monooxygenase activation protein, eta polypeptide (Ywhah), mRNA [NM_011738]
A_55_P2093634	68817	2.02628e-05	Ddi2	0.789494	Mus musculus DNA-damage inducible protein 2 (Ddi2), mRNA [NM_001017966]
A_55_P1984640	67921	1.80676e-06	Ube2f	0.787614	Mus musculus ubiquitin-conjugating enzyme E2F (putative) (Ube2f), mRNA [NM_026454]
A_52_P131490	66615	0.00109694	Atg4b	0.787588	Mus musculus autophagy related 4B, cysteine peptidase (Atg4b), mRNA [NM_174874]
A_55_P2028798	18105	0.0120802	Nqo2	0.787505	Mus musculus NAD(P)H dehydrogenase, quinone 2 (Nqo2), transcript variant 1, mRNA [NM_020282]
A_55_P1975475	17246	1.54965e-05	Mdm2	0.786924	Mus musculus transformed mouse 3T3 cell double minute 2 (Mdm2), mRNA [NM_010786]
A_55_P2073121	71452	0.0150512	Ankrd40	0.786703	Mus musculus ankyrin repeat domain 40 (Ankrd40), transcript variant 2, mRNA [NM_146024]
A_52_P517762	70129	0.0454764	Slc44a4	0.786677	Mus musculus solute carrier family 44, member 4 (Slc44a4), mRNA [NM_023557]
A_55_P1977538	57267	0.0157506	Apba3	0.786172	Mus musculus amyloid beta (A4) precursor protein-binding, family A, member 3 (Apba3), mRNA [NM_018758]
A_51_P322871	98402	0.0515997	Sh3bp4	0.784595	Mus musculus SH3-domain binding protein 4 (Sh3bp4), mRNA [NM_133816]
A_51_P312149	22763	0.0991378	Zfr	0.784579	Mus musculus zinc finger RNA binding protein (Zfr), mRNA [NM_011767]
A_30_P01027875	n/a	0.0191123	n/a	0.784518	lincRNA:chr8:87504644-87513694 reverse strand
A_30_P01018526	n/a	0.0038657	n/a	0.784295	lincRNA:chr16:84702353-84710928 reverse strand
A_55_P2045083	n/a	0.0088268	n/a	0.784132	n/a
A_55_P1958097	13806	0.000503446	Eno1	0.783029	Mus musculus enolase 1, alpha non-neuron (Eno1), mRNA [NM_023119]
A_55_P1989544	75458	0.0525396	Cklf	0.782779	Mus musculus chemokine-like factor (Cklf), transcript variant 1, mRNA [NM_029295]
A_51_P365019	14629	0.010872	Gclc	0.782232	Mus musculus glutamate-cysteine ligase, catalytic subunit (Gclc), mRNA [NM_010295]
A_55_P2087923	73162	0.0130164	Otud3	0.780449	Mus musculus OTU domain containing 3 (Otud3), mRNA [NM_028453]
A_52_P533304	217869	0.00284852	Eif5	0.780176	Mus musculus eukaryotic translation initiation factor 5 (Eif5), transcript variant 1, mRNA [NM_173363]
A_30_P01026411	n/a	0.00162073	n/a	0.780114	lincRNA:chr12:21584725-21595050 reverse strand
A_51_P462972	74385	0.00282225	Ap5m1	0.779998	Mus musculus adaptor-related protein complex 5, mu 1 subunit (Ap5m1), mRNA [NM_144535]
A_30_P01019826	n/a	0.0355814	n/a	0.779158	lincRNA:chr16:29907604-29946602 reverse strand
A_30_P01024961	n/a	0.00390192	n/a	0.779036	lincRNA:chr5:37051650-37110575 reverse strand
A_55_P2016351	56347	0.0484725	Eif3c	0.778411	Mus musculus eukaryotic translation initiation factor 3, subunit C (Eif3c), mRNA [NM_146200]
A_51_P477833	242785	0.00746159	Klhl21	0.778395	Mus musculus kelch-like 21 (Klhl21), mRNA [NM_001033352]
A_51_P482711	74754	0.0166457	Dhcr24	0.778304	Mus musculus 24-dehydrocholesterol reductase (Dhcr24), mRNA [NM_053272]
A_51_P521176	66985	0.00593798	Rassf7	0.778243	Mus musculus Ras association (RalGDS/AF-6) domain family (N-terminal) member 7 (Rassf7), mRNA [NM_025886]
A_52_P641922	212114	0.00655799	Nhlrc3	0.777899	Mus musculus NHL repeat containing 3 (Nhlrc3), mRNA [NM_172501]
A_55_P2010111	80292	0.0725292	Zxdc	0.777616	Mus musculus ZXD family zinc finger C (Zxdc), transcript variant 2, mRNA [NM_173002]
A_66_P134090	17714	3.46306e-05	Grpel2	0.776614	Mus musculus GrpE-like 2, mitochondrial (Grpel2), nuclear gene encoding mitochondrial protein, mRNA [NM_021296]
A_30_P01018959	n/a	0.0808698	n/a	0.776367	lincRNA:chr5:125861675-125880125 reverse strand
A_55_P2114589	74571	0.0577072	Kcnk16	0.773904	Mus musculus potassium channel, subfamily K, member 16 (Kcnk16), mRNA [NM_029006]
A_52_P112888	108664	0.0470923	Atp6v1h	0.773695	Mus musculus ATPase, H+ transporting, lysosomal V1 subunit H (Atp6v1h), mRNA [NM_133826]
A_55_P2143195	13548	0.0048339	Dyrk1a	0.773592	Mus musculus dual-specificity tyrosine-(Y)-phosphorylation regulated kinase 1a (Dyrk1a), transcript variant 1, mRNA [NM_007890]
A_51_P133651	83602	0.0153638	Gtf2a1	0.773233	Mus musculus general transcription factor II A, 1 (Gtf2a1), transcript variant 1, mRNA [NM_031391]
A_51_P478610	72323	0.0013356	Asb6	0.772789	Mus musculus ankyrin repeat and SOCS box-containing 6 (Asb6), mRNA [NM_133346]
A_51_P497821	233056	0.012183	Zfp790	0.772702	Mus musculus zinc finger protein 790 (Zfp790), transcript variant 1, mRNA [NM_146185]
A_55_P2119348	73467	0.0259135	1700066M21Rik	0.771698	Mus musculus RIKEN cDNA 1700066M21 gene (1700066M21Rik), mRNA [NM_028546]
A_51_P398164	77113	0.0234178	Klhl2	0.770982	Mus musculus kelch-like 2, Mayven (Klhl2), mRNA [NM_178633]
A_52_P546459	216080	0.0448254	Ube2d1	0.770867	Mus musculus ubiquitin-conjugating enzyme E2D 1 (Ube2d1), mRNA [NM_145420]
A_51_P309184	19301	0.0223776	Pxmp2	0.76902	Mus musculus peroxisomal membrane protein 2 (Pxmp2), mRNA [NM_008993]
A_55_P1982883	14936	0.0148118	Gys1	0.768826	Mus musculus glycogen synthase 1, muscle (Gys1), mRNA [NM_030678]
A_30_P01020796	n/a	0.0826232	n/a	0.768631	lincRNA:chr12:70213282-70225157 reverse strand
A_55_P2269700	68394	0.0005655	Ccdc163	0.767086	Mus musculus coiled-coil domain containing 163 (Ccdc163), mRNA [NM_026714]
A_51_P293269	18583	0.0273964	Pde7a	0.766562	Mus musculus phosphodiesterase 7A (Pde7a), transcript variant 1, mRNA [NM_008802]
A_52_P354298	11772	0.0305366	Ap2a2	0.766498	Mus musculus adaptor-related protein complex 2, alpha 2 subunit (Ap2a2), mRNA [NM_007459]
A_55_P2086949	12803	0.0934654	Cntf	0.764625	Mus musculus ciliary neurotrophic factor (Cntf), mRNA [NM_170786]
A_51_P418317	67139	0.000178731	Mis12	0.764165	Mus musculus MIS12 homolog (yeast) (Mis12), mRNA [NM_025993]
A_55_P2369191	14594	0.010202	Ggta1	0.763085	Mus musculus glycoprotein galactosyltransferase alpha 1, 3 (Ggta1), transcript variant 1, mRNA [NM_010283]
A_66_P134488	16878	0.00559937	Lif	0.762579	Mus musculus leukemia inhibitory factor (Lif), transcript variant 1, mRNA [NM_008501]
A_51_P183912	50931	0.0989578	Il27ra	0.761151	Mus musculus interleukin 27 receptor, alpha (Il27ra), mRNA [NM_016671]
A_51_P320888	211286	0.000149819	Cln5	0.760679	Mus musculus ceroid-lipofuscinosis, neuronal 5 (Cln5), mRNA [NM_001033242]
A_51_P335900	12858	0.000490349	Cox5a	0.760049	Mus musculus cytochrome c oxidase subunit Va (Cox5a), nuclear gene encoding mitochondrial protein, mRNA [NM_007747]
A_55_P2107686	319953	0.0316783	Ttll1	0.759306	Mus musculus tubulin tyrosine ligase-like 1 (Ttll1), mRNA [NM_178869]
A_55_P1966620	271457	0.0332157	Rab5a	0.758788	Mus musculus RAB5A, member RAS oncogene family (Rab5a), mRNA [NM_025887]
A_55_P2095578	n/a	0.00129115	n/a	0.758233	n/a
A_55_P2099785	14479	0.00531629	Usp15	0.757089	Mus musculus ubiquitin specific peptidase 15 (Usp15), mRNA [NM_027604]
A_55_P2157620	670198	0.00275161	Gm10734	0.755765	PREDICTED: Mus musculus predicted gene 10734 (Gm10734), misc_RNA [XR_105590]
A_55_P2029592	66369	0.00161113	Dus2l	0.755328	Mus musculus dihydrouridine synthase 2-like (SMM1, S. cerevisiae) (Dus2l), mRNA [NM_025518]
A_30_P01033155	n/a	0.063178	n/a	0.755156	lincRNA:chr16:9129538-9137898 reverse strand
A_30_P01025637	n/a	0.0443466	n/a	0.755005	lincRNA:chr2:130697320-130729670 reverse strand
A_55_P2110032	432442	0.0111098	Akap7	0.754939	Mus musculus A kinase (PRKA) anchor protein 7 (Akap7), mRNA [NM_018747]
A_66_P134690	20729	0.00838222	Spin1	0.752513	Mus musculus spindlin 1 (Spin1), transcript variant 2, mRNA [NM_146043]
A_51_P155174	319475	0.00250102	Zfp672	0.751789	Mus musculus zinc finger protein 672 (Zfp672), transcript variant 2, non-coding RNA [NR_028331]
A_51_P308681	76137	0.000764781	Ccdc90a	0.751571	Mus musculus coiled-coil domain containing 90A (Ccdc90a), mRNA [NM_001081059]
A_51_P329966	28040	0.00920414	D6Wsu163e	0.751417	Mus musculus DNA segment, Chr 6, Wayne State University 163, expressed (D6Wsu163e), mRNA [NM_138594]
A_55_P2003753	230863	0.00897693	Sh2d5	0.75047	Mus musculus SH2 domain containing 5 (Sh2d5), mRNA [NM_001099631]
A_55_P2176530	68832	0.00303576	1110057K04Rik	0.750108	Mus musculus RIKEN cDNA 1110057K04 gene (1110057K04Rik), transcript variant 3, mRNA [NM_001167768]
A_51_P479052	110960	0.000231255	Tars	0.750076	Mus musculus threonyl-tRNA synthetase (Tars), mRNA [NM_033074]
A_52_P532029	56480	0.0143648	Tbk1	0.74983	Mus musculus TANK-binding kinase 1 (Tbk1), mRNA [NM_019786]
A_55_P2084758	15463	0.000297375	Agfg1	0.749661	Mus musculus ArfGAP with FG repeats 1 (Agfg1), mRNA [NM_010472]
A_55_P2069729	66844	0.000154703	Ormdl2	0.748409	Mus musculus ORM1-like 2 (S. cerevisiae) (Ormdl2), mRNA [NM_024180]
A_55_P1968743	18033	8.45026e-07	Nfkb1	0.748209	Mus musculus nuclear factor of kappa light polypeptide gene enhancer in B cells 1, p105 (Nfkb1), mRNA [NM_008689]
A_51_P104820	268420	0.00710953	Alkbh5	0.747612	Mus musculus alkB, alkylation repair homolog 5 (E. coli) (Alkbh5), mRNA [NM_172943]
A_51_P432659	18634	6.03108e-05	Pex7	0.747404	Mus musculus peroxisomal biogenesis factor 7 (Pex7), transcript variant 1, mRNA [NM_008822]
A_30_P01029479	n/a	0.0405778	n/a	0.747229	lincRNA:chr1:85117750-85129200 forward strand
A_52_P338110	67064	0.000428169	Chmp1b	0.745118	Mus musculus charged multivesicular body protein 1B (Chmp1b), mRNA [NM_024190]
A_55_P2058348	66950	0.0444849	Tmem206	0.744621	Mus musculus transmembrane protein 206 (Tmem206), mRNA [NM_025864]
A_55_P2180531	70661	0.00016069	Sik3	0.743734	Mus musculus SIK family kinase 3 (Sik3), mRNA [NM_027498]
A_55_P2074414	14884	0.00467587	Gtf2h1	0.743329	Mus musculus general transcription factor II H, polypeptide 1 (Gtf2h1), mRNA [NM_008186]
A_55_P1965935	66521	0.000177409	Rwdd1	0.743321	Mus musculus RWD domain containing 1 (Rwdd1), mRNA [NM_025614]
A_55_P2096187	23897	0.0526231	Hax1	0.743164	Mus musculus HCLS1 associated X-1 (Hax1), mRNA [NM_011826]
A_55_P1961725	n/a	0.00899371	n/a	0.743069	n/a
A_52_P654965	78655	0.0281962	Eif3j1	0.742391	Mus musculus eukaryotic translation initiation factor 3, subunit J1 (Eif3j1), mRNA [NM_144545]
A_52_P676063	68472	0.0419476	Tmem126b	0.742377	Mus musculus transmembrane protein 126B (Tmem126b), mRNA [NM_026734]
A_55_P2007650	319638	0.0653714	Nt5dc1	0.741735	Mus musculus 5'-nucleotidase domain containing 1 (Nt5dc1), mRNA [NM_176968]
A_55_P2114492	57295	0.0447266	Icmt	0.740969	Mus musculus isoprenylcysteine carboxyl methyltransferase (Icmt), transcript variant 1, mRNA [NM_133788]
A_52_P162184	55988	8.40609e-06	Snx12	0.740957	Mus musculus sorting nexin 12 (Snx12), transcript variant 3, mRNA [NM_018875]
A_55_P1970454	n/a	0.0164302	n/a	0.740626	Mus musculus mRNA for mKIAA1372 protein. [AK220266]
A_51_P391454	16196	0.0638137	Il7	0.740567	Mus musculus interleukin 7 (Il7), mRNA [NM_008371]
A_52_P588539	20615	0.0086598	Snapin	0.740272	Mus musculus SNAP-associated protein (Snapin), mRNA [NM_133854]
A_55_P2106800	12096	0.0990594	Bglap	0.739483	Mus musculus bone gamma carboxyglutamate protein (Bglap), transcript variant 2, mRNA [NM_001037939]
A_51_P520793	71844	0.0840458	Nupl1	0.739428	Mus musculus adult male olfactory brain cDNA, RIKEN full-length enriched library, clone:6430565G08 product:NUCLEOPORIN P58 homolog [Rattus norvegicus], full insert sequence. [AK078279]
A_30_P01027619	n/a	0.0337655	n/a	0.738603	lincRNA:chr3:96074625-96086375 reverse strand
A_30_P01032953	n/a	0.0894007	n/a	0.737457	lincRNA:chr10:24269317-24270145 reverse strand
A_30_P01026746	n/a	0.0147843	n/a	0.737363	lincRNA:chr8:129336539-129400338 reverse strand
A_51_P512591	57912	0.00311643	Cdc42se1	0.736436	Mus musculus CDC42 small effector 1 (Cdc42se1), transcript variant 1, mRNA [NM_172395]
A_51_P430563	14489	0.00253484	Mtpn	0.735905	Mus musculus myotrophin (Mtpn), mRNA [NM_008098]
A_66_P110742	n/a	0.00279778	n/a	0.734775	predicted gene 9949 [Source:MGI Symbol;Acc:MGI:3647947] [ENSMUST00000067743]
A_55_P2473316	13589	0.00122669	Mapre1	0.733138	Mus musculus microtubule-associated protein, RP/EB family, member 1 (Mapre1), mRNA [NM_007896]
A_52_P223571	109154	0.0564031	Mlec	0.732688	Mus musculus malectin (Mlec), mRNA [NM_175403]
A_55_P2022444	71365	0.0233944	Pdss2	0.732466	Mus musculus prenyl (solanesyl) diphosphate synthase, subunit 2 (Pdss2), transcript variant 1, mRNA [NM_027772]
A_51_P427768	13367	0.000263124	Diap1	0.729413	Mus musculus diaphanous homolog 1 (Drosophila) (Diap1), mRNA [NM_007858]
A_51_P209527	12042	0.00253778	Bcl10	0.72929	Mus musculus B cell leukemia/lymphoma 10 (Bcl10), mRNA [NM_009740]
A_30_P01023751	n/a	0.00288895	n/a	0.728918	lincRNA:chr8:72663625-72673010 forward strand
A_55_P2043267	57912	0.0175528	Cdc42se1	0.728285	Mus musculus CDC42 small effector 1 (Cdc42se1), transcript variant 2, mRNA [NM_001038708]
A_30_P01022619	n/a	0.00656259	n/a	0.72797	lincRNA:chr17:14320464-14320975 forward strand
A_55_P2205690	27015	0.019244	Polk	0.725765	Mus musculus polymerase (DNA directed), kappa (Polk), mRNA [NM_012048]
A_66_P123704	77777	0.0133824	Ulbp1	0.725088	Mus musculus UL16 binding protein 1 (Ulbp1), mRNA [NM_029975]
A_51_P343517	17068	0.0889685	Ly6d	0.724468	Mus musculus lymphocyte antigen 6 complex, locus D (Ly6d), mRNA [NM_010742]
A_51_P305843	66917	0.0353089	Chordc1	0.723728	Mus musculus cysteine and histidine-rich domain (CHORD)-containing, zinc-binding protein 1 (Chordc1), mRNA [NM_025844]
A_51_P429682	13595	0.0201794	Ebp	0.722709	Mus musculus phenylalkylamine Ca2+ antagonist (emopamil) binding protein (Ebp), mRNA [NM_007898]
A_55_P2157378	574438	0.0687484	Xlr5a	0.722386	Mus musculus X-linked lymphocyte-regulated 5A (Xlr5a), mRNA [NM_001045539]
A_52_P507578	30925	0.00139429	Slamf6	0.722303	Mus musculus SLAM family member 6 (Slamf6), mRNA [NM_030710]
A_51_P447668	19248	0.00926276	Ptpn12	0.721897	Mus musculus protein tyrosine phosphatase, non-receptor type 12 (Ptpn12), mRNA [NM_011203]
A_55_P2115255	14158	0.00579179	Fert2	0.721739	Mus musculus fps/fes-related tyrosine kinase mRNA, complete cds. [U76762]
A_55_P2041086	68736	0.0104185	Tyw5	0.720746	Mus musculus tRNA-yW synthesizing protein 5 (Tyw5), transcript variant 2, mRNA [NM_001114102]
A_55_P2053202	20403	0.000276904	Itsn2	0.720261	Mus musculus intersectin 2 (Itsn2), transcript variant 1, mRNA [NM_001198968]
A_55_P2023952	56378	4.89295e-05	Arpc3	0.719867	Mus musculus actin related protein 2/3 complex, subunit 3 (Arpc3), mRNA [NM_019824]
A_55_P1964009	228913	0.00835519	Zfp217	0.719374	Mus musculus zinc finger protein 217 (Zfp217), transcript variant 1, mRNA [NM_001033299]
A_55_P2182016	76577	0.00152972	Faf2	0.717554	Mus musculus Fas associated factor family member 2 (Faf2), mRNA [NM_178397]
A_51_P103865	69871	0.0153117	Ppp1r35	0.717497	Mus musculus protein phosphatase 1, regulatory subunit 35 (Ppp1r35), mRNA [NM_027242]
A_51_P142923	12660	0.00655658	Chka	0.716787	Mus musculus choline kinase alpha (Chka), transcript variant 1, mRNA [NM_013490]
A_55_P2317346	n/a	0.0627867	n/a	0.716257	n/a
A_55_P2115192	66641	0.0154431	Sike1	0.715328	Mus musculus suppressor of IKBKE 1 (Sike1), mRNA [NM_025679]
A_52_P222354	320528	0.000754789	Vps13c	0.715228	Mus musculus vacuolar protein sorting 13C (yeast) (Vps13c), mRNA [NM_177184]
A_30_P01017900	n/a	0.0264081	n/a	0.715225	lincRNA:chr4:129488462-129516410 forward strand
A_51_P512157	210148	0.00024722	Slc30a6	0.71502	Mus musculus solute carrier family 30 (zinc transporter), member 6 (Slc30a6), transcript variant 2, mRNA [NM_144798]
A_51_P343889	74919	0.00142969	Slc35f6	0.714959	Mus musculus solute carrier family 35, member F6 (Slc35f6), mRNA [NM_175675]
A_51_P343474	16681	0.0330221	Krt2	0.714492	Mus musculus keratin 2 (Krt2), mRNA [NM_010668]
A_55_P2154835	11765	0.0142748	Ap1g1	0.714376	Mus musculus adaptor protein complex AP-1, gamma 1 subunit (Ap1g1), mRNA [NM_009677]
A_52_P138895	227638	0.0500762	Qsox2	0.712854	Mus musculus quiescin Q6 sulfhydryl oxidase 2 (Qsox2), mRNA [NM_153559]
A_52_P211185	14685	0.00635735	Gnat1	0.712393	Mus musculus guanine nucleotide binding protein, alpha transducing 1 (Gnat1), mRNA [NM_008140]
A_51_P292057	81004	0.0653882	Tbl1xr1	0.711681	Mus musculus transducin (beta)-like 1X-linked receptor 1 (Tbl1xr1), mRNA [NM_030732]
A_55_P2107987	109280	0.0371478	Slc22a13b-ps	0.711547	Mus musculus solute carrier family 22 (organic cation transporter), member 13b, pseudogene (Slc22a13b-ps), non-coding RNA [NR_033303]
A_51_P148264	20658	0.00342507	Son	0.711022	Mus musculus Son DNA binding protein (Son), transcript variant 2, mRNA [NM_019973]
A_55_P2136353	667510	3.74212e-05	Gm8675	0.710451	PREDICTED: Mus musculus predicted gene 8675 (Gm8675), misc_RNA [XR_031261]
A_52_P304323	69046	0.0524734	Isca1	0.710398	Mus musculus iron-sulfur cluster assembly 1 homolog (S. cerevisiae) (Isca1), nuclear gene encoding mitochondrial protein, mRNA [NM_026921]
A_55_P1969820	215335	0.0422187	Slc36a1	0.709532	Mus musculus solute carrier family 36 (proton/amino acid symporter), member 1 (Slc36a1), mRNA [NM_153139]
A_52_P450188	170749	0.0109145	Mtmr4	0.709429	Mus musculus myotubularin related protein 4 (Mtmr4), mRNA [NM_133215]
A_30_P01026141	n/a	0.00420626	n/a	0.708531	lincRNA:chr18:61798876-61807452 reverse strand
A_52_P558939	226407	0.000727834	Rab3gap1	0.708396	Mus musculus RAB3 GTPase activating protein subunit 1 (Rab3gap1), mRNA [NM_178690]
A_30_P01028850	n/a	0.0681362	n/a	0.708315	lincRNA:chr19:9060613-9060851 forward strand
A_55_P2069083	230145	0.0820422	Galnt12	0.708018	Mus musculus UDP-N-acetyl-alpha-D-galactosamine:polypeptide N-acetylgalactosaminyltransferase 12 (Galnt12), mRNA [NM_172693]
A_55_P2093563	67890	0.0290039	Ufm1	0.705242	Mus musculus ubiquitin-fold modifier 1 (Ufm1), mRNA [NM_026435]
A_30_P01030003	n/a	0.0990788	n/a	0.705224	lincRNA:chr13:99465424-99465644 reverse strand
A_55_P1985633	16971	0.0549401	Lrp1	0.703086	Mus musculus bone marrow macrophage cDNA, RIKEN full-length enriched library, clone:I830150I18 product:low density lipoprotein receptor-related protein 1, full insert sequence. [AK153375]
A_52_P399054	56334	0.000905227	Tmed2	0.703046	Mus musculus transmembrane emp24 domain trafficking protein 2 (Tmed2), mRNA [NM_019770]
A_52_P466799	24018	0.0402011	Rngtt	0.70303	Mus musculus RNA guanylyltransferase and 5'-phosphatase (Rngtt), mRNA [NM_011884]
A_55_P2153111	13528	0.0587229	Dtnb	0.702192	Mus musculus dystrobrevin, beta (Dtnb), transcript variant 1, mRNA [NM_001162465]
A_55_P1999908	18720	0.0166479	Pip5k1a	0.700991	Mus musculus phosphatidylinositol-4-phosphate 5-kinase, type 1 alpha (Pip5k1a), mRNA [NM_008847]
A_55_P2174821	17274	0.0965618	Rab8a	0.700294	Mus musculus RAB8A, member RAS oncogene family (Rab8a), mRNA [NM_023126]
A_51_P313483	13548	0.00704795	Dyrk1a	0.70024	Mus musculus dual-specificity tyrosine-(Y)-phosphorylation regulated kinase 1a (Dyrk1a), transcript variant 1, mRNA [NM_007890]
A_51_P349803	66172	0.000400857	Med11	0.699833	Mus musculus mediator of RNA polymerase II transcription, subunit 11 homolog (S. cerevisiae) (Med11), mRNA [NM_025397]
A_52_P45606	72320	0.0164506	2510003E04Rik	0.698672	Mus musculus RIKEN cDNA 2510003E04 gene (2510003E04Rik), mRNA [NM_028197]
A_55_P2043269	57912	0.0196239	Cdc42se1	0.697247	Mus musculus CDC42 small effector 1 (Cdc42se1), transcript variant 2, mRNA [NM_001038708]
A_55_P1989812	n/a	0.022304	n/a	0.697095	n/a
A_52_P136751	13528	0.00119411	Dtnb	0.696026	Mus musculus dystrobrevin, beta (Dtnb), transcript variant 2, mRNA [NM_007886]
A_66_P140613	n/a	0.0490153	n/a	0.695684	n/a
A_55_P2173014	12928	0.0819663	Crk	0.695498	Mus musculus v-crk sarcoma virus CT10 oncogene homolog (avian) (Crk), mRNA [NM_133656]
A_55_P1995442	n/a	0.000383421	n/a	0.695185	n/a
A_51_P459070	72103	0.0162902	Aplf	0.694559	Mus musculus aprataxin and PNKP like factor (Aplf), transcript variant 2, mRNA [NM_024251]
A_52_P212756	240832	0.0820741	Tor1aip2	0.693393	Mus musculus torsin A interacting protein 2 (Tor1aip2), transcript variant 5, mRNA [NM_172843]
A_51_P294555	213002	0.0149154	Ifitm6	0.692233	Mus musculus interferon induced transmembrane protein 6 (Ifitm6), mRNA [NM_001033632]
A_52_P10781	70361	0.00193406	Lman1	0.690917	Mus musculus lectin, mannose-binding, 1 (Lman1), transcript variant 2, mRNA [NM_001172062]
A_51_P446045	30049	0.0307112	Scd3	0.689086	Mus musculus stearoyl-coenzyme A desaturase 3 (Scd3), mRNA [NM_024450]
A_55_P1988970	59030	0.0767759	Mkks	0.688941	Mus musculus McKusick-Kaufman syndrome (Mkks), transcript variant 1, mRNA [NM_021527]
A_55_P2153292	227613	1.21463e-05	Tubb4b	0.688898	Mus musculus tubulin, beta 4B class IVB (Tubb4b), mRNA [NM_146116]
A_30_P01020782	n/a	0.0153787	n/a	0.688845	lincRNA:chr4:88582120-88582754 forward strand
A_55_P2075294	n/a	0.069755	n/a	0.688258	n/a
A_66_P115406	18458	0.0310613	Pabpc1	0.688085	Mus musculus poly(A) binding protein, cytoplasmic 1 (Pabpc1), mRNA [NM_008774]
A_55_P2029503	64291	7.24206e-05	Osbpl1a	0.687778	Mus musculus oxysterol binding protein-like 1A (Osbpl1a), transcript variant 1, mRNA [NM_207530]
A_30_P01017830	n/a	0.0141753	n/a	0.686561	lincRNA:chrX:18810088-18814982 reverse strand
A_55_P2029366	66082	0.0677584	Abhd6	0.686448	Mus musculus abhydrolase domain containing 6 (Abhd6), mRNA [NM_025341]
A_51_P224983	26889	0.0145298	Cln8	0.685245	Mus musculus ceroid-lipofuscinosis, neuronal 8 (Cln8), mRNA [NM_012000]
A_52_P323852	79202	0.0137739	Tnfrsf22	0.684967	Mus musculus tumor necrosis factor receptor superfamily, member 22 (Tnfrsf22), mRNA [NM_023680]
A_55_P1952166	13496	0.00687874	Arid3a	0.684775	Mus musculus AT rich interactive domain 3A (BRIGHT-like) (Arid3a), mRNA [NM_007880]
A_55_P2131522	76688	0.000138954	Arfrp1	0.684562	Mus musculus ADP-ribosylation factor related protein 1 (Arfrp1), transcript variant 1, mRNA [NM_001165991]
A_30_P01029540	n/a	0.0843303	n/a	0.684541	lincRNA:chr1:134171292-134176062 reverse strand
A_55_P1984422	18103	0.00215325	Nme2	0.683514	Mus musculus NME/NM23 nucleoside diphosphate kinase 2 (Nme2), transcript variant 1, mRNA [NM_008705]
A_52_P346581	234407	0.00146887	Glt25d1	0.68296	Mus musculus glycosyltransferase 25 domain containing 1 (Glt25d1), mRNA [NM_146211]
A_51_P519570	69770	0.0469969	1600002K03Rik	0.682288	Mus musculus RIKEN cDNA 1600002K03 gene (1600002K03Rik), mRNA [NM_027207]
A_52_P819011	12402	0.00366689	Cbl	0.682235	Mus musculus Casitas B-lineage lymphoma (Cbl), mRNA [NM_007619]
A_55_P2115577	20515	0.00699603	Slc20a1	0.681589	Mus musculus solute carrier family 20, member 1 (Slc20a1), transcript variant 2, mRNA [NM_001159593]
A_52_P505234	16430	6.02748e-05	Stt3a	0.681462	Mus musculus STT3, subunit of the oligosaccharyltransferase complex, homolog A (S. cerevisiae) (Stt3a), mRNA [NM_008408]
A_55_P2040115	321022	0.000450443	Cdv3	0.681387	Mus musculus carnitine deficiency-associated gene expressed in ventricle 3 (Cdv3), transcript variant 3, mRNA [NM_001134426]
A_52_P357055	67015	0.0349194	Ccdc91	0.681365	Mus musculus coiled-coil domain containing 91 (Ccdc91), mRNA [NM_025911]
A_55_P2140151	216805	0.000443083	Flcn	0.68133	Mus musculus folliculin (Flcn), transcript variant 2, mRNA [NM_146018]
A_30_P01020638	n/a	0.0414065	n/a	0.681275	lincRNA:chr15:61984389-62102500 reverse strand
A_51_P387845	218236	0.0201394	Fam120a	0.680736	Mus musculus family with sequence similarity 120, member A (Fam120a), mRNA [NM_001033268]
A_52_P357611	50877	0.0136203	Neu3	0.679365	Mus musculus neuraminidase 3 (Neu3), mRNA [NM_016720]
A_52_P646602	71517	0.00458662	9030624J02Rik	0.678705	Mus musculus RIKEN cDNA 9030624J02 gene (9030624J02Rik), mRNA [NM_027815]
A_51_P335306	19042	0.0122397	Ppm1a	0.67701	Mus musculus protein phosphatase 1A, magnesium dependent, alpha isoform (Ppm1a), mRNA [NM_008910]
A_55_P2153721	67433	0.00351971	Ccdc127	0.67687	Mus musculus coiled-coil domain containing 127 (Ccdc127), transcript variant 1, mRNA [NM_001168659]
A_51_P481821	76687	0.00174113	Spcs3	0.676587	Mus musculus signal peptidase complex subunit 3 homolog (S. cerevisiae) (Spcs3), mRNA [NM_029701]
A_66_P110343	71982	0.0570494	Snx10	0.676195	Mus musculus sorting nexin 10 (Snx10), transcript variant 1, mRNA [NM_028035]
A_66_P132855	22385	0.000578944	Baz1b	0.67593	Mus musculus bromodomain adjacent to zinc finger domain, 1B (Baz1b), mRNA [NM_011714]
A_55_P2108655	56428	1.96684e-06	Mtch2	0.675176	Mus musculus mitochondrial carrier homolog 2 (C. elegans) (Mtch2), nuclear gene encoding mitochondrial protein, mRNA [NM_019758]
A_51_P504522	67819	0.000150485	Derl1	0.675169	Mus musculus Der1-like domain family, member 1 (Derl1), mRNA [NM_024207]
A_55_P2000533	27015	0.065103	Polk	0.674877	Mus musculus polymerase (DNA directed), kappa (Polk), mRNA [NM_012048]
A_51_P325254	73419	0.0106372	1700052N19Rik	0.674443	RIKEN cDNA 1700052N19 gene [Source:MGI Symbol;Acc:MGI:1920669] [ENSMUST00000131636]
A_55_P2106235	20973	0.000297243	Syngr2	0.673945	Mus musculus synaptogyrin 2 (Syngr2), mRNA [NM_009304]
A_52_P533724	68142	0.0109517	Ino80	0.673433	Mus musculus INO80 homolog (S. cerevisiae) (Ino80), mRNA [NM_026574]
A_66_P116632	17134	0.00209963	Mafg	0.672867	Mus musculus v-maf musculoaponeurotic fibrosarcoma oncogene family, protein G (avian) (Mafg), mRNA [NM_010756]
A_51_P478722	21822	0.0731477	Tgtp1	0.671478	Mus musculus T cell specific GTPase 1 (Tgtp1), mRNA [NM_011579]
A_51_P224064	268807	0.0140755	Klhl38	0.670587	Mus musculus kelch-like 38 (Klhl38), mRNA [NM_177755]
A_55_P2070686	69368	0.0672822	Wdfy1	0.670446	Mus musculus WD repeat and FYVE domain containing 1 (Wdfy1), transcript variant 2, mRNA [NM_027057]
A_55_P1989384	66510	0.00173293	Rnf181	0.670335	Mus musculus ring finger protein 181 (Rnf181), mRNA [NM_025607]
A_55_P2136533	381022	0.0632429	Mll2	0.668705	Mus musculus myeloid/lymphoid or mixed-lineage leukemia 2 (Mll2), mRNA [NM_001033276]
A_52_P371949	16418	0.0503116	Eif6	0.668663	Mus musculus 10 days neonate cerebellum cDNA, RIKEN full-length enriched library, clone:6530402L05 product:integrin beta 4 binding protein, full insert sequence. [AK018313]
A_55_P2026547	381334	0.0277581	Gal3st2	0.668325	Mus musculus galactose-3-O-sulfotransferase 2 (Gal3st2), mRNA [NM_199366]
A_55_P1976152	69922	0.00109119	Vrk2	0.668032	Mus musculus vaccinia related kinase 2 (Vrk2), transcript variant 2, mRNA [NM_001252447]
A_55_P1996008	n/a	0.0035129	n/a	0.666718	predicted gene 14399 [Source:MGI Symbol;Acc:MGI:3650082] [ENSMUST00000099029]
A_55_P2010497	230612	0.0774779	Slc5a9	0.665425	Mus musculus solute carrier family 5 (sodium/glucose cotransporter), member 9 (Slc5a9), mRNA [NM_145551]
A_55_P2168889	223989	0.00519392	Marf1	0.664986	Mus musculus meiosis arrest female 1 (Marf1), mRNA [NM_001081154]
A_55_P2074291	50762	0.0359173	Fbxo6	0.664907	Mus musculus F-box protein 6 (Fbxo6), transcript variant 1, mRNA [NM_015797]
A_55_P2100834	244666	0.0229197	Sprtn	0.660926	Mus musculus SprT-like N-terminal domain (Sprtn), mRNA [NM_001111141]
A_55_P2044197	56433	0.000614838	Vps29	0.660641	Mus musculus vacuolar protein sorting 29 (S. pombe) (Vps29), mRNA [NM_019780]
A_55_P2107667	13800	0.0269405	Enah	0.660636	Mus musculus enabled homolog (Drosophila) (Enah), transcript variant 1, mRNA [NM_010135]
A_55_P2106956	433273	0.00362778	Gm5523	0.660062	Mus musculus predicted pseudogene 5523 (Gm5523), non-coding RNA [NR_004447]
A_66_P132510	24045	0.000426172	Scamp3	0.659396	Mus musculus secretory carrier membrane protein 3 (Scamp3), mRNA [NM_011886]
A_55_P2086770	54122	0.00254462	Uevld	0.659023	Mus musculus UEV and lactate/malate dehyrogenase domains (Uevld), mRNA [NM_001040695]
A_55_P2033616	216820	0.000369271	Dhrs7b	0.657784	Mus musculus dehydrogenase/reductase (SDR family) member 7B (Dhrs7b), transcript variant 1, mRNA [NM_001172112]
A_66_P123743	n/a	0.0296472	n/a	0.656484	n/a
A_51_P376057	320376	0.0976133	Bcorl1	0.654934	Mus musculus BCL6 co-repressor-like 1 (Bcorl1), mRNA [NM_178782]
A_52_P8903	320351	0.00346258	Tmem251	0.653879	Mus musculus transmembrane protein 251 (Tmem251), mRNA [NM_177140]
A_52_P535255	68592	0.00143321	Syf2	0.653471	Mus musculus SYF2 homolog, RNA splicing factor (S. cerevisiae) (Syf2), mRNA [NM_026780]
A_51_P483311	234384	0.0508122	Mpv17l2	0.652481	Mus musculus MPV17 mitochondrial membrane protein-like 2 (Mpv17l2), nuclear gene encoding mitochondrial protein, mRNA [NM_183170]
A_66_P130602	107368	0.0468531	Pdzd8	0.651416	Mus musculus PDZ domain containing 8 (Pdzd8), mRNA [NM_001033222]
A_55_P2182358	13496	0.053808	Arid3a	0.650098	Mus musculus AT rich interactive domain 3A (BRIGHT-like) (Arid3a), mRNA [NM_007880]
A_51_P353914	15898	0.0909037	Icam5	0.649732	Mus musculus intercellular adhesion molecule 5, telencephalin (Icam5), mRNA [NM_008319]
A_55_P2168549	381201	0.00645688	Ap5b1	0.649295	Mus musculus adaptor-related protein complex 5, beta 1 subunit (Ap5b1), mRNA [NM_001033448]
A_55_P2166688	14356	0.0839108	Timm10b	0.649039	Mus musculus translocase of inner mitochondrial membrane 10B (Timm10b), nuclear gene encoding mitochondrial protein, mRNA [NM_019502]
A_66_P121623	66880	0.027806	Rsrc1	0.648543	Mus musculus arginine/serine-rich coiled-coil 1 (Rsrc1), mRNA [NM_025822]
A_51_P109888	23789	0.0102619	Coro1b	0.648221	Mus musculus coronin, actin binding protein 1B (Coro1b), mRNA [NM_011778]
A_30_P01030041	n/a	0.00962533	n/a	0.647673	lincRNA:chr13:23487906-23488198 forward strand
A_55_P2099750	n/a	0.071053	n/a	0.647197	n/a
A_55_P1994492	76179	0.0602612	Usp31	0.646891	Mus musculus ubiquitin specific peptidase 31 (Usp31), mRNA [NM_001033173]
A_51_P335081	14688	0.00227554	Gnb1	0.646277	Mus musculus guanine nucleotide binding protein (G protein), beta 1 (Gnb1), transcript variant 1, mRNA [NM_008142]
A_30_P01023653	n/a	0.0865935	n/a	0.646116	lincRNA:chr1:90912687-90918785 forward strand
A_55_P2043108	20336	0.0646634	Exoc4	0.645736	Mus musculus exocyst complex component 4 (Exoc4), mRNA [NM_009148]
A_55_P2145680	75695	0.00344308	Rilpl1	0.645261	Mus musculus Rab interacting lysosomal protein-like 1 (Rilpl1), mRNA [NM_021430]
A_55_P2008996	100125977	0.0939185	Gm10034	0.644948	Mus musculus 9 days embryo whole body cDNA, RIKEN full-length enriched library, clone:D030041C22 product:hypothetical protein, full insert sequence. [AK164250]
A_52_P495553	229055	0.0453939	Zbtb10	0.644578	Mus musculus zinc finger and BTB domain containing 10 (Zbtb10), mRNA [NM_177660]
A_55_P1987914	26921	0.0200701	Map4k4	0.644305	Mus musculus mitogen-activated protein kinase kinase kinase kinase 4 (Map4k4), transcript variant 1, mRNA [NM_001252200]
A_51_P230624	72123	0.00919226	Ccdc71l	0.644226	Mus musculus coiled-coil domain containing 71 like (Ccdc71l), mRNA [NM_001162903]
A_30_P01027902	n/a	0.00908144	n/a	0.643961	lincRNA:chr1:85150625-85185800 reverse strand
A_30_P01027333	n/a	0.0281825	n/a	0.643645	lincRNA:chr4:149383134-149451259 reverse strand
A_55_P2091245	n/a	0.00279632	n/a	0.643357	n/a
A_51_P394735	102098	0.00608742	Arhgef18	0.643276	Mus musculus rho/rac guanine nucleotide exchange factor (GEF) 18 (Arhgef18), mRNA [NM_133962]
A_55_P2109354	208266	0.0283397	Dot1l	0.642724	Mus musculus DOT1-like, histone H3 methyltransferase (S. cerevisiae) (Dot1l), mRNA [NM_199322]
A_65_P16796	215632	0.00947477	Psd4	0.642447	Mus musculus pleckstrin and Sec7 domain containing 4 (Psd4), mRNA [NM_177611]
A_52_P555723	22628	0.000626297	Ywhag	0.641517	Mus musculus tyrosine 3-monooxygenase/tryptophan 5-monooxygenase activation protein, gamma polypeptide (Ywhag), mRNA [NM_018871]
A_55_P2084723	14537	0.0574686	Gcnt1	0.641152	Mus musculus core2-GlcNAc-transferase (C2-GnT) mRNA, complete cds. [U19265]
A_55_P2075523	56317	0.0568922	Anapc7	0.640331	Mus musculus anaphase promoting complex subunit 7 (Anapc7), mRNA [NM_019805]
A_55_P2155906	66700	8.41053e-05	Chmp3	0.639764	Mus musculus charged multivesicular body protein 3 (Chmp3), mRNA [NM_025783]
A_55_P1958693	381626	0.0979615	Rbm33	0.639348	RNA binding motif protein 33 [Source:MGI Symbol;Acc:MGI:1919670] [ENSMUST00000030920]
A_55_P2178203	116891	5.94585e-06	Derl2	0.638847	Mus musculus Der1-like domain family, member 2 (Derl2), mRNA [NM_033562]
A_55_P2171993	73247	0.0797702	Mrgbp	0.638822	Mus musculus MRG/MORF4L binding protein (Mrgbp), mRNA [NM_028479]
A_51_P195240	53951	0.00870927	Ccdc75	0.638116	Mus musculus coiled-coil domain containing 75 (Ccdc75), mRNA [NM_181649]
A_51_P512119	380878	0.0560721	AF067063	0.63792	Mus musculus cDNA sequence AF067063 (AF067063), mRNA [NM_001001449]
A_55_P2159885	21676	0.0347054	Tead1	0.637896	Mus musculus TEA domain family member 1 (Tead1), transcript variant 1, mRNA [NM_001166584]
A_55_P1968774	19229	0.0398325	Ptk2b	0.637138	Mus musculus PTK2 protein tyrosine kinase 2 beta (Ptk2b), transcript variant 2, mRNA [NM_001162365]
A_55_P2080850	19255	0.0826967	Ptpn2	0.63643	Mus musculus protein tyrosine phosphatase, non-receptor type 2 (Ptpn2), transcript variant 2, mRNA [NM_001127177]
A_55_P1997061	n/a	0.0719478	n/a	0.636024	n/a
A_55_P2001510	n/a	0.000570893	n/a	0.635603	n/a
A_30_P01020164	n/a	0.0445561	n/a	0.635349	lincRNA:chr5:108538417-108550517 forward strand
A_52_P164695	74455	9.74017e-05	Nsun6	0.632285	Mus musculus NOL1/NOP2/Sun domain family member 6 (Nsun6), transcript variant 2, mRNA [NM_028950]
A_55_P2079761	14593	0.00636296	Ggps1	0.632203	Mus musculus geranylgeranyl diphosphate synthase 1 (Ggps1), mRNA [NM_010282]
A_51_P507787	27414	0.0470222	Sergef	0.632166	Mus musculus secretion regulating guanine nucleotide exchange factor (Sergef), mRNA [NM_013789]
A_55_P1998932	320782	0.0230422	Tmem154	0.630966	Mus musculus transmembrane protein 154 (Tmem154), mRNA [NM_177260]
A_55_P2144686	12945	0.00607604	Dmbt1	0.630756	Mus musculus deleted in malignant brain tumors 1 (Dmbt1), mRNA [NM_007769]
A_52_P456059	67199	0.000216125	Pfdn1	0.630665	Mus musculus prefoldin 1 (Pfdn1), mRNA [NM_026027]
A_55_P1962400	16181	0.0587642	Il1rn	0.630326	Mus musculus interleukin 1 receptor antagonist (Il1rn), transcript variant 2, mRNA [NM_001039701]
A_55_P2001148	56376	0.0504653	Pdlim5	0.630271	Mus musculus PDZ and LIM domain 5 (Pdlim5), transcript variant 2, mRNA [NM_019809]
A_55_P1975640	228913	0.00899715	Zfp217	0.630074	Mus musculus zinc finger protein 217 (Zfp217), transcript variant 1, mRNA [NM_001033299]
A_66_P119174	67213	0.00194673	Cmtm6	0.629805	Mus musculus CKLF-like MARVEL transmembrane domain containing 6 (Cmtm6), mRNA [NM_026036]
A_52_P597860	242687	0.0411589	Wasf2	0.629354	Mus musculus WAS protein family, member 2 (Wasf2), mRNA [NM_153423]
A_66_P114700	16495	0.065391	Kcna7	0.62911	Mus musculus potassium voltage-gated channel, shaker-related subfamily, member 7 (Kcna7), mRNA [NM_010596]
A_51_P296328	229709	0.0150017	Ahcyl1	0.629067	Mus musculus S-adenosylhomocysteine hydrolase-like 1 (Ahcyl1), mRNA [NM_145542]
A_51_P208377	66682	0.0021087	Trappc5	0.629028	Mus musculus trafficking protein particle complex 5 (Trappc5), mRNA [NM_025701]
A_55_P1974671	106489	0.00031286	Sft2d1	0.628847	Mus musculus SFT2 domain containing 1 (Sft2d1), mRNA [NM_134114]
A_55_P2080975	237073	0.0355814	Rbm41	0.627934	Mus musculus RNA binding motif protein 41 (Rbm41), transcript variant 3, mRNA [NM_001172148]
A_55_P1972149	544817	0.0171725	Arhgap27	0.627639	Mus musculus Rho GTPase activating protein 27 (Arhgap27), transcript variant 1, mRNA [NM_001205236]
A_52_P669922	84506	0.0717036	Hamp	0.62678	Mus musculus hepcidin antimicrobial peptide (Hamp), mRNA [NM_032541]
A_52_P160970	56697	6.58273e-06	Akap10	0.625924	Mus musculus A kinase (PRKA) anchor protein 10 (Akap10), nuclear gene encoding mitochondrial protein, mRNA [NM_019921]
A_30_P01028177	n/a	0.00929092	n/a	0.625507	lincRNA:chr5:44173484-44176009 forward strand
A_55_P2008181	16188	0.00539663	Il3ra	0.625324	Mus musculus interleukin 3 receptor, alpha chain (Il3ra), mRNA [NM_008369]
A_52_P530405	270669	0.0649298	Mbtps2	0.62497	Mus musculus membrane-bound transcription factor peptidase, site 2 (Mbtps2), mRNA [NM_172307]
A_55_P2181176	74552	0.0150092	Nipal3	0.624194	Mus musculus NIPA-like domain containing 3 (Nipal3), mRNA [NM_028995]
A_55_P1990608	56228	0.000809867	Ube2j1	0.622192	Mus musculus ubiquitin-conjugating enzyme E2J 1 (Ube2j1), mRNA [NM_019586]
A_55_P2064595	104625	0.0120742	Cnot6	0.621857	CCR4-NOT transcription complex, subunit 6 [Source:MGI Symbol;Acc:MGI:2144529] [ENSMUST00000145353]
A_52_P604613	14739	0.00898041	S1pr2	0.621796	Mus musculus sphingosine-1-phosphate receptor 2 (S1pr2), mRNA [NM_010333]
A_52_P156485	109346	0.0386973	Ankrd39	0.620026	Mus musculus ankyrin repeat domain 39 (Ankrd39), mRNA [NM_026241]
A_51_P324640	77422	0.0499737	C330018D20Rik	0.61985	Mus musculus RIKEN cDNA C330018D20 gene (C330018D20Rik), mRNA [NM_029909]
A_66_P129029	24075	0.00154544	Taf10	0.618749	Mus musculus TAF10 RNA polymerase II, TATA box binding protein (TBP)-associated factor (Taf10), mRNA [NM_020024]
A_55_P2151762	74244	0.0081686	Atg7	0.618011	Mus musculus autophagy related 7 (Atg7), transcript variant 1, mRNA [NM_001253717]
A_66_P130310	239559	0.0847038	A4galt	0.617994	Mus musculus alpha 1,4-galactosyltransferase (A4galt), transcript variant 1, mRNA [NM_001170954]
A_30_P01021738	n/a	0.0177471	n/a	0.617933	lincRNA:chr5:125190100-125209625 reverse strand
A_52_P478629	213827	0.0859065	Arcn1	0.617696	Mus musculus archain 1 (Arcn1), mRNA [NM_145985]
A_55_P2155942	14055	0.0296215	Ezh1	0.617211	Mus musculus enhancer of zeste homolog 1 (Drosophila) (Ezh1), mRNA [NM_007970]
A_30_P01017818	n/a	0.00402134	n/a	0.616711	lincRNA:chr16:11008534-11013759 forward strand
A_55_P2067483	n/a	0.0120235	n/a	0.615646	n/a
A_52_P122822	268752	0.0166457	Wdfy2	0.613975	Mus musculus WD repeat and FYVE domain containing 2 (Wdfy2), mRNA [NM_175546]
A_55_P2157645	100047671	0.0596291	Gm17783	0.613766	PREDICTED: Mus musculus predicted gene, 17783 (Gm17783), mRNA [XM_003085107]
A_55_P1986608	330479	0.0156296	D830036C21Rik	0.612538	PREDICTED: Mus musculus RIKEN cDNA D830036C21 gene (D830036C21Rik), mRNA [XM_003945770]
A_51_P143915	66510	0.015443	Rnf181	0.612304	Mus musculus ring finger protein 181 (Rnf181), mRNA [NM_025607]
A_55_P2017312	66266	0.00223225	Eapp	0.612183	Mus musculus E2F-associated phosphoprotein (Eapp), mRNA [NM_025456]
A_51_P338397	330171	0.000760932	Kctd10	0.6119	Mus musculus potassium channel tetramerisation domain containing 10 (Kctd10), transcript variant 2, mRNA [NM_026145]
A_51_P463828	22385	0.0592486	Baz1b	0.611327	Mus musculus bromodomain adjacent to zinc finger domain, 1B (Baz1b), mRNA [NM_011714]
A_55_P1977653	72333	0.00912773	Palld	0.611128	Mus musculus palladin, cytoskeletal associated protein (Palld), mRNA [NM_001081390]
A_30_P01027182	n/a	0.011228	n/a	0.610489	lincRNA:chr15:62090565-62091770 forward strand
A_30_P01022052	n/a	0.0250301	n/a	0.609935	lincRNA:chr18:23922600-23937275 reverse strand
A_52_P248986	22221	0.0361565	Ubp1	0.607946	Mus musculus upstream binding protein 1 (Ubp1), transcript variant 2, mRNA [NM_013699]
A_55_P2112569	78943	0.0154161	Ern1	0.60757	endoplasmic reticulum (ER) to nucleus signalling 1 [Source:MGI Symbol;Acc:MGI:1930134] [ENSMUST00000106801]
A_55_P2180835	223918	0.00124886	Spryd3	0.605894	Mus musculus SPRY domain containing 3 (Spryd3), mRNA [NM_001033277]
A_51_P357664	15461	0.0179474	Hras1	0.605704	Mus musculus Harvey rat sarcoma virus oncogene 1 (Hras1), transcript variant 1, mRNA [NM_008284]
A_55_P2177248	75973	0.0492129	Ccdc162	0.605491	coiled-coil domain containing 162 [Source:MGI Symbol;Acc:MGI:1923223] [ENSMUST00000160002]
A_55_P2014357	18607	0.0212501	Pdpk1	0.605219	Mus musculus 3-phosphoinositide dependent protein kinase 1 (Pdpk1), transcript variant 2, mRNA [NM_001080773]
A_55_P1971854	207965	0.0098636	Mettl21d	0.604148	Mus musculus methyltransferase like 21D (Mettl21d), mRNA [NM_001033236]
A_55_P2127672	94180	0.0309824	Acsbg1	0.604113	acyl-CoA synthetase bubblegum family member 1 [Source:MGI Symbol;Acc:MGI:2385656] [ENSMUST00000132914]
A_55_P2118062	232798	0.0298808	Leng8	0.603423	Mus musculus 0 day neonate kidney cDNA, RIKEN full-length enriched library, clone:D630008M13 product:hypothetical Tyrosine-rich region containing protein, full insert sequence. [AK085304]
A_55_P2150786	68350	0.000282608	Mul1	0.602084	Mus musculus mitochondrial ubiquitin ligase activator of NFKB 1 (Mul1), nuclear gene encoding mitochondrial protein, mRNA [NM_026689]
A_55_P1966843	654472	0.000709728	Gm12070	0.601949	Mus musculus predicted gene 12070 (Gm12070), non-coding RNA [NR_002890]
A_52_P670978	67149	0.043351	Nkain1	0.601805	Mus musculus Na+/K+ transporting ATPase interacting 1 (Nkain1), mRNA [NM_025998]
A_51_P146813	69372	0.0233222	Mocs3	0.600862	Mus musculus molybdenum cofactor synthesis 3 (Mocs3), mRNA [NM_001160330]
A_51_P355943	192156	0.0536648	Mvd	0.599989	Mus musculus mevalonate (diphospho) decarboxylase (Mvd), transcript variant 1, mRNA [NM_138656]
[truncated: 563 more rows]

## Sheet: OS and CSE high
probe ID	entrez gene ID	ANOVA q-value	gene symbol	fold change (Log2)	definitaion
[truncated: 6,851 more rows]

[truncated: 3 more sheets: CSE high, OS high, ES and CSE high]
