# Supplementary material for: Microarray analyses of otospheres derived from the cochlea in the inner ear identify putative transcription factors that regulate the characteristics of otospheres
Source: PLoS One. 2017 Jun 29;12(6):e0179901. doi: 10.1371/journal.pone.0179901 (PMC5491065; doi:10.1371/journal.pone.0179901)
Supplement: S5 Table — (XLSX) [file pone.0179901.s008.xlsx]

## Sheet: ES high
Table S5. A full list of GO terms.
Enrichment Score: 18.357536127982442
ID	Term	Count	%	PValue	Benjamini
GO:0007049	cell cycle	72	13.8196	1.00528e-28	1.85877e-25
GO:0000279	M phase	47	9.02111	8.73246e-25	8.07316e-22
GO:0022403	cell cycle phase	49	9.40499	8.83567e-24	5.44572e-21
GO:0022402	cell cycle process	53	10.1727	1.22712e-23	5.67237e-21
GO:0051301	cell division	39	7.4856	8.55703e-18	3.16439e-15
GO:0000087	M phase of mitotic cell cycle	30	5.75816	6.19313e-15	1.64224e-12
GO:0000278	mitotic cell cycle	33	6.33397	1.05932e-14	2.43772e-12
GO:0000280	nuclear division	29	5.56622	2.694e-14	5.54257e-12
GO:0007067	mitosis	29	5.56622	2.694e-14	5.54257e-12
GO:0048285	organelle fission	29	5.56622	6.85538e-14	1.26658e-11
Enrichment Score: 12.509767342142307
ID	Term	Count	%	PValue	Benjamini
GO:0000279	M phase	47	9.02111	8.73246e-25	8.07316e-22
GO:0022403	cell cycle phase	49	9.40499	8.83567e-24	5.44572e-21
GO:0022402	cell cycle process	53	10.1727	1.22712e-23	5.67237e-21
GO:0051327	M phase of meiotic cell cycle	20	3.83877	3.7486e-13	6.30024e-11
GO:0007126	meiosis	20	3.83877	3.7486e-13	6.30024e-11
GO:0051321	meiotic cell cycle	20	3.83877	5.77469e-13	8.89718e-11
GO:0007127	meiosis I	13	2.4952	2.30748e-11	3.04752e-09
GO:0070192	chromosome organization involved in meiosis	8	1.53551	8.694e-08	8.93063e-06
GO:0007129	synapsis	8	1.53551	8.694e-08	8.93063e-06
GO:0007130	synaptonemal complex assembly	4	0.767754	0.0011463	0.037162
GO:0070193	synaptonemal complex organization	4	0.767754	0.00160751	0.0483689
Enrichment Score: 7.656585782621451
ID	Term	Count	%	PValue	Benjamini
GO:0045449	regulation of transcription	100	19.1939	1.41468e-09	1.74383e-07
GO:0051252	regulation of RNA metabolic process	75	14.3954	3.15652e-09	3.64775e-07
GO:0006355	regulation of transcription, DNA-dependent	74	14.2035	3.91691e-09	4.26021e-07
GO:0006350	transcription	73	14.0115	1.35159e-05	0.00104076
Enrichment Score: 5.3957501839761335
ID	Term	Count	%	PValue	Benjamini
GO:0045132	meiotic chromosome segregation	7	1.34357	9.42681e-08	9.17374e-06
GO:0007059	chromosome segregation	12	2.30326	4.3906e-07	4.05903e-05
GO:0007062	sister chromatid cohesion	5	0.959693	4.29338e-05	0.00293592
GO:0051177	meiotic sister chromatid cohesion	4	0.767754	0.000146998	0.00773617
Enrichment Score: 4.047539360144171
ID	Term	Count	%	PValue	Benjamini
GO:0048863	stem cell differentiation	8	1.53551	8.7057e-06	0.000766226
GO:0019827	stem cell maintenance	7	1.34357	1.2072e-05	0.000970023
GO:0048864	stem cell development	7	1.34357	1.59927e-05	0.00118213
GO:0045596	negative regulation of cell differentiation	10	1.91939	0.0384004	0.488488
Enrichment Score: 3.3528650944280813
ID	Term	Count	%	PValue	Benjamini
GO:0001701	in utero embryonic development	19	3.64683	0.000127396	0.00711307
GO:0001824	blastocyst development	8	1.53551	0.000359047	0.0149776
GO:0043009	chordate embryonic development	23	4.41459	0.000863742	0.0296964
GO:0009792	embryonic development ending in birth or egg hatching	23	4.41459	0.000981406	0.0324704
Enrichment Score: 3.216242121304884
ID	Term	Count	%	PValue	Benjamini
GO:0010605	negative regulation of macromolecule metabolic process	30	5.75816	2.59618e-05	0.00184461
GO:0045934	negative regulation of nucleobase, nucleoside, nucleotide and nucleic acid metabolic process	24	4.60653	0.000152038	0.00777902
GO:0051172	negative regulation of nitrogen compound metabolic process	24	4.60653	0.00017786	0.0083977
GO:0031327	negative regulation of cellular biosynthetic process	24	4.60653	0.000479999	0.0183244
GO:0009890	negative regulation of biosynthetic process	24	4.60653	0.000546986	0.0204343
GO:0006357	regulation of transcription from RNA polymerase II promoter	30	5.75816	0.000750328	0.0273759
GO:0051253	negative regulation of RNA metabolic process	19	3.64683	0.000773001	0.0276466
GO:0010558	negative regulation of macromolecule biosynthetic process	23	4.41459	0.000790027	0.0277114
GO:0010629	negative regulation of gene expression	22	4.22265	0.00145799	0.0454485
GO:0045892	negative regulation of transcription, DNA-dependent	18	3.45489	0.00185737	0.0547937
GO:0000122	negative regulation of transcription from RNA polymerase II promoter	15	2.87908	0.0019578	0.0567688
GO:0016481	negative regulation of transcription	19	3.64683	0.00567565	0.129316
Enrichment Score: 3.0298701990533656
ID	Term	Count	%	PValue	Benjamini
GO:0040029	regulation of gene expression, epigenetic	10	1.91939	5.60441e-05	0.00356702
GO:0006306	DNA methylation	6	1.15163	0.000215074	0.00989362
GO:0006305	DNA alkylation	6	1.15163	0.000215074	0.00989362
GO:0006304	DNA modification	6	1.15163	0.000266178	0.0113819
GO:0006730	one-carbon metabolic process	10	1.91939	0.00256949	0.0695411
GO:0016458	gene silencing	7	1.34357	0.00282712	0.074093
GO:0043414	biopolymer methylation	7	1.34357	0.00835842	0.176339
GO:0032259	methylation	7	1.34357	0.0137671	0.255188
Enrichment Score: 2.9444879104010897
ID	Term	Count	%	PValue	Benjamini
GO:0019953	sexual reproduction	24	4.60653	0.000101285	0.00583557
GO:0007276	gamete generation	21	4.03071	0.000239245	0.0104785
GO:0048610	reproductive cellular process	14	2.68714	0.000390822	0.0159333
GO:0048609	reproductive process in a multicellular organism	22	4.22265	0.00138811	0.0440595
GO:0032504	multicellular organism reproduction	22	4.22265	0.00138811	0.0440595
GO:0048232	male gamete generation	14	2.68714	0.0115794	0.223808
GO:0007283	spermatogenesis	14	2.68714	0.0115794	0.223808
Enrichment Score: 2.9370391973661643
ID	Term	Count	%	PValue	Benjamini
GO:0031328	positive regulation of cellular biosynthetic process	31	5.9501	5.05022e-05	0.00332948
GO:0009891	positive regulation of biosynthetic process	31	5.9501	5.97881e-05	0.00367827
GO:0010557	positive regulation of macromolecule biosynthetic process	29	5.56622	0.000145931	0.00790521
GO:0006357	regulation of transcription from RNA polymerase II promoter	30	5.75816	0.000750328	0.0273759
GO:0045944	positive regulation of transcription from RNA polymerase II promoter	20	3.83877	0.00160533	0.0491033
GO:0010604	positive regulation of macromolecule metabolic process	29	5.56622	0.00231603	0.0647946
GO:0051173	positive regulation of nitrogen compound metabolic process	25	4.79846	0.00318481	0.0819285
GO:0045893	positive regulation of transcription, DNA-dependent	21	4.03071	0.00381965	0.0961452
GO:0045941	positive regulation of transcription	23	4.41459	0.00390101	0.0967805
GO:0051254	positive regulation of RNA metabolic process	21	4.03071	0.00413373	0.100914
GO:0045935	positive regulation of nucleobase, nucleoside, nucleotide and nucleic acid metabolic process	24	4.60653	0.00443459	0.106468
GO:0010628	positive regulation of gene expression	23	4.41459	0.0053262	0.124919
Enrichment Score: 2.5879852576983087
ID	Term	Count	%	PValue	Benjamini
GO:0009952	anterior/posterior pattern formation	13	2.4952	0.000441795	0.0176053
GO:0007389	pattern specification process	17	3.26296	0.0020403	0.0581813
GO:0003002	regionalization	14	2.68714	0.00274801	0.0731293
GO:0048598	embryonic morphogenesis	17	3.26296	0.0179525	0.307942
Enrichment Score: 1.2760985008430323
ID	Term	Count	%	PValue	Benjamini
GO:0030324	lung development	8	1.53551	0.0208033	0.341616
GO:0030323	respiratory tube development	8	1.53551	0.0226949	0.357347
GO:0060541	respiratory system development	8	1.53551	0.0352422	0.474847
GO:0048568	embryonic organ development	12	2.30326	0.0390343	0.491057
GO:0035295	tube development	12	2.30326	0.0663079	0.643478
GO:0035239	tube morphogenesis	8	1.53551	0.134835	0.832258
GO:0048754	branching morphogenesis of a tube	5	0.959693	0.201083	0.914239
Enrichment Score: 1.2671816497045532
ID	Term	Count	%	PValue	Benjamini
GO:0007498	mesoderm development	6	1.15163	0.0154595	0.279177
GO:0007369	gastrulation	6	1.15163	0.0369312	0.484519
GO:0001707	mesoderm formation	4	0.767754	0.0595791	0.614977
GO:0048332	mesoderm morphogenesis	4	0.767754	0.0679241	0.649669
GO:0001704	formation of primary germ layer	4	0.767754	0.0767682	0.687423
GO:0048729	tissue morphogenesis	10	1.91939	0.140612	0.839794
Enrichment Score: 1.229568161918983
ID	Term	Count	%	PValue	Benjamini
GO:0003006	reproductive developmental process	16	3.07102	0.0025627	0.0703923
GO:0048608	reproductive structure development	8	1.53551	0.0437144	0.518764
GO:0007548	sex differentiation	8	1.53551	0.0437144	0.518764
GO:0045137	development of primary sexual characteristics	6	1.15163	0.117452	0.798968
GO:0046546	development of primary male sexual characteristics	4	0.767754	0.144791	0.84523
GO:0046661	male sex differentiation	4	0.767754	0.168711	0.880217
GO:0008406	gonad development	5	0.959693	0.175926	0.888633
Enrichment Score: 1.1296201465526432
ID	Term	Count	%	PValue	Benjamini
GO:0033273	response to vitamin	5	0.959693	0.00780558	0.167571
GO:0032526	response to retinoic acid	4	0.767754	0.0345777	0.474926
GO:0033189	response to vitamin A	4	0.767754	0.0377326	0.485548
GO:0007584	response to nutrient	5	0.959693	0.120738	0.806174
GO:0031667	response to nutrient levels	5	0.959693	0.321008	0.973091
GO:0009991	response to extracellular stimulus	5	0.959693	0.422671	0.98905
Enrichment Score: 1.0994490866413285
ID	Term	Count	%	PValue	Benjamini
GO:0006793	phosphorus metabolic process	30	5.75816	0.0629907	0.633038
GO:0006796	phosphate metabolic process	30	5.75816	0.0629907	0.633038
GO:0006468	protein amino acid phosphorylation	23	4.41459	0.0785923	0.690631
GO:0016310	phosphorylation	24	4.60653	0.128313	0.824328
Enrichment Score: 0.8418551861693055
ID	Term	Count	%	PValue	Benjamini
GO:0007507	heart development	12	2.30326	0.0241475	0.369468
GO:0048738	cardiac muscle tissue development	5	0.959693	0.0530817	0.583949
GO:0007517	muscle organ development	8	1.53551	0.149795	0.853891
GO:0014706	striated muscle tissue development	6	1.15163	0.209531	0.920153
GO:0060537	muscle tissue development	6	1.15163	0.250595	0.949199
GO:0042692	muscle cell differentiation	5	0.959693	0.332314	0.975213
GO:0051146	striated muscle cell differentiation	4	0.767754	0.381883	0.983725
Enrichment Score: 0.6907001657654378
ID	Term	Count	%	PValue	Benjamini
GO:0006323	DNA packaging	6	1.15163	0.107186	0.773898
GO:0034621	cellular macromolecular complex subunit organization	10	1.91939	0.158787	0.867807
GO:0034622	cellular macromolecular complex assembly	9	1.72745	0.174707	0.888262
GO:0031497	chromatin assembly	4	0.767754	0.286411	0.963805
GO:0006333	chromatin assembly or disassembly	5	0.959693	0.287311	0.963616
GO:0065004	protein-DNA complex assembly	4	0.767754	0.29322	0.965248
Enrichment Score: 0.6126296960576045
ID	Term	Count	%	PValue	Benjamini
GO:0009063	cellular amino acid catabolic process	4	0.767754	0.150662	0.853857
GO:0009310	amine catabolic process	4	0.767754	0.219476	0.929231
GO:0016054	organic acid catabolic process	4	0.767754	0.327375	0.974428
GO:0046395	carboxylic acid catabolic process	4	0.767754	0.327375	0.974428
Enrichment Score: 0.6110050292562749
ID	Term	Count	%	PValue	Benjamini
GO:0034660	ncRNA metabolic process	9	1.72745	0.132103	0.829679
GO:0034470	ncRNA processing	7	1.34357	0.200982	0.915367
GO:0008033	tRNA processing	4	0.767754	0.252616	0.949764
GO:0006399	tRNA metabolic process	4	0.767754	0.53635	0.996525
Enrichment Score: 0.5684253975922183
ID	Term	Count	%	PValue	Benjamini
GO:0044265	cellular macromolecule catabolic process	22	4.22265	0.0814894	0.701501
GO:0009057	macromolecule catabolic process	22	4.22265	0.140345	0.841112
GO:0043632	modification-dependent macromolecule catabolic process	16	3.07102	0.28435	0.963413
GO:0019941	modification-dependent protein catabolic process	16	3.07102	0.28435	0.963413
GO:0051603	proteolysis involved in cellular protein catabolic process	16	3.07102	0.354586	0.978832
GO:0044257	cellular protein catabolic process	16	3.07102	0.355443	0.978692
GO:0030163	protein catabolic process	16	3.07102	0.412461	0.987839
GO:0006508	proteolysis	26	4.9904	0.589821	0.998188
Enrichment Score: 0.5676810425430904
ID	Term	Count	%	PValue	Benjamini
GO:0043066	negative regulation of apoptosis	12	2.30326	0.0374106	0.485772
GO:0043069	negative regulation of programmed cell death	12	2.30326	0.0420461	0.511072
GO:0060548	negative regulation of cell death	12	2.30326	0.0431081	0.516867
GO:0042981	regulation of apoptosis	17	3.26296	0.303588	0.969326
GO:0043067	regulation of programmed cell death	17	3.26296	0.320058	0.973722
GO:0010941	regulation of cell death	17	3.26296	0.330251	0.974964
GO:0043065	positive regulation of apoptosis	6	1.15163	0.742886	0.999837
GO:0043068	positive regulation of programmed cell death	6	1.15163	0.749165	0.999856
GO:0010942	positive regulation of cell death	6	1.15163	0.755331	0.999866
GO:0012502	induction of programmed cell death	4	0.767754	0.789074	0.999938
GO:0006917	induction of apoptosis	4	0.767754	0.789074	0.999938
Enrichment Score: 0.5491093417832144
ID	Term	Count	%	PValue	Benjamini
GO:0031032	actomyosin structure organization	4	0.767754	0.0234	0.363231
GO:0007010	cytoskeleton organization	10	1.91939	0.425044	0.989199
GO:0030036	actin cytoskeleton organization	4	0.767754	0.782239	0.999929
GO:0030029	actin filament-based process	4	0.767754	0.817661	0.999971
Enrichment Score: 0.5166686554936848
ID	Term	Count	%	PValue	Benjamini
GO:0045321	leukocyte activation	9	1.72745	0.180789	0.894418
GO:0051251	positive regulation of lymphocyte activation	5	0.959693	0.206239	0.917708
GO:0002696	positive regulation of leukocyte activation	5	0.959693	0.232563	0.938014
GO:0050867	positive regulation of cell activation	5	0.959693	0.243317	0.944767
GO:0001817	regulation of cytokine production	6	1.15163	0.26472	0.955263
GO:0051249	regulation of lymphocyte activation	6	1.15163	0.28864	0.963642
GO:0050670	regulation of lymphocyte proliferation	4	0.767754	0.320537	0.973408
GO:0032944	regulation of mononuclear cell proliferation	4	0.767754	0.320537	0.973408
GO:0070663	regulation of leukocyte proliferation	4	0.767754	0.334213	0.975403
GO:0002694	regulation of leukocyte activation	6	1.15163	0.337485	0.976047
GO:0050865	regulation of cell activation	6	1.15163	0.347354	0.977479
GO:0050863	regulation of T cell activation	4	0.767754	0.505843	0.995
GO:0002684	positive regulation of immune system process	6	1.15163	0.584906	0.998075
Enrichment Score: 0.5133917435468592
ID	Term	Count	%	PValue	Benjamini
GO:0043405	regulation of MAP kinase activity	6	1.15163	0.058143	0.608837
GO:0010627	regulation of protein kinase cascade	7	1.34357	0.189526	0.903731
GO:0043408	regulation of MAPKKK cascade	5	0.959693	0.201083	0.914239
GO:0044092	negative regulation of molecular function	6	1.15163	0.23208	0.938584
GO:0080135	regulation of cellular response to stress	4	0.767754	0.286411	0.963805
GO:0045859	regulation of protein kinase activity	7	1.34357	0.31987	0.97414
GO:0043549	regulation of kinase activity	7	1.34357	0.3444	0.976978
GO:0051338	regulation of transferase activity	7	1.34357	0.37846	0.983257
GO:0042325	regulation of phosphorylation	9	1.72745	0.435975	0.990381
GO:0019220	regulation of phosphate metabolic process	9	1.72745	0.479398	0.993726
GO:0051174	regulation of phosphorus metabolic process	9	1.72745	0.479398	0.993726
GO:0001932	regulation of protein amino acid phosphorylation	4	0.767754	0.582854	0.998054
GO:0031399	regulation of protein modification process	5	0.959693	0.590565	0.998167
Enrichment Score: 0.5115430537510463
ID	Term	Count	%	PValue	Benjamini
GO:0034621	cellular macromolecular complex subunit organization	10	1.91939	0.158787	0.867807
GO:0034622	cellular macromolecular complex assembly	9	1.72745	0.174707	0.888262
GO:0043933	macromolecular complex subunit organization	13	2.4952	0.205844	0.918468
GO:0065003	macromolecular complex assembly	12	2.30326	0.221928	0.930509
GO:0070271	protein complex biogenesis	5	0.959693	0.820225	0.999973
GO:0006461	protein complex assembly	5	0.959693	0.820225	0.999973
Enrichment Score: 0.49525620330249204
ID	Term	Count	%	PValue	Benjamini
GO:0045321	leukocyte activation	9	1.72745	0.180789	0.894418
GO:0002443	leukocyte mediated immunity	5	0.959693	0.180869	0.893087
GO:0002252	immune effector process	5	0.959693	0.383296	0.983423
GO:0006955	immune response	10	1.91939	0.833498	0.999982
Enrichment Score: 0.44721099893100297
ID	Term	Count	%	PValue	Benjamini
GO:0001775	cell activation	11	2.11132	0.087594	0.723094
GO:0045321	leukocyte activation	9	1.72745	0.180789	0.894418
GO:0002520	immune system development	10	1.91939	0.315097	0.972873
GO:0046649	lymphocyte activation	7	1.34357	0.340915	0.976722
GO:0030098	lymphocyte differentiation	4	0.767754	0.542323	0.996768
GO:0048534	hemopoietic or lymphoid organ development	8	1.53551	0.552163	0.997114
GO:0002521	leukocyte differentiation	4	0.767754	0.690051	0.999609
GO:0030097	hemopoiesis	6	1.15163	0.752262	0.999863
Enrichment Score: 0.28838103046308394
ID	Term	Count	%	PValue	Benjamini
GO:0035113	embryonic appendage morphogenesis	4	0.767754	0.435367	0.990493
GO:0030326	embryonic limb morphogenesis	4	0.767754	0.435367	0.990493
GO:0035108	limb morphogenesis	4	0.767754	0.548251	0.996995
GO:0035107	appendage morphogenesis	4	0.767754	0.548251	0.996995
GO:0060173	limb development	4	0.767754	0.571507	0.997751
GO:0048736	appendage development	4	0.767754	0.571507	0.997751
Enrichment Score: 0.24896146808542632
ID	Term	Count	%	PValue	Benjamini
GO:0006826	iron ion transport	4	0.767754	0.0444661	0.521805
GO:0000041	transition metal ion transport	5	0.959693	0.0964831	0.745727
GO:0015674	di-, tri-valent inorganic cation transport	5	0.959693	0.571105	0.997789
GO:0030005	cellular di-, tri-valent inorganic cation homeostasis	4	0.767754	0.651832	0.999212
GO:0048878	chemical homeostasis	9	1.72745	0.691581	0.999611
GO:0042592	homeostatic process	14	2.68714	0.699285	0.999642
GO:0055066	di-, tri-valent inorganic cation homeostasis	4	0.767754	0.707946	0.999696
GO:0030003	cellular cation homeostasis	4	0.767754	0.733291	0.999799
GO:0055080	cation homeostasis	4	0.767754	0.840249	0.999985
GO:0030001	metal ion transport	9	1.72745	0.863924	0.999993
GO:0006873	cellular ion homeostasis	5	0.959693	0.89294	0.999998
GO:0006812	cation transport	10	1.91939	0.898689	0.999998
GO:0055082	cellular chemical homeostasis	5	0.959693	0.904234	0.999999
GO:0019725	cellular homeostasis	6	1.15163	0.931954	1
GO:0050801	ion homeostasis	5	0.959693	0.936442	1
Enrichment Score: 0.23579839993129809
ID	Term	Count	%	PValue	Benjamini
GO:0001667	ameboidal cell migration	4	0.767754	0.100914	0.757082
GO:0016477	cell migration	5	0.959693	0.851838	0.999989
GO:0006928	cell motion	7	1.34357	0.898064	0.999998
GO:0048870	cell motility	5	0.959693	0.926184	1
GO:0051674	localization of cell	5	0.959693	0.926184	1
Enrichment Score: 0.22813482474562394
ID	Term	Count	%	PValue	Benjamini
GO:0046903	secretion	7	1.34357	0.475112	0.993453
GO:0032940	secretion by cell	6	1.15163	0.498088	0.99484
GO:0006887	exocytosis	4	0.767754	0.518172	0.995677
GO:0016192	vesicle-mediated transport	5	0.959693	0.997436	1
Enrichment Score: 0.1677103960776441
ID	Term	Count	%	PValue	Benjamini
GO:0012501	programmed cell death	12	2.30326	0.633581	0.998967
GO:0016265	death	13	2.4952	0.643958	0.999129
GO:0008219	cell death	12	2.30326	0.7212	0.999769
GO:0006915	apoptosis	11	2.11132	0.725175	0.999784
Enrichment Score: 0.10754034785515938
ID	Term	Count	%	PValue	Benjamini
GO:0000902	cell morphogenesis	9	1.72745	0.501389	0.994875
GO:0000904	cell morphogenesis involved in differentiation	6	1.15163	0.61041	0.998574
GO:0007409	axonogenesis	4	0.767754	0.775224	0.999919
GO:0030182	neuron differentiation	9	1.72745	0.780344	0.999928
GO:0031175	neuron projection development	5	0.959693	0.795243	0.999947
GO:0048812	neuron projection morphogenesis	4	0.767754	0.817661	0.999971
GO:0048667	cell morphogenesis involved in neuron differentiation	4	0.767754	0.83484	0.999982
GO:0048666	neuron development	6	1.15163	0.855886	0.99999
GO:0048858	cell projection morphogenesis	4	0.767754	0.882405	0.999996
GO:0032990	cell part morphogenesis	4	0.767754	0.901286	0.999998
GO:0030030	cell projection organization	5	0.959693	0.959232	1

## Sheet: ES and OS high
Enrichment Score: 2.3616450612748614
ID	Term	Count	%	PValue	Benjamini
GO:0012501	programmed cell death	11	8.39695	0.0024992	0.260777
GO:0008219	cell death	11	8.39695	0.00410004	0.30288
GO:0016265	death	11	8.39695	0.0048282	0.32268
GO:0006915	apoptosis	10	7.63359	0.00722846	0.322493
Enrichment Score: 1.9809156918545292
ID	Term	Count	%	PValue	Benjamini
GO:0033673	negative regulation of kinase activity	5	3.81679	0.000529325	0.400382
GO:0006469	negative regulation of protein kinase activity	5	3.81679	0.000529325	0.400382
GO:0051348	negative regulation of transferase activity	5	3.81679	0.000613313	0.179259
GO:0044092	negative regulation of molecular function	6	4.58015	0.00288929	0.243845
GO:0000079	regulation of cyclin-dependent protein kinase activity	3	2.29008	0.00601636	0.305341
GO:0043086	negative regulation of catalytic activity	5	3.81679	0.00653851	0.31117
GO:0007050	cell cycle arrest	4	3.05344	0.00848933	0.300979
GO:0045859	regulation of protein kinase activity	6	4.58015	0.012044	0.351778
GO:0043549	regulation of kinase activity	6	4.58015	0.0136641	0.367638
GO:0051338	regulation of transferase activity	6	4.58015	0.0157331	0.399885
GO:0042325	regulation of phosphorylation	7	5.34351	0.0201311	0.458768
GO:0051726	regulation of cell cycle	6	4.58015	0.0208496	0.450439
GO:0051249	regulation of lymphocyte activation	5	3.81679	0.0216818	0.453927
GO:0051174	regulation of phosphorus metabolic process	7	5.34351	0.0236598	0.455935
GO:0019220	regulation of phosphate metabolic process	7	5.34351	0.0236598	0.455935
GO:0007049	cell cycle	7	5.34351	0.294104	0.974191
GO:0022402	cell cycle process	5	3.81679	0.328157	0.979367
Enrichment Score: 1.9620148037578407
ID	Term	Count	%	PValue	Benjamini
GO:0008629	induction of apoptosis by intracellular signals	4	3.05344	0.00213369	0.338119
GO:0043068	positive regulation of programmed cell death	8	6.10687	0.00245819	0.287979
GO:0010942	positive regulation of cell death	8	6.10687	0.00257024	0.24136
GO:0006974	response to DNA damage stimulus	8	6.10687	0.0052438	0.323404
GO:0043067	regulation of programmed cell death	11	8.39695	0.00811383	0.325306
GO:0010941	regulation of cell death	11	8.39695	0.00840915	0.321897
GO:0030330	DNA damage response, signal transduction by p53 class mediator	3	2.29008	0.00845124	0.311103
GO:0042770	DNA damage response, signal transduction	4	3.05344	0.00848933	0.300979
GO:0033554	cellular response to stress	9	6.87023	0.00982134	0.327843
GO:0043065	positive regulation of apoptosis	7	5.34351	0.00996368	0.32086
GO:0008630	DNA damage response, signal transduction resulting in induction of apoptosis	3	2.29008	0.0122675	0.346784
GO:0042981	regulation of apoptosis	10	7.63359	0.0205408	0.455314
GO:0006917	induction of apoptosis	5	3.81679	0.0347661	0.565561
GO:0012502	induction of programmed cell death	5	3.81679	0.0347661	0.565561
GO:0007242	intracellular signaling cascade	9	6.87023	0.360051	0.984173
Enrichment Score: 1.5000369706559828
ID	Term	Count	%	PValue	Benjamini
GO:0008285	negative regulation of cell proliferation	8	6.10687	0.00131704	0.272596
GO:0002683	negative regulation of immune system process	5	3.81679	0.00236208	0.316647
GO:0044092	negative regulation of molecular function	6	4.58015	0.00288929	0.243845
GO:0002694	regulation of leukocyte activation	6	4.58015	0.00556438	0.319559
GO:0050865	regulation of cell activation	6	4.58015	0.00587248	0.315662
GO:0050864	regulation of B cell activation	4	3.05344	0.00769249	0.324711
GO:0051249	regulation of lymphocyte activation	5	3.81679	0.0216818	0.453927
GO:0030888	regulation of B cell proliferation	3	2.29008	0.023043	0.455915
GO:0002695	negative regulation of leukocyte activation	3	2.29008	0.0579878	0.722617
GO:0050866	negative regulation of cell activation	3	2.29008	0.0579878	0.722617
GO:0050670	regulation of lymphocyte proliferation	3	2.29008	0.117307	0.883797
GO:0032944	regulation of mononuclear cell proliferation	3	2.29008	0.117307	0.883797
GO:0070663	regulation of leukocyte proliferation	3	2.29008	0.122154	0.885812
GO:0051251	positive regulation of lymphocyte activation	3	2.29008	0.152175	0.92044
GO:0002696	positive regulation of leukocyte activation	3	2.29008	0.165082	0.925824
GO:0050867	positive regulation of cell activation	3	2.29008	0.170299	0.926734
GO:0050863	regulation of T cell activation	3	2.29008	0.188764	0.939597
GO:0002684	positive regulation of immune system process	4	3.05344	0.193779	0.942175
Enrichment Score: 1.2522517540372438
ID	Term	Count	%	PValue	Benjamini
GO:0007010	cytoskeleton organization	8	6.10687	0.010248	0.317994
GO:0030036	actin cytoskeleton organization	4	3.05344	0.121926	0.889592
GO:0030029	actin filament-based process	4	3.05344	0.140123	0.912012
Enrichment Score: 1.2367620464207778
ID	Term	Count	%	PValue	Benjamini
GO:0003013	circulatory system process	4	3.05344	0.0485219	0.664451
GO:0008015	blood circulation	4	3.05344	0.0485219	0.664451
GO:0008217	regulation of blood pressure	3	2.29008	0.0827634	0.817884
Enrichment Score: 1.0743401830037476
ID	Term	Count	%	PValue	Benjamini
GO:0002263	cell activation during immune response	3	2.29008	0.0217055	0.445033
GO:0002366	leukocyte activation during immune response	3	2.29008	0.0217055	0.445033
GO:0006955	immune response	8	6.10687	0.0586706	0.719086
GO:0001775	cell activation	5	3.81679	0.107899	0.875198
GO:0042113	B cell activation	3	2.29008	0.112511	0.881779
GO:0045321	leukocyte activation	4	3.05344	0.218454	0.956409
GO:0046649	lymphocyte activation	3	2.29008	0.411608	0.990104
Enrichment Score: 1.054545508472532
ID	Term	Count	%	PValue	Benjamini
GO:0010608	posttranscriptional regulation of gene expression	5	3.81679	0.0236932	0.447844
GO:0006417	regulation of translation	4	3.05344	0.0374499	0.584341
GO:0032269	negative regulation of cellular protein metabolic process	3	2.29008	0.0984546	0.859585
GO:0051248	negative regulation of protein metabolic process	3	2.29008	0.112511	0.881779
GO:0032268	regulation of cellular protein metabolic process	5	3.81679	0.151487	0.922652
GO:0010605	negative regulation of macromolecule metabolic process	6	4.58015	0.316117	0.979009
Enrichment Score: 0.6959472790768771
ID	Term	Count	%	PValue	Benjamini
GO:0001775	cell activation	5	3.81679	0.107899	0.875198
GO:0030097	hemopoiesis	5	3.81679	0.113905	0.880447
GO:0048534	hemopoietic or lymphoid organ development	5	3.81679	0.152861	0.918235
GO:0030099	myeloid cell differentiation	3	2.29008	0.157314	0.921426
GO:0002520	immune system development	5	3.81679	0.172578	0.92678
GO:0043069	negative regulation of programmed cell death	4	3.05344	0.267499	0.9697
GO:0060548	negative regulation of cell death	4	3.05344	0.269492	0.969397
GO:0002521	leukocyte differentiation	3	2.29008	0.280934	0.970983
GO:0043066	negative regulation of apoptosis	3	2.29008	0.527702	0.997733
Enrichment Score: 0.6161709590678008
ID	Term	Count	%	PValue	Benjamini
GO:0048514	blood vessel morphogenesis	4	3.05344	0.178973	0.931644
GO:0001525	angiogenesis	3	2.29008	0.256359	0.965479
GO:0001568	blood vessel development	4	3.05344	0.267499	0.9697
GO:0001944	vasculature development	4	3.05344	0.279484	0.971498
Enrichment Score: 0.5839278130837258
ID	Term	Count	%	PValue	Benjamini
GO:0001558	regulation of cell growth	3	2.29008	0.147072	0.919476
GO:0008361	regulation of cell size	3	2.29008	0.188764	0.939597
GO:0008544	epidermis development	3	2.29008	0.234555	0.961936
GO:0007398	ectoderm development	3	2.29008	0.256359	0.965479
GO:0032535	regulation of cellular component size	3	2.29008	0.332526	0.979861
GO:0040008	regulation of growth	3	2.29008	0.565023	0.998771
Enrichment Score: 0.426504505741981
ID	Term	Count	%	PValue	Benjamini
GO:0009611	response to wounding	5	3.81679	0.252317	0.967467
GO:0006952	defense response	5	3.81679	0.420314	0.990931
GO:0006954	inflammatory response	3	2.29008	0.495411	0.996641
Enrichment Score: 0.42065160021864023
ID	Term	Count	%	PValue	Benjamini
GO:0007169	transmembrane receptor protein tyrosine kinase signaling pathway	4	3.05344	0.168088	0.92678
GO:0007167	enzyme linked receptor protein signaling pathway	4	3.05344	0.325797	0.979471
GO:0007166	cell surface receptor linked signal transduction	9	6.87023	0.998988	1
Enrichment Score: 0.38652473810671045
ID	Term	Count	%	PValue	Benjamini
GO:0009725	response to hormone stimulus	3	2.29008	0.343277	0.982078
GO:0009719	response to endogenous stimulus	3	2.29008	0.393517	0.988586
GO:0010033	response to organic substance	5	3.81679	0.512645	0.997353
Enrichment Score: 0.3273614201546316
ID	Term	Count	%	PValue	Benjamini
GO:0006793	phosphorus metabolic process	9	6.87023	0.305338	0.976342
GO:0006796	phosphate metabolic process	9	6.87023	0.305338	0.976342
GO:0016310	phosphorylation	6	4.58015	0.614391	0.999438
GO:0006468	protein amino acid phosphorylation	4	3.05344	0.856147	0.999998
Enrichment Score: 0.28440193019489113
ID	Term	Count	%	PValue	Benjamini
GO:0010605	negative regulation of macromolecule metabolic process	6	4.58015	0.316117	0.979009
GO:0010558	negative regulation of macromolecule biosynthetic process	4	3.05344	0.598202	0.999268
GO:0031327	negative regulation of cellular biosynthetic process	4	3.05344	0.617511	0.999405
GO:0009890	negative regulation of biosynthetic process	4	3.05344	0.623809	0.999411
Enrichment Score: 0.23090113330044665
ID	Term	Count	%	PValue	Benjamini
GO:0010557	positive regulation of macromolecule biosynthetic process	7	5.34351	0.19549	0.941548
GO:0031328	positive regulation of cellular biosynthetic process	7	5.34351	0.220976	0.956403
GO:0009891	positive regulation of biosynthetic process	7	5.34351	0.226924	0.958726
GO:0010604	positive regulation of macromolecule metabolic process	7	5.34351	0.322642	0.979339
GO:0045941	positive regulation of transcription	4	3.05344	0.684305	0.999822
GO:0010628	positive regulation of gene expression	4	3.05344	0.701931	0.999876
GO:0045935	positive regulation of nucleobase, nucleoside, nucleotide and nucleic acid metabolic process	4	3.05344	0.730065	0.999936
GO:0045944	positive regulation of transcription from RNA polymerase II promoter	3	2.29008	0.744486	0.99995
GO:0051173	positive regulation of nitrogen compound metabolic process	4	3.05344	0.749208	0.999953
GO:0006350	transcription	12	9.16031	0.770847	0.999974
GO:0045449	regulation of transcription	15	11.4504	0.779864	0.999977
GO:0045893	positive regulation of transcription, DNA-dependent	3	2.29008	0.815501	0.999991
GO:0051254	positive regulation of RNA metabolic process	3	2.29008	0.81865	0.999991
GO:0006355	regulation of transcription, DNA-dependent	8	6.10687	0.924582	1
GO:0051252	regulation of RNA metabolic process	8	6.10687	0.931602	1
GO:0006357	regulation of transcription from RNA polymerase II promoter	3	2.29008	0.945057	1
Enrichment Score: 0.16345209338081565
ID	Term	Count	%	PValue	Benjamini
GO:0016337	cell-cell adhesion	3	2.29008	0.520899	0.99758
GO:0007155	cell adhesion	4	3.05344	0.787345	0.99998
GO:0022610	biological adhesion	4	3.05344	0.788361	0.999979
Enrichment Score: 0.024740403925459994
ID	Term	Count	%	PValue	Benjamini
GO:0008104	protein localization	4	3.05344	0.920866	1
GO:0015031	protein transport	3	2.29008	0.95604	1
GO:0045184	establishment of protein localization	3	2.29008	0.957428	1

## Sheet: OS and CSE high
Enrichment Score: 12.79778312198889
ID	Term	Count	%	PValue	Benjamini
GO:0007155	cell adhesion	49	11.0609	3.80865e-15	6.43219e-12
GO:0022610	biological adhesion	49	11.0609	4.01544e-15	3.40528e-12
GO:0016337	cell-cell adhesion	26	5.86907	2.6433e-10	4.09471e-08
Enrichment Score: 10.123657924288578
ID	Term	Count	%	PValue	Benjamini
GO:0042471	ear morphogenesis	18	4.06321	1.29051e-12	7.33017e-10
GO:0007423	sensory organ development	29	6.54628	1.07803e-11	3.67391e-09
GO:0048568	embryonic organ development	28	6.32054	1.33305e-11	3.78585e-09
GO:0048562	embryonic organ morphogenesis	23	5.19187	2.25256e-11	5.48339e-09
GO:0043583	ear development	19	4.28894	2.80291e-11	5.97018e-09
GO:0048598	embryonic morphogenesis	31	6.99774	1.39207e-09	1.82469e-07
GO:0048839	inner ear development	16	3.61174	1.61981e-09	1.97154e-07
GO:0042472	inner ear morphogenesis	14	3.16027	3.8823e-09	4.41029e-07
Enrichment Score: 9.114137718638101
ID	Term	Count	%	PValue	Benjamini
GO:0006928	cell motion	35	7.90068	6.08235e-12	2.59108e-09
GO:0016477	cell migration	26	5.86907	3.77556e-10	5.36129e-08
GO:0048870	cell motility	26	5.86907	1.23367e-08	1.23657e-06
GO:0051674	localization of cell	26	5.86907	1.23367e-08	1.23657e-06
Enrichment Score: 6.666115475926379
ID	Term	Count	%	PValue	Benjamini
GO:0006928	cell motion	35	7.90068	6.08235e-12	2.59108e-09
GO:0030182	neuron differentiation	31	6.99774	1.62364e-08	1.45614e-06
GO:0048666	neuron development	26	5.86907	2.14882e-08	1.83079e-06
GO:0031175	neuron projection development	22	4.96614	3.99271e-08	3.09253e-06
GO:0000904	cell morphogenesis involved in differentiation	21	4.74041	1.19572e-07	8.85867e-06
GO:0030030	cell projection organization	26	5.86907	1.22472e-07	8.69548e-06
GO:0048667	cell morphogenesis involved in neuron differentiation	19	4.28894	2.55858e-07	1.74391e-05
GO:0048812	neuron projection morphogenesis	18	4.06321	7.7407e-07	4.88512e-05
GO:0048858	cell projection morphogenesis	19	4.28894	1.19805e-06	7.29072e-05
GO:0007409	axonogenesis	17	3.83747	1.32394e-06	7.77897e-05
GO:0032990	cell part morphogenesis	19	4.28894	2.40422e-06	0.000132146
GO:0000902	cell morphogenesis	23	5.19187	3.49485e-06	0.000180445
GO:0032989	cellular component morphogenesis	24	5.41761	8.37244e-06	0.000407537
GO:0007411	axon guidance	12	2.7088	1.72312e-05	0.000793257
Enrichment Score: 4.831530156898988
ID	Term	Count	%	PValue	Benjamini
GO:0045664	regulation of neuron differentiation	14	3.16027	6.87802e-07	4.50765e-05
GO:0050767	regulation of neurogenesis	15	3.386	2.44305e-06	0.000130084
GO:0060284	regulation of cell development	16	3.61174	4.66061e-06	0.000233552
GO:0051960	regulation of nervous system development	15	3.386	9.39068e-06	0.000444396
GO:0045665	negative regulation of neuron differentiation	7	1.58014	0.000119149	0.00494001
GO:0045596	negative regulation of cell differentiation	13	2.93454	0.00117002	0.0398941
Enrichment Score: 3.9008826738479794
ID	Term	Count	%	PValue	Benjamini
GO:0001501	skeletal system development	26	5.86907	1.32382e-08	1.25322e-06
GO:0048705	skeletal system morphogenesis	13	2.93454	5.19814e-05	0.0023283
GO:0048706	embryonic skeletal system development	9	2.0316	0.000693841	0.0243388
GO:0048704	embryonic skeletal system morphogenesis	7	1.58014	0.00370162	0.0999644
GO:0048701	embryonic cranial skeleton morphogenesis	4	0.902935	0.0177116	0.267084
Enrichment Score: 3.3867043306457743
ID	Term	Count	%	PValue	Benjamini
GO:0001656	metanephros development	9	2.0316	5.57973e-05	0.00243501
GO:0001655	urogenital system development	13	2.93454	0.000159332	0.00644398
GO:0001822	kidney development	11	2.48307	0.000196989	0.00777663
GO:0001657	ureteric bud development	5	1.12867	0.0162116	0.256426
Enrichment Score: 3.1434743951614665
ID	Term	Count	%	PValue	Benjamini
GO:0007605	sensory perception of sound	15	3.386	7.75016e-09	8.25392e-07
GO:0050954	sensory perception of mechanical stimulus	15	3.386	2.60095e-08	2.11048e-06
GO:0050877	neurological system process	31	6.99774	0.957338	0.999998
GO:0050890	cognition	23	5.19187	0.993903	1
GO:0007600	sensory perception	18	4.06321	0.999486	1
Enrichment Score: 2.761512384581243
ID	Term	Count	%	PValue	Benjamini
GO:0060173	limb development	11	2.48307	0.000466585	0.0179114
GO:0048736	appendage development	11	2.48307	0.000466585	0.0179114
GO:0035108	limb morphogenesis	10	2.25734	0.00147484	0.0481172
GO:0035107	appendage morphogenesis	10	2.25734	0.00147484	0.0481172
GO:0035113	embryonic appendage morphogenesis	8	1.80587	0.00754722	0.16008
GO:0030326	embryonic limb morphogenesis	8	1.80587	0.00754722	0.16008
Enrichment Score: 2.3635978007205733
ID	Term	Count	%	PValue	Benjamini
GO:0001568	blood vessel development	15	3.386	0.001793	0.0550562
GO:0001944	vasculature development	15	3.386	0.0022637	0.0655054
GO:0048514	blood vessel morphogenesis	13	2.93454	0.00238429	0.0666209
GO:0001525	angiogenesis	8	1.80587	0.0362953	0.393457
Enrichment Score: 2.190428328463351
ID	Term	Count	%	PValue	Benjamini
GO:0048729	tissue morphogenesis	15	3.386	0.00141942	0.0472553
GO:0002009	morphogenesis of an epithelium	11	2.48307	0.00742636	0.1597
GO:0060429	epithelium development	13	2.93454	0.0254582	0.322178
Enrichment Score: 2.1638602965232088
ID	Term	Count	%	PValue	Benjamini
GO:0001974	blood vessel remodeling	5	1.12867	0.00152493	0.0487789
GO:0048514	blood vessel morphogenesis	13	2.93454	0.00238429	0.0666209
GO:0048771	tissue remodeling	6	1.3544	0.0046046	0.117354
GO:0014031	mesenchymal cell development	6	1.3544	0.0046046	0.117354
GO:0048762	mesenchymal cell differentiation	6	1.3544	0.00551206	0.134892
GO:0060485	mesenchyme development	6	1.3544	0.0060101	0.142141
GO:0007507	heart development	13	2.93454	0.00622548	0.144861
GO:0014032	neural crest cell development	5	1.12867	0.00697678	0.152696
GO:0014033	neural crest cell differentiation	5	1.12867	0.00697678	0.152696
GO:0001667	ameboidal cell migration	5	1.12867	0.0204438	0.289453
GO:0001755	neural crest cell migration	3	0.677201	0.0996103	0.675187
Enrichment Score: 2.0613699666349006
ID	Term	Count	%	PValue	Benjamini
GO:0060113	inner ear receptor cell differentiation	5	1.12867	0.00493496	0.123412
GO:0042490	mechanoreceptor differentiation	5	1.12867	0.00951036	0.180102
GO:0042491	auditory receptor cell differentiation	4	0.902935	0.0139447	0.231224
Enrichment Score: 1.8145082226379825
ID	Term	Count	%	PValue	Benjamini
GO:0007610	behavior	22	4.96614	0.000548776	0.0201288
GO:0007626	locomotory behavior	13	2.93454	0.0104532	0.18995
GO:0006935	chemotaxis	8	1.80587	0.013846	0.232014
GO:0042330	taxis	8	1.80587	0.013846	0.232014
GO:0050900	leukocyte migration	5	1.12867	0.0175547	0.267375
GO:0030595	leukocyte chemotaxis	4	0.902935	0.0243209	0.312435
GO:0060326	cell chemotaxis	4	0.902935	0.0243209	0.312435
GO:0048584	positive regulation of response to stimulus	7	1.58014	0.266862	0.884561
Enrichment Score: 1.5171276296707192
ID	Term	Count	%	PValue	Benjamini
GO:0045941	positive regulation of transcription	21	4.74041	0.00806757	0.162187
GO:0045944	positive regulation of transcription from RNA polymerase II promoter	17	3.83747	0.0100248	0.186858
GO:0010628	positive regulation of gene expression	21	4.74041	0.0106288	0.190814
GO:0010557	positive regulation of macromolecule biosynthetic process	22	4.96614	0.0126953	0.219173
GO:0010604	positive regulation of macromolecule metabolic process	25	5.64334	0.0133549	0.226955
GO:0045935	positive regulation of nucleobase, nucleoside, nucleotide and nucleic acid metabolic process	21	4.74041	0.0165869	0.25919
GO:0045893	positive regulation of transcription, DNA-dependent	18	4.06321	0.0179931	0.268399
GO:0031328	positive regulation of cellular biosynthetic process	22	4.96614	0.019308	0.282675
GO:0051254	positive regulation of RNA metabolic process	18	4.06321	0.0193722	0.281105
GO:0009891	positive regulation of biosynthetic process	22	4.96614	0.0211713	0.293385
GO:0051173	positive regulation of nitrogen compound metabolic process	21	4.74041	0.0222984	0.299388
GO:0006357	regulation of transcription from RNA polymerase II promoter	23	5.19187	0.0314499	0.360023
GO:0006355	regulation of transcription, DNA-dependent	42	9.48081	0.124777	0.735016
GO:0051252	regulation of RNA metabolic process	42	9.48081	0.146517	0.765763
GO:0045449	regulation of transcription	56	12.6411	0.342897	0.934169
GO:0006350	transcription	45	10.158	0.351361	0.936221
Enrichment Score: 1.4939305788368487
ID	Term	Count	%	PValue	Benjamini
GO:0001654	eye development	11	2.48307	0.00378477	0.0989706
GO:0048592	eye morphogenesis	6	1.3544	0.0277066	0.333523
GO:0043010	camera-type eye development	8	1.80587	0.0326587	0.366367
GO:0048593	camera-type eye morphogenesis	3	0.677201	0.308785	0.916051
Enrichment Score: 1.4286721677669336
ID	Term	Count	%	PValue	Benjamini
GO:0002053	positive regulation of mesenchymal cell proliferation	4	0.902935	0.0139447	0.231224
GO:0050678	regulation of epithelial cell proliferation	6	1.3544	0.0156205	0.252935
GO:0010464	regulation of mesenchymal cell proliferation	4	0.902935	0.0157645	0.252595
GO:0008284	positive regulation of cell proliferation	11	2.48307	0.128734	0.740647
GO:0050679	positive regulation of epithelial cell proliferation	3	0.677201	0.162615	0.794705
Enrichment Score: 1.3935082188185803
ID	Term	Count	%	PValue	Benjamini
GO:0001763	morphogenesis of a branching structure	9	2.0316	0.00894905	0.174258
GO:0035295	tube development	14	3.16027	0.00917542	0.176272
GO:0001569	patterning of blood vessels	4	0.902935	0.0177116	0.267084
GO:0048754	branching morphogenesis of a tube	7	1.58014	0.021554	0.295508
GO:0001525	angiogenesis	8	1.80587	0.0362953	0.393457
GO:0035239	tube morphogenesis	7	1.58014	0.210295	0.835372
GO:0060562	epithelial tube morphogenesis	3	0.677201	0.735489	0.998089
Enrichment Score: 1.3643283560562172
ID	Term	Count	%	PValue	Benjamini
GO:0030155	regulation of cell adhesion	8	1.80587	0.0063779	0.146159
GO:0045785	positive regulation of cell adhesion	5	1.12867	0.0175547	0.267375
GO:0010811	positive regulation of cell-substrate adhesion	3	0.677201	0.130209	0.742917
GO:0010810	regulation of cell-substrate adhesion	3	0.677201	0.239318	0.861246
Enrichment Score: 1.3632777887562502
ID	Term	Count	%	PValue	Benjamini
GO:0035295	tube development	14	3.16027	0.00917542	0.176272
GO:0060541	respiratory system development	8	1.80587	0.0261352	0.32457
GO:0030324	lung development	6	1.3544	0.117923	0.722047
GO:0030323	respiratory tube development	6	1.3544	0.124578	0.736478
Enrichment Score: 1.3470763845188976
ID	Term	Count	%	PValue	Benjamini
GO:0010975	regulation of neuron projection development	5	1.12867	0.0236088	0.307034
GO:0022604	regulation of cell morphogenesis	7	1.58014	0.0258921	0.324375
GO:0031344	regulation of cell projection organization	5	1.12867	0.04372	0.42886
GO:0050770	regulation of axonogenesis	4	0.902935	0.0620639	0.531492
GO:0010769	regulation of cell morphogenesis involved in differentiation	4	0.902935	0.110881	0.705095
Enrichment Score: 1.3000158169092635
ID	Term	Count	%	PValue	Benjamini
GO:0007389	pattern specification process	15	3.386	0.00693235	0.153763
GO:0003002	regionalization	10	2.25734	0.0634373	0.537076
GO:0009952	anterior/posterior pattern formation	6	1.3544	0.286238	0.89958
Enrichment Score: 1.2191784041437728
ID	Term	Count	%	PValue	Benjamini
GO:0007507	heart development	13	2.93454	0.00622548	0.144861
GO:0007517	muscle organ development	10	2.25734	0.0223893	0.298118
GO:0014706	striated muscle tissue development	8	1.80587	0.0292742	0.3442
GO:0060537	muscle tissue development	8	1.80587	0.0401899	0.411118
GO:0048738	cardiac muscle tissue development	5	1.12867	0.04372	0.42886
GO:0003007	heart morphogenesis	5	1.12867	0.094328	0.65649
GO:0007519	skeletal muscle tissue development	3	0.677201	0.503495	0.979994
GO:0060538	skeletal muscle organ development	3	0.677201	0.518133	0.982618
Enrichment Score: 1.2186694733065977
ID	Term	Count	%	PValue	Benjamini
GO:0042573	retinoic acid metabolic process	4	0.902935	0.00670908	0.151146
GO:0006776	vitamin A metabolic process	4	0.902935	0.0219895	0.298192
GO:0016101	diterpenoid metabolic process	4	0.902935	0.0267805	0.326557
GO:0001523	retinoid metabolic process	4	0.902935	0.0267805	0.326557
GO:0006721	terpenoid metabolic process	4	0.902935	0.029368	0.342804
GO:0006775	fat-soluble vitamin metabolic process	4	0.902935	0.0441971	0.430069
GO:0006720	isoprenoid metabolic process	4	0.902935	0.105961	0.692148
GO:0034754	cellular hormone metabolic process	4	0.902935	0.120976	0.7296
GO:0042445	hormone metabolic process	5	1.12867	0.158678	0.78766
GO:0010817	regulation of hormone levels	6	1.3544	0.17957	0.810129
GO:0019748	secondary metabolic process	4	0.902935	0.217668	0.841609
GO:0006766	vitamin metabolic process	4	0.902935	0.217668	0.841609
Enrichment Score: 1.0426186102597934
ID	Term	Count	%	PValue	Benjamini
GO:0030036	actin cytoskeleton organization	9	2.0316	0.0397163	0.412107
GO:0030029	actin filament-based process	9	2.0316	0.0543093	0.490756
GO:0007010	cytoskeleton organization	10	2.25734	0.345383	0.933746
Enrichment Score: 1.0044898552628259
ID	Term	Count	%	PValue	Benjamini
GO:0030902	hindbrain development	6	1.3544	0.0199183	0.285457
GO:0021549	cerebellum development	3	0.677201	0.196257	0.821565
GO:0022037	metencephalon development	3	0.677201	0.248	0.870055
Enrichment Score: 0.9894634426000157
ID	Term	Count	%	PValue	Benjamini
GO:0043588	skin development	4	0.902935	0.0320828	0.363486
GO:0008544	epidermis development	6	1.3544	0.167908	0.797708
GO:0007398	ectoderm development	6	1.3544	0.199649	0.824615
Enrichment Score: 0.9846043840936987
ID	Term	Count	%	PValue	Benjamini
GO:0009612	response to mechanical stimulus	6	1.3544	0.00201095	0.0594138
GO:0050974	detection of mechanical stimulus involved in sensory perception	3	0.677201	0.0466374	0.443166
GO:0050982	detection of mechanical stimulus	3	0.677201	0.0586019	0.515515
GO:0050906	detection of stimulus involved in sensory perception	3	0.677201	0.26539	0.884988
GO:0009582	detection of abiotic stimulus	3	0.677201	0.343144	0.933648
GO:0009581	detection of external stimulus	3	0.677201	0.410003	0.95829
GO:0051606	detection of stimulus	3	0.677201	0.624562	0.993249
Enrichment Score: 0.9680296986667426
ID	Term	Count	%	PValue	Benjamini
GO:0048732	gland development	11	2.48307	0.017331	0.266789
GO:0022612	gland morphogenesis	5	1.12867	0.132899	0.742694
GO:0060443	mammary gland morphogenesis	3	0.677201	0.179314	0.811189
GO:0030879	mammary gland development	4	0.902935	0.325029	0.926192
Enrichment Score: 0.9578168863316063
ID	Term	Count	%	PValue	Benjamini
GO:0030203	glycosaminoglycan metabolic process	4	0.902935	0.0659834	0.541892
GO:0006022	aminoglycan metabolic process	4	0.902935	0.120976	0.7296
GO:0005976	polysaccharide metabolic process	5	1.12867	0.167654	0.798824
Enrichment Score: 0.8610850476283608
ID	Term	Count	%	PValue	Benjamini
GO:0007267	cell-cell signaling	13	2.93454	0.0397261	0.409796
GO:0007268	synaptic transmission	7	1.58014	0.23658	0.858776
GO:0019226	transmission of nerve impulse	8	1.80587	0.277773	0.89407
Enrichment Score: 0.8546279415724787
ID	Term	Count	%	PValue	Benjamini
GO:0006575	cellular amino acid derivative metabolic process	7	1.58014	0.112351	0.707939
GO:0006576	biogenic amine metabolic process	5	1.12867	0.116768	0.720453
GO:0034311	diol metabolic process	3	0.677201	0.154377	0.779487
GO:0006584	catecholamine metabolic process	3	0.677201	0.154377	0.779487
GO:0009712	catechol metabolic process	3	0.677201	0.154377	0.779487
GO:0018958	phenol metabolic process	3	0.677201	0.154377	0.779487
Enrichment Score: 0.833621670349905
ID	Term	Count	%	PValue	Benjamini
GO:0042981	regulation of apoptosis	20	4.51467	0.0597392	0.520018
GO:0043067	regulation of programmed cell death	20	4.51467	0.0658743	0.543689
GO:0010941	regulation of cell death	20	4.51467	0.0690851	0.556578
GO:0043065	positive regulation of apoptosis	10	2.25734	0.126886	0.737237
GO:0043068	positive regulation of programmed cell death	10	2.25734	0.132856	0.744528
GO:0010942	positive regulation of cell death	10	2.25734	0.135778	0.746856
GO:0043066	negative regulation of apoptosis	9	2.0316	0.19595	0.822453
GO:0043069	negative regulation of programmed cell death	9	2.0316	0.210923	0.835042
GO:0060548	negative regulation of cell death	9	2.0316	0.214121	0.837444
GO:0012502	induction of programmed cell death	6	1.3544	0.350448	0.936306
GO:0006917	induction of apoptosis	6	1.3544	0.350448	0.936306
Enrichment Score: 0.8045487645609988
ID	Term	Count	%	PValue	Benjamini
GO:0031327	negative regulation of cellular biosynthetic process	15	3.386	0.131039	0.743309
GO:0010605	negative regulation of macromolecule metabolic process	17	3.83747	0.134592	0.745499
GO:0045934	negative regulation of nucleobase, nucleoside, nucleotide and nucleic acid metabolic process	14	3.16027	0.13666	0.747365
GO:0009890	negative regulation of biosynthetic process	15	3.386	0.138501	0.750468
GO:0051172	negative regulation of nitrogen compound metabolic process	14	3.16027	0.145641	0.767229
GO:0016481	negative regulation of transcription	13	2.93454	0.163396	0.79302
GO:0010629	negative regulation of gene expression	14	3.16027	0.165062	0.794956
GO:0000122	negative regulation of transcription from RNA polymerase II promoter	9	2.0316	0.172925	0.801626
GO:0010558	negative regulation of macromolecule biosynthetic process	14	3.16027	0.180184	0.80977
GO:0045892	negative regulation of transcription, DNA-dependent	11	2.48307	0.183948	0.813901
GO:0051253	negative regulation of RNA metabolic process	11	2.48307	0.187935	0.812364
Enrichment Score: 0.7861960250176465
ID	Term	Count	%	PValue	Benjamini
GO:0042398	cellular amino acid derivative biosynthetic process	4	0.902935	0.10113	0.678729
GO:0006575	cellular amino acid derivative metabolic process	7	1.58014	0.112351	0.707939
GO:0006576	biogenic amine metabolic process	5	1.12867	0.116768	0.720453
GO:0042401	biogenic amine biosynthetic process	3	0.677201	0.146224	0.766858
GO:0009309	amine biosynthetic process	4	0.902935	0.242405	0.864116
GO:0044271	nitrogen compound biosynthetic process	9	2.0316	0.407833	0.957832
Enrichment Score: 0.7577193372785526
ID	Term	Count	%	PValue	Benjamini
GO:0006811	ion transport	25	5.64334	0.0449619	0.433371
GO:0006813	potassium ion transport	7	1.58014	0.17132	0.801559
GO:0006812	cation transport	16	3.61174	0.222072	0.846921
GO:0030001	metal ion transport	14	3.16027	0.23143	0.855334
GO:0015672	monovalent inorganic cation transport	9	2.0316	0.410996	0.958245
Enrichment Score: 0.7476585497950036
ID	Term	Count	%	PValue	Benjamini
GO:0016485	protein processing	5	1.12867	0.158678	0.78766
GO:0051604	protein maturation	5	1.12867	0.186125	0.814961
GO:0051605	protein maturation by peptide bond cleavage	4	0.902935	0.19351	0.819581
Enrichment Score: 0.7041975101340108
ID	Term	Count	%	PValue	Benjamini
GO:0003006	reproductive developmental process	11	2.48307	0.0905954	0.645594
GO:0046546	development of primary male sexual characteristics	4	0.902935	0.126146	0.737073
GO:0046661	male sex differentiation	4	0.902935	0.147581	0.766605
GO:0007548	sex differentiation	6	1.3544	0.187508	0.816031
GO:0048608	reproductive structure development	6	1.3544	0.187508	0.816031
GO:0045137	development of primary sexual characteristics	5	1.12867	0.224851	0.848473
GO:0008584	male gonad development	3	0.677201	0.230651	0.855464
GO:0008406	gonad development	4	0.902935	0.337846	0.931522
GO:0046660	female sex differentiation	3	0.677201	0.442184	0.966062
Enrichment Score: 0.6559723117874463
ID	Term	Count	%	PValue	Benjamini
GO:0034656	nucleobase, nucleoside and nucleotide catabolic process	3	0.677201	0.204802	0.830514
GO:0034655	nucleobase, nucleoside, nucleotide and nucleic acid catabolic process	3	0.677201	0.204802	0.830514
GO:0044270	nitrogen compound catabolic process	3	0.677201	0.256693	0.87723
Enrichment Score: 0.6532286934971686
ID	Term	Count	%	PValue	Benjamini
GO:0032101	regulation of response to external stimulus	8	1.80587	0.010351	0.190284
GO:0050900	leukocyte migration	5	1.12867	0.0175547	0.267375
GO:0032103	positive regulation of response to external stimulus	4	0.902935	0.0620639	0.531492
GO:0050729	positive regulation of inflammatory response	3	0.677201	0.107056	0.693861
GO:0050727	regulation of inflammatory response	4	0.902935	0.147581	0.766605
GO:0002684	positive regulation of immune system process	8	1.80587	0.206781	0.831043
GO:0048584	positive regulation of response to stimulus	7	1.58014	0.266862	0.884561
GO:0009611	response to wounding	11	2.48307	0.292195	0.903366
GO:0031349	positive regulation of defense response	3	0.677201	0.385283	0.950959
GO:0050778	positive regulation of immune response	5	1.12867	0.392036	0.953173
GO:0002252	immune effector process	4	0.902935	0.566644	0.988834
GO:0002526	acute inflammatory response	3	0.677201	0.56706	0.988733
GO:0006954	inflammatory response	6	1.3544	0.606253	0.991993
GO:0002697	regulation of immune effector process	3	0.677201	0.612313	0.9925
GO:0045087	innate immune response	3	0.677201	0.716764	0.997532
GO:0006952	defense response	7	1.58014	0.952735	0.999997
Enrichment Score: 0.5114702866502505
ID	Term	Count	%	PValue	Benjamini
GO:0051241	negative regulation of multicellular organismal process	6	1.3544	0.0845423	0.6261
GO:0046635	positive regulation of alpha-beta T cell activation	3	0.677201	0.122365	0.731811
GO:0046634	regulation of alpha-beta T cell activation	3	0.677201	0.187759	0.81352
GO:0050870	positive regulation of T cell activation	4	0.902935	0.199487	0.82574
GO:0002684	positive regulation of immune system process	8	1.80587	0.206781	0.831043
GO:0001817	regulation of cytokine production	6	1.3544	0.22469	0.849485
GO:0051251	positive regulation of lymphocyte activation	4	0.902935	0.376162	0.947412
GO:0045619	regulation of lymphocyte differentiation	3	0.677201	0.393574	0.953384
GO:0002696	positive regulation of leukocyte activation	4	0.902935	0.407751	0.95827
GO:0050867	positive regulation of cell activation	4	0.902935	0.420258	0.960268
GO:0050863	regulation of T cell activation	4	0.902935	0.463276	0.971511
GO:0051249	regulation of lymphocyte activation	4	0.902935	0.656927	0.995157
GO:0002694	regulation of leukocyte activation	4	0.902935	0.700903	0.997002
GO:0050865	regulation of cell activation	4	0.902935	0.709166	0.997246
Enrichment Score: 0.5015926786647134
ID	Term	Count	%	PValue	Benjamini
GO:0044087	regulation of cellular component biogenesis	5	1.12867	0.154258	0.780974
GO:0032535	regulation of cellular component size	7	1.58014	0.174732	0.803697
GO:0043254	regulation of protein complex assembly	4	0.902935	0.19351	0.819581
GO:0030833	regulation of actin filament polymerization	3	0.677201	0.28278	0.897157
GO:0008064	regulation of actin polymerization or depolymerization	3	0.677201	0.326022	0.926165
GO:0030832	regulation of actin filament length	3	0.677201	0.334599	0.930022
GO:0032271	regulation of protein polymerization	3	0.677201	0.385283	0.950959
GO:0051493	regulation of cytoskeleton organization	4	0.902935	0.407751	0.95827
GO:0032956	regulation of actin cytoskeleton organization	3	0.677201	0.410003	0.95829
GO:0032970	regulation of actin filament-based process	3	0.677201	0.418135	0.95985
GO:0033043	regulation of organelle organization	4	0.902935	0.700903	0.997002
Enrichment Score: 0.4959855453997702
ID	Term	Count	%	PValue	Benjamini
GO:0051129	negative regulation of cellular component organization	5	1.12867	0.172209	0.80177
GO:0043242	negative regulation of protein complex disassembly	3	0.677201	0.196257	0.821565
GO:0043244	regulation of protein complex disassembly	3	0.677201	0.26539	0.884988
GO:0051494	negative regulation of cytoskeleton organization	3	0.677201	0.308785	0.916051
GO:0051493	regulation of cytoskeleton organization	4	0.902935	0.407751	0.95827
GO:0010639	negative regulation of organelle organization	3	0.677201	0.426211	0.961765
GO:0033043	regulation of organelle organization	4	0.902935	0.700903	0.997002
Enrichment Score: 0.4167240512100297
ID	Term	Count	%	PValue	Benjamini
GO:0006874	cellular calcium ion homeostasis	5	1.12867	0.163144	0.794161
GO:0055074	calcium ion homeostasis	5	1.12867	0.181446	0.810664
GO:0030005	cellular di-, tri-valent inorganic cation homeostasis	6	1.3544	0.203754	0.83015
GO:0006875	cellular metal ion homeostasis	5	1.12867	0.205217	0.829833
GO:0055065	metal ion homeostasis	5	1.12867	0.234845	0.857617
GO:0055066	di-, tri-valent inorganic cation homeostasis	6	1.3544	0.255001	0.876318
GO:0030003	cellular cation homeostasis	6	1.3544	0.281729	0.897065
GO:0012502	induction of programmed cell death	6	1.3544	0.350448	0.936306
GO:0006917	induction of apoptosis	6	1.3544	0.350448	0.936306
GO:0055080	cation homeostasis	6	1.3544	0.428498	0.961801
GO:0015674	di-, tri-valent inorganic cation transport	5	1.12867	0.520235	0.982809
GO:0006873	cellular ion homeostasis	7	1.58014	0.572196	0.989279
GO:0055082	cellular chemical homeostasis	7	1.58014	0.598117	0.991351
GO:0050801	ion homeostasis	7	1.58014	0.683359	0.996298
GO:0019725	cellular homeostasis	7	1.58014	0.815668	0.999549
GO:0048878	chemical homeostasis	7	1.58014	0.858169	0.999835
GO:0042592	homeostatic process	11	2.48307	0.879912	0.999909
Enrichment Score: 0.35977059281345
ID	Term	Count	%	PValue	Benjamini
GO:0035023	regulation of Rho protein signal transduction	4	0.902935	0.325029	0.926192
GO:0046578	regulation of Ras protein signal transduction	6	1.3544	0.414763	0.958909
GO:0051056	regulation of small GTPase mediated signal transduction	6	1.3544	0.617968	0.992837
Enrichment Score: 0.3548573645232853
ID	Term	Count	%	PValue	Benjamini
GO:0035150	regulation of tube size	3	0.677201	0.308785	0.916051
GO:0050880	regulation of blood vessel size	3	0.677201	0.308785	0.916051
GO:0003018	vascular process in circulatory system	3	0.677201	0.326022	0.926165
GO:0003013	circulatory system process	3	0.677201	0.735489	0.998089
GO:0008015	blood circulation	3	0.677201	0.735489	0.998089
Enrichment Score: 0.34250269239568504
ID	Term	Count	%	PValue	Benjamini
GO:0001894	tissue homeostasis	3	0.677201	0.326022	0.926165
GO:0048871	multicellular organismal homeostasis	3	0.677201	0.496069	0.979075
GO:0060249	anatomical structure homeostasis	3	0.677201	0.580367	0.989757
Enrichment Score: 0.32038094736303296
ID	Term	Count	%	PValue	Benjamini
GO:0001892	embryonic placenta development	3	0.677201	0.418135	0.95985
GO:0001701	in utero embryonic development	8	1.80587	0.431533	0.962551
GO:0001890	placenta development	3	0.677201	0.606075	0.992091
Enrichment Score: 0.301060071481475
ID	Term	Count	%	PValue	Benjamini
GO:0030814	regulation of cAMP metabolic process	3	0.677201	0.465676	0.971896
GO:0030799	regulation of cyclic nucleotide metabolic process	3	0.677201	0.51085	0.981353
GO:0006140	regulation of nucleotide metabolic process	3	0.677201	0.525343	0.98358
Enrichment Score: 0.2964619094111131
ID	Term	Count	%	PValue	Benjamini
GO:0048538	thymus development	3	0.677201	0.0923194	0.650517
GO:0002274	myeloid leukocyte activation	3	0.677201	0.196257	0.821565
GO:0045321	leukocyte activation	6	1.3544	0.582224	0.989851
GO:0048534	hemopoietic or lymphoid organ development	7	1.58014	0.643946	0.99426
GO:0001775	cell activation	6	1.3544	0.683785	0.996263
GO:0002520	immune system development	7	1.58014	0.689645	0.996475
GO:0030097	hemopoiesis	5	1.12867	0.841188	0.999745
GO:0002521	leukocyte differentiation	3	0.677201	0.847674	0.999779
GO:0046649	lymphocyte activation	3	0.677201	0.939979	0.999994
Enrichment Score: 0.2877624732044944
ID	Term	Count	%	PValue	Benjamini
GO:0016044	membrane organization	10	2.25734	0.185987	0.816207
GO:0006909	phagocytosis	3	0.677201	0.317416	0.922058
GO:0051347	positive regulation of transferase activity	5	1.12867	0.386742	0.951143
GO:0043085	positive regulation of catalytic activity	8	1.80587	0.407644	0.958695
GO:0044093	positive regulation of molecular function	9	2.0316	0.420561	0.959946
GO:0006897	endocytosis	6	1.3544	0.446862	0.967301
GO:0010324	membrane invagination	6	1.3544	0.446862	0.967301
GO:0051338	regulation of transferase activity	6	1.3544	0.49624	0.978847
GO:0033674	positive regulation of kinase activity	4	0.902935	0.587914	0.990283
GO:0043549	regulation of kinase activity	5	1.12867	0.658936	0.995148
GO:0042325	regulation of phosphorylation	7	1.58014	0.673776	0.995916
GO:0019220	regulation of phosphate metabolic process	7	1.58014	0.708009	0.99724
GO:0051174	regulation of phosphorus metabolic process	7	1.58014	0.708009	0.99724
GO:0016192	vesicle-mediated transport	10	2.25734	0.764113	0.998821
GO:0045860	positive regulation of protein kinase activity	3	0.677201	0.789213	0.99926
GO:0045859	regulation of protein kinase activity	4	0.902935	0.812862	0.999527
Enrichment Score: 0.2863651204523646
ID	Term	Count	%	PValue	Benjamini
GO:0051270	regulation of cell motion	4	0.902935	0.457211	0.969975
GO:0040012	regulation of locomotion	4	0.902935	0.475316	0.974354
GO:0030334	regulation of cell migration	3	0.677201	0.63651	0.993915
Enrichment Score: 0.28188886304937566
ID	Term	Count	%	PValue	Benjamini
GO:0006821	chloride transport	3	0.677201	0.418135	0.95985
GO:0015698	inorganic anion transport	3	0.677201	0.580367	0.989757
GO:0006820	anion transport	4	0.902935	0.587914	0.990283
Enrichment Score: 0.2751651172160071
ID	Term	Count	%	PValue	Benjamini
GO:0043627	response to estrogen stimulus	3	0.677201	0.179314	0.811189
GO:0048545	response to steroid hormone stimulus	3	0.677201	0.410003	0.95829
GO:0009725	response to hormone stimulus	4	0.902935	0.744191	0.998338
GO:0009719	response to endogenous stimulus	4	0.902935	0.807065	0.999467
GO:0010033	response to organic substance	8	1.80587	0.953193	0.999997
Enrichment Score: 0.2716273794252785
ID	Term	Count	%	PValue	Benjamini
GO:0046903	secretion	7	1.58014	0.411387	0.957944
GO:0003001	generation of a signal involved in cell-cell signaling	3	0.677201	0.586907	0.990297
GO:0032940	secretion by cell	5	1.12867	0.634304	0.993913
Enrichment Score: 0.25706299404547567
ID	Term	Count	%	PValue	Benjamini
GO:0051260	protein homooligomerization	3	0.677201	0.351653	0.935749
GO:0051259	protein oligomerization	3	0.677201	0.503495	0.979994
GO:0065003	macromolecular complex assembly	9	2.0316	0.536625	0.985222
GO:0034622	cellular macromolecular complex assembly	6	1.3544	0.574043	0.989222
GO:0070271	protein complex biogenesis	6	1.3544	0.614086	0.992566
GO:0006461	protein complex assembly	6	1.3544	0.614086	0.992566
GO:0043933	macromolecular complex subunit organization	9	2.0316	0.627463	0.993412
GO:0034621	cellular macromolecular complex subunit organization	6	1.3544	0.680337	0.996244
Enrichment Score: 0.24424037740945345
ID	Term	Count	%	PValue	Benjamini
GO:0001934	positive regulation of protein amino acid phosphorylation	3	0.677201	0.376942	0.947256
GO:0042327	positive regulation of phosphorylation	3	0.677201	0.410003	0.95829
GO:0010562	positive regulation of phosphorus metabolic process	3	0.677201	0.426211	0.961765
GO:0045937	positive regulation of phosphate metabolic process	3	0.677201	0.426211	0.961765
GO:0001932	regulation of protein amino acid phosphorylation	4	0.902935	0.539136	0.985459
GO:0031399	regulation of protein modification process	5	1.12867	0.539624	0.985346
GO:0031401	positive regulation of protein modification process	3	0.677201	0.546536	0.986318
GO:0042325	regulation of phosphorylation	7	1.58014	0.673776	0.995916
GO:0032270	positive regulation of cellular protein metabolic process	3	0.677201	0.681333	0.996241
GO:0019220	regulation of phosphate metabolic process	7	1.58014	0.708009	0.99724
GO:0051174	regulation of phosphorus metabolic process	7	1.58014	0.708009	0.99724
GO:0051247	positive regulation of protein metabolic process	3	0.677201	0.726262	0.997829
GO:0032268	regulation of cellular protein metabolic process	5	1.12867	0.895593	0.999947
Enrichment Score: 0.16090066282338802
ID	Term	Count	%	PValue	Benjamini
GO:0007584	response to nutrient	3	0.677201	0.532481	0.984691
GO:0031667	response to nutrient levels	3	0.677201	0.753152	0.998569
GO:0009991	response to extracellular stimulus	3	0.677201	0.820562	0.999584
Enrichment Score: 0.11012628624224662
ID	Term	Count	%	PValue	Benjamini
GO:0048610	reproductive cellular process	5	1.12867	0.57717	0.989488
GO:0007276	gamete generation	8	1.80587	0.656931	0.995082
GO:0007281	germ cell development	3	0.677201	0.686607	0.996364
GO:0019953	sexual reproduction	8	1.80587	0.800823	0.999407
GO:0048609	reproductive process in a multicellular organism	8	1.80587	0.845381	0.999769
GO:0032504	multicellular organism reproduction	8	1.80587	0.845381	0.999769
GO:0048232	male gamete generation	4	0.902935	0.939525	0.999994
GO:0007283	spermatogenesis	4	0.902935	0.939525	0.999994
Enrichment Score: 0.09313073981518347
ID	Term	Count	%	PValue	Benjamini
GO:0034504	protein localization in nucleus	3	0.677201	0.418135	0.95985
GO:0033365	protein localization in organelle	3	0.677201	0.665076	0.995425
GO:0006605	protein targeting	3	0.677201	0.820562	0.999584
GO:0034613	cellular protein localization	6	1.3544	0.831012	0.999676
GO:0070727	cellular macromolecule localization	6	1.3544	0.835262	0.999705
GO:0006886	intracellular protein transport	5	1.12867	0.889213	0.999933
GO:0008104	protein localization	13	2.93454	0.94098	0.999994
GO:0015031	protein transport	11	2.48307	0.942558	0.999994
GO:0045184	establishment of protein localization	11	2.48307	0.945817	0.999996
GO:0046907	intracellular transport	5	1.12867	0.99143	1
Enrichment Score: 0.08099065909194186
ID	Term	Count	%	PValue	Benjamini
GO:0006468	protein amino acid phosphorylation	14	3.16027	0.735473	0.998121
GO:0016310	phosphorylation	14	3.16027	0.861855	0.99985
GO:0006793	phosphorus metabolic process	17	3.83747	0.865004	0.999858
GO:0006796	phosphate metabolic process	17	3.83747	0.865004	0.999858
Enrichment Score: 0.04008238837053548
ID	Term	Count	%	PValue	Benjamini
GO:0006333	chromatin assembly or disassembly	3	0.677201	0.726262	0.997829
GO:0016568	chromatin modification	3	0.677201	0.975581	1
GO:0006325	chromatin organization	4	0.902935	0.97937	1
GO:0051276	chromosome organization	4	0.902935	0.996247	1
Enrichment Score: 0.03544065769541598
ID	Term	Count	%	PValue	Benjamini
GO:0009165	nucleotide biosynthetic process	3	0.677201	0.916533	0.999978
GO:0034404	nucleobase, nucleoside and nucleotide biosynthetic process	3	0.677201	0.924198	0.999984
GO:0034654	nucleobase, nucleoside, nucleotide and nucleic acid biosynthetic process	3	0.677201	0.924198	0.999984
Enrichment Score: 0.014581505798658896
ID	Term	Count	%	PValue	Benjamini
GO:0008219	cell death	8	1.80587	0.954439	0.999998
GO:0016265	death	8	1.80587	0.961314	0.999999
GO:0012501	programmed cell death	7	1.58014	0.967038	0.999999
GO:0006915	apoptosis	6	1.3544	0.98541	1
Enrichment Score: 0.008548302427413671
ID	Term	Count	%	PValue	Benjamini
GO:0051603	proteolysis involved in cellular protein catabolic process	8	1.80587	0.968588	0.999999
GO:0044257	cellular protein catabolic process	8	1.80587	0.969884	1
GO:0044265	cellular macromolecule catabolic process	9	2.0316	0.97555	1
GO:0030163	protein catabolic process	8	1.80587	0.977024	1
GO:0009057	macromolecule catabolic process	9	2.0316	0.987043	1
GO:0043632	modification-dependent macromolecule catabolic process	6	1.3544	0.992901	1
GO:0019941	modification-dependent protein catabolic process	6	1.3544	0.992901	1

## Sheet: CSE high
Enrichment Score: 2.537964733196156
ID	Term	Count	%	PValue	Benjamini
GO:0016477	cell migration	10	4.69484	0.000765405	0.0610528
GO:0006928	cell motion	12	5.6338	0.0012943	0.0930566
GO:0051674	localization of cell	10	4.69484	0.00245335	0.116179
GO:0048870	cell motility	10	4.69484	0.00245335	0.116179
GO:0001764	neuron migration	4	1.87793	0.0342556	0.488887
Enrichment Score: 2.515338523989604
ID	Term	Count	%	PValue	Benjamini
GO:0030182	neuron differentiation	16	7.51174	1.29625e-05	0.0116626
GO:0048667	cell morphogenesis involved in neuron differentiation	9	4.22535	0.000536255	0.0525091
GO:0007409	axonogenesis	8	3.75587	0.0013684	0.0909243
GO:0000904	cell morphogenesis involved in differentiation	9	4.22535	0.00144248	0.0890921
GO:0031175	neuron projection development	9	4.22535	0.00172071	0.0986898
GO:0048812	neuron projection morphogenesis	8	3.75587	0.00212121	0.113176
GO:0048666	neuron development	10	4.69484	0.00295392	0.12529
GO:0048858	cell projection morphogenesis	8	3.75587	0.00455206	0.158057
GO:0030030	cell projection organization	10	4.69484	0.00526407	0.173919
GO:0032990	cell part morphogenesis	8	3.75587	0.00590438	0.180034
GO:0000902	cell morphogenesis	9	4.22535	0.013571	0.320523
GO:0032989	cellular component morphogenesis	9	4.22535	0.0267991	0.435449
GO:0007411	axon guidance	3	1.40845	0.262475	0.907011
Enrichment Score: 2.124985124075719
ID	Term	Count	%	PValue	Benjamini
GO:0042490	mechanoreceptor differentiation	6	2.8169	2.94062e-05	0.00663116
GO:0060113	inner ear receptor cell differentiation	4	1.87793	0.00340477	0.136688
GO:0007423	sensory organ development	8	3.75587	0.0159288	0.339784
GO:0042491	auditory receptor cell differentiation	3	1.40845	0.0207115	0.384709
GO:0048839	inner ear development	4	1.87793	0.0603137	0.621174
GO:0043583	ear development	4	1.87793	0.0892797	0.6964
Enrichment Score: 1.8674249496725595
ID	Term	Count	%	PValue	Benjamini
GO:0007626	locomotory behavior	11	5.16432	0.000162311	0.0289532
GO:0007610	behavior	14	6.57277	0.000244435	0.0362019
GO:0042330	taxis	5	2.34742	0.0249813	0.427889
GO:0006935	chemotaxis	5	2.34742	0.0249813	0.427889
GO:0060326	cell chemotaxis	3	1.40845	0.0304525	0.455797
GO:0030595	leukocyte chemotaxis	3	1.40845	0.0304525	0.455797
GO:0050900	leukocyte migration	3	1.40845	0.0705828	0.656459
GO:0006955	immune response	5	2.34742	0.709437	0.99908
Enrichment Score: 1.6525517662766267
ID	Term	Count	%	PValue	Benjamini
GO:0019226	transmission of nerve impulse	10	4.69484	0.000497278	0.0547147
GO:0007267	cell-cell signaling	11	5.16432	0.000750631	0.0657
GO:0007268	synaptic transmission	8	3.75587	0.00226092	0.11352
GO:0001505	regulation of neurotransmitter levels	5	2.34742	0.00360245	0.137965
GO:0006836	neurotransmitter transport	4	1.87793	0.0478309	0.560191
GO:0007269	neurotransmitter secretion	3	1.40845	0.0515343	0.581302
GO:0046903	secretion	5	2.34742	0.187423	0.844277
GO:0003001	generation of a signal involved in cell-cell signaling	3	1.40845	0.209955	0.873896
GO:0032940	secretion by cell	4	1.87793	0.292929	0.918696
GO:0050877	neurological system process	20	9.38967	0.34519	0.937757
Enrichment Score: 1.630219744416806
ID	Term	Count	%	PValue	Benjamini
GO:0016055	Wnt receptor signaling pathway	8	3.75587	0.000357972	0.0452339
GO:0030178	negative regulation of Wnt receptor signaling pathway	3	1.40845	0.0283826	0.439576
GO:0030111	regulation of Wnt receptor signaling pathway	3	1.40845	0.0594426	0.622051
GO:0009968	negative regulation of signal transduction	5	2.34742	0.0965181	0.710994
GO:0010648	negative regulation of cell communication	5	2.34742	0.121142	0.76795
Enrichment Score: 1.5671911038149604
ID	Term	Count	%	PValue	Benjamini
GO:0003013	circulatory system process	5	2.34742	0.026484	0.439182
GO:0008015	blood circulation	5	2.34742	0.026484	0.439182
GO:0008217	regulation of blood pressure	4	1.87793	0.028344	0.446451
Enrichment Score: 1.5254699659348978
ID	Term	Count	%	PValue	Benjamini
GO:0030900	forebrain development	7	3.28638	0.00713928	0.20672
GO:0021537	telencephalon development	4	1.87793	0.0367854	0.506699
GO:0021543	pallium development	3	1.40845	0.100986	0.723232
Enrichment Score: 1.0750517436144926
ID	Term	Count	%	PValue	Benjamini
GO:0006811	ion transport	16	7.51174	0.00578979	0.182999
GO:0006813	potassium ion transport	5	2.34742	0.0801483	0.693135
GO:0030001	metal ion transport	9	4.22535	0.0812313	0.687047
GO:0015672	monovalent inorganic cation transport	7	3.28638	0.0885604	0.698464
GO:0006812	cation transport	9	4.22535	0.153534	0.802506
GO:0055085	transmembrane transport	5	2.34742	0.691775	0.998917
Enrichment Score: 1.032049919982825
ID	Term	Count	%	PValue	Benjamini
GO:0030808	regulation of nucleotide biosynthetic process	4	1.87793	0.0342556	0.488887
GO:0030802	regulation of cyclic nucleotide biosynthetic process	4	1.87793	0.0342556	0.488887
GO:0030799	regulation of cyclic nucleotide metabolic process	4	1.87793	0.0380854	0.504811
GO:0006140	regulation of nucleotide metabolic process	4	1.87793	0.040755	0.522099
GO:0007189	activation of adenylate cyclase activity by G-protein signaling pathway	3	1.40845	0.0416461	0.523042
GO:0010578	regulation of adenylate cyclase activity involved in G-protein signaling	3	1.40845	0.0416461	0.523042
GO:0010579	positive regulation of adenylate cyclase activity by G-protein signaling pathway	3	1.40845	0.0416461	0.523042
GO:0007190	activation of adenylate cyclase activity	3	1.40845	0.0649313	0.642917
GO:0045762	positive regulation of adenylate cyclase activity	3	1.40845	0.0677373	0.652835
GO:0031281	positive regulation of cyclase activity	3	1.40845	0.0677373	0.652835
GO:0051349	positive regulation of lyase activity	3	1.40845	0.0677373	0.652835
GO:0007188	G-protein signaling, coupled to cAMP nucleotide second messenger	3	1.40845	0.10744	0.732536
GO:0045761	regulation of adenylate cyclase activity	3	1.40845	0.124031	0.772263
GO:0007187	G-protein signaling, coupled to cyclic nucleotide second messenger	3	1.40845	0.124031	0.772263
GO:0019933	cAMP-mediated signaling	3	1.40845	0.127421	0.777829
GO:0031279	regulation of cyclase activity	3	1.40845	0.130832	0.779243
GO:0051339	regulation of lyase activity	3	1.40845	0.130832	0.779243
GO:0030817	regulation of cAMP biosynthetic process	3	1.40845	0.141189	0.802211
GO:0019935	cyclic-nucleotide-mediated signaling	3	1.40845	0.14468	0.80322
GO:0030814	regulation of cAMP metabolic process	3	1.40845	0.148189	0.797111
GO:0019932	second-messenger-mediated signaling	3	1.40845	0.33746	0.935394
GO:0044093	positive regulation of molecular function	5	2.34742	0.377255	0.950082
GO:0043085	positive regulation of catalytic activity	4	1.87793	0.496601	0.984095
Enrichment Score: 1.0284581205609136
ID	Term	Count	%	PValue	Benjamini
GO:0007423	sensory organ development	8	3.75587	0.0159288	0.339784
GO:0048593	camera-type eye morphogenesis	3	1.40845	0.0853669	0.695041
GO:0043010	camera-type eye development	4	1.87793	0.145995	0.799066
GO:0048592	eye morphogenesis	3	1.40845	0.169583	0.823379
GO:0001654	eye development	4	1.87793	0.214051	0.87705
Enrichment Score: 0.9811061556682349
ID	Term	Count	%	PValue	Benjamini
GO:0042490	mechanoreceptor differentiation	6	2.8169	2.94062e-05	0.00663116
GO:0001709	cell fate determination	4	1.87793	0.00250797	0.112733
GO:0045165	cell fate commitment	7	3.28638	0.00386343	0.14128
GO:0050767	regulation of neurogenesis	6	2.8169	0.0111203	0.286336
GO:0051960	regulation of nervous system development	6	2.8169	0.0174918	0.350548
GO:0045664	regulation of neuron differentiation	5	2.34742	0.0201361	0.383964
GO:0060284	regulation of cell development	6	2.8169	0.0230491	0.409974
GO:0050769	positive regulation of neurogenesis	3	1.40845	0.0649313	0.642917
GO:0010720	positive regulation of cell development	3	1.40845	0.0823393	0.686722
GO:0048663	neuron fate commitment	3	1.40845	0.0823393	0.686722
GO:0045597	positive regulation of cell differentiation	5	2.34742	0.102833	0.725324
GO:0051094	positive regulation of developmental process	5	2.34742	0.17331	0.827541
GO:0045893	positive regulation of transcription, DNA-dependent	7	3.28638	0.248242	0.902356
GO:0051254	positive regulation of RNA metabolic process	7	3.28638	0.25333	0.90563
GO:0045935	positive regulation of nucleobase, nucleoside, nucleotide and nucleic acid metabolic process	8	3.75587	0.261432	0.907893
GO:0051173	positive regulation of nitrogen compound metabolic process	8	3.75587	0.286739	0.918456
GO:0045944	positive regulation of transcription from RNA polymerase II promoter	6	2.8169	0.299089	0.920532
GO:0031328	positive regulation of cellular biosynthetic process	8	3.75587	0.32902	0.932447
GO:0009891	positive regulation of biosynthetic process	8	3.75587	0.337275	0.936573
GO:0045941	positive regulation of transcription	7	3.28638	0.352444	0.940944
GO:0010628	positive regulation of gene expression	7	3.28638	0.376107	0.950548
GO:0006357	regulation of transcription from RNA polymerase II promoter	8	3.75587	0.435869	0.971928
GO:0010557	positive regulation of macromolecule biosynthetic process	7	3.28638	0.452493	0.976101
GO:0010604	positive regulation of macromolecule metabolic process	8	3.75587	0.464153	0.978529
GO:0006355	regulation of transcription, DNA-dependent	11	5.16432	0.937958	0.999999
GO:0051252	regulation of RNA metabolic process	11	5.16432	0.945027	1
GO:0045449	regulation of transcription	13	6.10329	0.99711	1
GO:0006350	transcription	9	4.22535	0.998328	1
Enrichment Score: 0.9576063438982462
ID	Term	Count	%	PValue	Benjamini
GO:0007605	sensory perception of sound	5	2.34742	0.0105041	0.280741
GO:0050954	sensory perception of mechanical stimulus	5	2.34742	0.0142996	0.326311
GO:0050890	cognition	9	4.22535	0.986925	1
GO:0007600	sensory perception	7	3.28638	0.996801	1
Enrichment Score: 0.9503253133938072
ID	Term	Count	%	PValue	Benjamini
GO:0010001	glial cell differentiation	4	1.87793	0.0127052	0.311532
GO:0042063	gliogenesis	4	1.87793	0.0157658	0.344915
GO:0007422	peripheral nervous system development	3	1.40845	0.0370053	0.50164
GO:0042552	myelination	3	1.40845	0.0541256	0.593133
GO:0008366	axon ensheathment	3	1.40845	0.0594426	0.622051
GO:0007272	ensheathment of neurons	3	1.40845	0.0594426	0.622051
GO:0019228	regulation of action potential in neuron	3	1.40845	0.0763883	0.68066
GO:0001508	regulation of action potential	3	1.40845	0.104199	0.725635
GO:0050801	ion homeostasis	6	2.8169	0.177899	0.830148
GO:0042592	homeostatic process	9	4.22535	0.242556	0.900396
GO:0019725	cellular homeostasis	6	2.8169	0.269654	0.912019
GO:0006873	cellular ion homeostasis	5	2.34742	0.273903	0.910532
GO:0055082	cellular chemical homeostasis	5	2.34742	0.289757	0.917679
GO:0048878	chemical homeostasis	6	2.8169	0.313012	0.928201
GO:0042391	regulation of membrane potential	3	1.40845	0.341165	0.936486
GO:0055080	cation homeostasis	3	1.40845	0.560268	0.991999
Enrichment Score: 0.9393368553281196
ID	Term	Count	%	PValue	Benjamini
GO:0032103	positive regulation of response to external stimulus	3	1.40845	0.0594426	0.622051
GO:0032101	regulation of response to external stimulus	4	1.87793	0.0873232	0.698338
GO:0048584	positive regulation of response to stimulus	4	1.87793	0.292929	0.918696
Enrichment Score: 0.7017399153552031
ID	Term	Count	%	PValue	Benjamini
GO:0007169	transmembrane receptor protein tyrosine kinase signaling pathway	6	2.8169	0.0461132	0.55342
GO:0007167	enzyme linked receptor protein signaling pathway	6	2.8169	0.145168	0.800723
GO:0006468	protein amino acid phosphorylation	10	4.69484	0.203093	0.866577
GO:0016310	phosphorylation	10	4.69484	0.306494	0.924807
GO:0006796	phosphate metabolic process	11	5.16432	0.38448	0.952636
GO:0006793	phosphorus metabolic process	11	5.16432	0.38448	0.952636
Enrichment Score: 0.6811462463682092
ID	Term	Count	%	PValue	Benjamini
GO:0050817	coagulation	3	1.40845	0.158817	0.810823
GO:0007596	blood coagulation	3	1.40845	0.158817	0.810823
GO:0007599	hemostasis	3	1.40845	0.162392	0.815131
GO:0050878	regulation of body fluid levels	3	1.40845	0.228626	0.888701
GO:0009611	response to wounding	6	2.8169	0.277442	0.912005
GO:0042060	wound healing	3	1.40845	0.315112	0.928277
Enrichment Score: 0.6056082237758164
ID	Term	Count	%	PValue	Benjamini
GO:0044057	regulation of system process	5	2.34742	0.148173	0.800638
GO:0050804	regulation of synaptic transmission	3	1.40845	0.270013	0.910526
GO:0051969	regulation of transmission of nerve impulse	3	1.40845	0.296366	0.919913
GO:0031644	regulation of neurological system process	3	1.40845	0.318849	0.929534
Enrichment Score: 0.5978631032409264
ID	Term	Count	%	PValue	Benjamini
GO:0006164	purine nucleotide biosynthetic process	4	1.87793	0.16281	0.812735
GO:0006163	purine nucleotide metabolic process	4	1.87793	0.22201	0.885105
GO:0009165	nucleotide biosynthetic process	4	1.87793	0.259853	0.908258
GO:0034404	nucleobase, nucleoside and nucleotide biosynthetic process	4	1.87793	0.273583	0.912034
GO:0034654	nucleobase, nucleoside, nucleotide and nucleic acid biosynthetic process	4	1.87793	0.273583	0.912034
GO:0044271	nitrogen compound biosynthetic process	5	2.34742	0.368012	0.947415
Enrichment Score: 0.5727521650496407
ID	Term	Count	%	PValue	Benjamini
GO:0030218	erythrocyte differentiation	3	1.40845	0.0853669	0.695041
GO:0034101	erythrocyte homeostasis	3	1.40845	0.0946459	0.708481
GO:0030099	myeloid cell differentiation	3	1.40845	0.254939	0.905288
GO:0048872	homeostasis of number of cells	3	1.40845	0.318849	0.929534
GO:0030097	hemopoiesis	4	1.87793	0.470728	0.979567
GO:0048534	hemopoietic or lymphoid organ development	4	1.87793	0.546385	0.991242
GO:0002520	immune system development	4	1.87793	0.579501	0.993643
Enrichment Score: 0.552845510819837
ID	Term	Count	%	PValue	Benjamini
GO:0009314	response to radiation	4	1.87793	0.177667	0.83273
GO:0009416	response to light stimulus	3	1.40845	0.262475	0.907011
GO:0009628	response to abiotic stimulus	4	1.87793	0.470728	0.979567
Enrichment Score: 0.4155588189375458
ID	Term	Count	%	PValue	Benjamini
GO:0016485	protein processing	3	1.40845	0.232376	0.890959
GO:0051604	protein maturation	3	1.40845	0.254939	0.905288
GO:0006508	proteolysis	7	3.28638	0.956526	1
Enrichment Score: 0.13229433132466667
ID	Term	Count	%	PValue	Benjamini
GO:0006915	apoptosis	5	2.34742	0.699895	0.998986
GO:0012501	programmed cell death	5	2.34742	0.712569	0.999096
GO:0008219	cell death	5	2.34742	0.762105	0.999655
GO:0016265	death	5	2.34742	0.777944	0.999752
Enrichment Score: 0.09238114089530061
ID	Term	Count	%	PValue	Benjamini
GO:0042325	regulation of phosphorylation	3	1.40845	0.797287	0.999825
GO:0019220	regulation of phosphate metabolic process	3	1.40845	0.813994	0.999884
GO:0051174	regulation of phosphorus metabolic process	3	1.40845	0.813994	0.999884
Enrichment Score: 0.07466499296626539
ID	Term	Count	%	PValue	Benjamini
GO:0007283	spermatogenesis	3	1.40845	0.735124	0.999402
GO:0048232	male gamete generation	3	1.40845	0.735124	0.999402
GO:0007276	gamete generation	3	1.40845	0.853508	0.999966
GO:0019953	sexual reproduction	3	1.40845	0.906773	0.999996
GO:0032504	multicellular organism reproduction	3	1.40845	0.923191	0.999998
GO:0048609	reproductive process in a multicellular organism	3	1.40845	0.923191	0.999998
Enrichment Score: 0.03294356787025928
ID	Term	Count	%	PValue	Benjamini
GO:0042981	regulation of apoptosis	4	1.87793	0.923817	0.999998
GO:0043067	regulation of programmed cell death	4	1.87793	0.927714	0.999999
GO:0010941	regulation of cell death	4	1.87793	0.929329	0.999999
Enrichment Score: 0.0030009809454096077
ID	Term	Count	%	PValue	Benjamini
GO:0015031	protein transport	3	1.40845	0.991162	1
GO:0045184	establishment of protein localization	3	1.40845	0.991564	1
GO:0008104	protein localization	3	1.40845	0.996625	1

## Sheet: OS high
Enrichment Score: 13.292871039370961
ID	Term	Count	%	PValue	Benjamini
GO:0006954	inflammatory response	22	12.2222	1.0693e-15	1.00586e-12
GO:0006952	defense response	27	15	2.89137e-14	1.30762e-11
GO:0002526	acute inflammatory response	14	7.77778	3.56694e-13	1.07728e-10
GO:0009611	response to wounding	23	12.7778	6.10965e-13	1.38382e-10
Enrichment Score: 4.1299323662512
ID	Term	Count	%	PValue	Benjamini
GO:0002526	acute inflammatory response	14	7.77778	3.56694e-13	1.07728e-10
GO:0006958	complement activation, classical pathway	6	3.33333	6.9281e-06	0.0010456
GO:0002250	adaptive immune response	8	4.44444	1.12525e-05	0.00145534
GO:0002460	adaptive immune response based on somatic recombination of immune receptors built from immunoglobulin superfamily domains	8	4.44444	1.12525e-05	0.00145534
GO:0002455	humoral immune response mediated by circulating immunoglobulin	6	3.33333	1.52169e-05	0.00172184
GO:0002541	activation of plasma proteins involved in acute inflammatory response	6	3.33333	1.75428e-05	0.00176443
GO:0006956	complement activation	6	3.33333	1.75428e-05	0.00176443
GO:0002684	positive regulation of immune system process	11	6.11111	1.87419e-05	0.00169659
GO:0045087	innate immune response	8	4.44444	5.44875e-05	0.00447785
GO:0006959	humoral immune response	6	3.33333	0.000129083	0.00969903
GO:0050778	positive regulation of immune response	8	4.44444	0.000245286	0.0169513
GO:0016064	immunoglobulin mediated immune response	6	3.33333	0.000268731	0.0172427
GO:0048584	positive regulation of response to stimulus	9	5	0.000302021	0.0180794
GO:0051605	protein maturation by peptide bond cleavage	6	3.33333	0.000311245	0.0174726
GO:0019724	B cell mediated immunity	6	3.33333	0.000311245	0.0174726
GO:0002449	lymphocyte mediated immunity	6	3.33333	0.000642788	0.0336873
GO:0002252	immune effector process	7	3.88889	0.00103279	0.0506812
GO:0002253	activation of immune response	6	3.33333	0.0011271	0.0523547
GO:0002443	leukocyte mediated immunity	6	3.33333	0.0013145	0.0578457
GO:0016485	protein processing	6	3.33333	0.00138181	0.0579117
GO:0051604	protein maturation	6	3.33333	0.0018403	0.073051
GO:0006508	proteolysis	14	7.77778	0.148665	0.864331
Enrichment Score: 1.913136187683806
ID	Term	Count	%	PValue	Benjamini
GO:0048002	antigen processing and presentation of peptide antigen	4	2.22222	0.00392331	0.132778
GO:0002474	antigen processing and presentation of peptide antigen via MHC class I	3	1.66667	0.0102722	0.284016
GO:0019882	antigen processing and presentation	4	2.22222	0.0452142	0.582435
Enrichment Score: 1.7345749424102934
ID	Term	Count	%	PValue	Benjamini
GO:0042330	taxis	6	3.33333	0.00320274	0.114052
GO:0006935	chemotaxis	6	3.33333	0.00320274	0.114052
GO:0007626	locomotory behavior	6	3.33333	0.0678544	0.679158
GO:0007610	behavior	7	3.88889	0.165607	0.887758
Enrichment Score: 1.538899174760146
ID	Term	Count	%	PValue	Benjamini
GO:0048871	multicellular organismal homeostasis	5	2.77778	0.00400743	0.130576
GO:0001894	tissue homeostasis	4	2.22222	0.0106421	0.284129
GO:0060249	anatomical structure homeostasis	4	2.22222	0.0402214	0.570577
GO:0030879	mammary gland development	4	2.22222	0.0439383	0.579434
GO:0048732	gland development	4	2.22222	0.268107	0.950625
Enrichment Score: 1.485429346532868
ID	Term	Count	%	PValue	Benjamini
GO:0002819	regulation of adaptive immune response	4	2.22222	0.0144695	0.356074
GO:0002822	regulation of adaptive immune response based on somatic recombination of immune receptors built from immunoglobulin superfamily domains	4	2.22222	0.0144695	0.356074
GO:0002706	regulation of lymphocyte mediated immunity	4	2.22222	0.0214963	0.439574
GO:0002703	regulation of leukocyte mediated immunity	4	2.22222	0.0260746	0.476358
GO:0002821	positive regulation of adaptive immune response	3	1.66667	0.038325	0.561054
GO:0002824	positive regulation of adaptive immune response based on somatic recombination of immune receptors built from immunoglobulin superfamily domains	3	1.66667	0.038325	0.561054
GO:0002697	regulation of immune effector process	4	2.22222	0.0465084	0.585454
GO:0002705	positive regulation of leukocyte mediated immunity	3	1.66667	0.0514464	0.608699
GO:0002708	positive regulation of lymphocyte mediated immunity	3	1.66667	0.0514464	0.608699
GO:0002699	positive regulation of immune effector process	3	1.66667	0.0659191	0.674799
Enrichment Score: 1.4561352242455525
ID	Term	Count	%	PValue	Benjamini
GO:0010810	regulation of cell-substrate adhesion	4	2.22222	0.00572988	0.175372
GO:0010811	positive regulation of cell-substrate adhesion	3	1.66667	0.0249871	0.471034
GO:0051272	positive regulation of cell motion	3	1.66667	0.0537697	0.618239
GO:0030155	regulation of cell adhesion	4	2.22222	0.0546531	0.617398
GO:0045785	positive regulation of cell adhesion	3	1.66667	0.0585254	0.636448
GO:0051270	regulation of cell motion	4	2.22222	0.0744441	0.695153
Enrichment Score: 1.450945845069086
ID	Term	Count	%	PValue	Benjamini
GO:0006915	apoptosis	10	5.55556	0.0265051	0.464225
GO:0012501	programmed cell death	10	5.55556	0.0291423	0.488232
GO:0008219	cell death	10	5.55556	0.0424195	0.582173
GO:0016265	death	10	5.55556	0.0479509	0.589506
Enrichment Score: 1.2591323586598713
ID	Term	Count	%	PValue	Benjamini
GO:0034097	response to cytokine stimulus	4	2.22222	0.00303286	0.112769
GO:0010033	response to organic substance	11	6.11111	0.0171773	0.397327
GO:0009725	response to hormone stimulus	4	2.22222	0.191241	0.904167
GO:0043434	response to peptide hormone stimulus	3	1.66667	0.215036	0.921971
GO:0009719	response to endogenous stimulus	4	2.22222	0.236287	0.937668
Enrichment Score: 1.2476540280560853
ID	Term	Count	%	PValue	Benjamini
GO:0007155	cell adhesion	11	6.11111	0.0324938	0.518071
GO:0022610	biological adhesion	11	6.11111	0.0328339	0.513327
GO:0016337	cell-cell adhesion	5	2.77778	0.1694	0.890588
Enrichment Score: 1.0236558546581302
ID	Term	Count	%	PValue	Benjamini
GO:0045597	positive regulation of cell differentiation	5	2.77778	0.076259	0.698138
GO:0030278	regulation of ossification	3	1.66667	0.0842728	0.723756
GO:0051094	positive regulation of developmental process	5	2.77778	0.132146	0.840293
Enrichment Score: 0.9155717793597877
ID	Term	Count	%	PValue	Benjamini
GO:0009967	positive regulation of signal transduction	5	2.77778	0.0725748	0.691771
GO:0010647	positive regulation of cell communication	5	2.77778	0.0946624	0.760726
GO:0008284	positive regulation of cell proliferation	5	2.77778	0.260808	0.949003
Enrichment Score: 0.7973635401306008
ID	Term	Count	%	PValue	Benjamini
GO:0051270	regulation of cell motion	4	2.22222	0.0744441	0.695153
GO:0030334	regulation of cell migration	3	1.66667	0.205013	0.913312
GO:0040012	regulation of locomotion	3	1.66667	0.265643	0.950606
Enrichment Score: 0.5997200089233569
ID	Term	Count	%	PValue	Benjamini
GO:0042127	regulation of cell proliferation	8	4.44444	0.220761	0.925547
GO:0008284	positive regulation of cell proliferation	5	2.77778	0.260808	0.949003
GO:0048872	homeostasis of number of cells	3	1.66667	0.275801	0.952422
Enrichment Score: 0.598470379333448
ID	Term	Count	%	PValue	Benjamini
GO:0043066	negative regulation of apoptosis	5	2.77778	0.174748	0.892571
GO:0043069	negative regulation of programmed cell death	5	2.77778	0.183788	0.902608
GO:0060548	negative regulation of cell death	5	2.77778	0.185615	0.902243
GO:0006916	anti-apoptosis	3	1.66667	0.191737	0.902078
GO:0042981	regulation of apoptosis	8	4.44444	0.24099	0.939613
GO:0043067	regulation of programmed cell death	8	4.44444	0.250635	0.945225
GO:0010941	regulation of cell death	8	4.44444	0.254805	0.946505
GO:0007242	intracellular signaling cascade	6	3.33333	0.926708	1
Enrichment Score: 0.5528178854862297
ID	Term	Count	%	PValue	Benjamini
GO:0012502	induction of programmed cell death	4	2.22222	0.195877	0.904756
GO:0006917	induction of apoptosis	4	2.22222	0.195877	0.904756
GO:0042981	regulation of apoptosis	8	4.44444	0.24099	0.939613
GO:0043067	regulation of programmed cell death	8	4.44444	0.250635	0.945225
GO:0010941	regulation of cell death	8	4.44444	0.254805	0.946505
GO:0043065	positive regulation of apoptosis	4	2.22222	0.395116	0.988499
GO:0043068	positive regulation of programmed cell death	4	2.22222	0.400043	0.98833
GO:0010942	positive regulation of cell death	4	2.22222	0.40496	0.988659
Enrichment Score: 0.5273510436187251
ID	Term	Count	%	PValue	Benjamini
GO:0051262	protein tetramerization	3	1.66667	0.0184413	0.40012
GO:0051259	protein oligomerization	3	1.66667	0.14016	0.850462
GO:0006461	protein complex assembly	3	1.66667	0.616638	0.999541
GO:0070271	protein complex biogenesis	3	1.66667	0.616638	0.999541
GO:0065003	macromolecular complex assembly	3	1.66667	0.818143	0.999992
GO:0043933	macromolecular complex subunit organization	3	1.66667	0.852288	0.999997
Enrichment Score: 0.4991121834816764
ID	Term	Count	%	PValue	Benjamini
GO:0030324	lung development	3	1.66667	0.269029	0.949646
GO:0030323	respiratory tube development	3	1.66667	0.275801	0.952422
GO:0060541	respiratory system development	3	1.66667	0.312941	0.968881
GO:0035295	tube development	4	2.22222	0.434204	0.991952
Enrichment Score: 0.27209339232186713
ID	Term	Count	%	PValue	Benjamini
GO:0001525	angiogenesis	3	1.66667	0.34304	0.976918
GO:0048514	blood vessel morphogenesis	3	1.66667	0.542052	0.998296
GO:0001568	blood vessel development	3	1.66667	0.655894	0.999723
GO:0001944	vasculature development	3	1.66667	0.66897	0.999779
Enrichment Score: 0.2151906621456964
ID	Term	Count	%	PValue	Benjamini
GO:0042592	homeostatic process	8	4.44444	0.284554	0.956176
GO:0048609	reproductive process in a multicellular organism	3	1.66667	0.891521	0.999999
GO:0032504	multicellular organism reproduction	3	1.66667	0.891521	0.999999
Enrichment Score: 0.14379124911530564
ID	Term	Count	%	PValue	Benjamini
GO:0015674	di-, tri-valent inorganic cation transport	3	1.66667	0.433485	0.992226
GO:0006811	ion transport	6	3.33333	0.784812	0.999978
GO:0006812	cation transport	4	2.22222	0.854094	0.999997
GO:0030001	metal ion transport	3	1.66667	0.915356	1
Enrichment Score: 0.13129369543718356
ID	Term	Count	%	PValue	Benjamini
GO:0016477	cell migration	3	1.66667	0.646952	0.999726
GO:0048870	cell motility	3	1.66667	0.735671	0.999945
GO:0051674	localization of cell	3	1.66667	0.735671	0.999945
GO:0006928	cell motion	3	1.66667	0.852288	0.999997
Enrichment Score: 0.12011291216407186
ID	Term	Count	%	PValue	Benjamini
GO:0042325	regulation of phosphorylation	3	1.66667	0.746189	0.999948
GO:0051174	regulation of phosphorus metabolic process	3	1.66667	0.76455	0.999967
GO:0019220	regulation of phosphate metabolic process	3	1.66667	0.76455	0.999967
Enrichment Score: 0.09692036948519231
ID	Term	Count	%	PValue	Benjamini
GO:0006357	regulation of transcription from RNA polymerase II promoter	8	4.44444	0.331383	0.973932
GO:0045944	positive regulation of transcription from RNA polymerase II promoter	4	2.22222	0.638517	0.999692
GO:0045893	positive regulation of transcription, DNA-dependent	4	2.22222	0.736337	0.999941
GO:0051254	positive regulation of RNA metabolic process	4	2.22222	0.740782	0.999944
GO:0045941	positive regulation of transcription	4	2.22222	0.813349	0.999991
GO:0010628	positive regulation of gene expression	4	2.22222	0.827534	0.999994
GO:0010604	positive regulation of macromolecule metabolic process	5	2.77778	0.83551	0.999995
GO:0045935	positive regulation of nucleobase, nucleoside, nucleotide and nucleic acid metabolic process	4	2.22222	0.849458	0.999997
GO:0051173	positive regulation of nitrogen compound metabolic process	4	2.22222	0.863859	0.999998
GO:0010557	positive regulation of macromolecule biosynthetic process	4	2.22222	0.867267	0.999998
GO:0031328	positive regulation of cellular biosynthetic process	4	2.22222	0.88471	0.999999
GO:0009891	positive regulation of biosynthetic process	4	2.22222	0.888381	0.999999
GO:0006355	regulation of transcription, DNA-dependent	10	5.55556	0.928504	1
GO:0051252	regulation of RNA metabolic process	10	5.55556	0.936013	1
GO:0045449	regulation of transcription	11	6.11111	0.997869	1
GO:0006350	transcription	7	3.88889	0.999339	1

## Sheet: ES and CSE high
Enrichment Score: 2.9932699602097728
ID	Term	Count	%	PValue	Benjamini
GO:0045104	intermediate filament cytoskeleton organization	4	3.44828	0.000180099	0.123049
GO:0045103	intermediate filament-based process	4	3.44828	0.000266061	0.0924368
GO:0060052	neurofilament cytoskeleton organization	3	2.58621	0.000894089	0.150426
GO:0007010	cytoskeleton organization	6	5.17241	0.024834	0.50594
Enrichment Score: 1.9864120875649007
ID	Term	Count	%	PValue	Benjamini
GO:0001525	angiogenesis	5	4.31034	0.00464054	0.431718
GO:0001568	blood vessel development	6	5.17241	0.0079219	0.474933
GO:0001944	vasculature development	6	5.17241	0.00874827	0.473
GO:0048514	blood vessel morphogenesis	5	4.31034	0.0181161	0.454366
GO:0001570	vasculogenesis	3	2.58621	0.0200703	0.459811
Enrichment Score: 1.9018962688048948
ID	Term	Count	%	PValue	Benjamini
GO:0030336	negative regulation of cell migration	3	2.58621	0.00882173	0.444137
GO:0040013	negative regulation of locomotion	3	2.58621	0.0107465	0.454412
GO:0030334	regulation of cell migration	4	3.44828	0.0114047	0.44969
GO:0051271	negative regulation of cell motion	3	2.58621	0.0114256	0.427923
GO:0051270	regulation of cell motion	4	3.44828	0.017083	0.450171
GO:0040012	regulation of locomotion	4	3.44828	0.0183769	0.4445
Enrichment Score: 1.3925038893222326
ID	Term	Count	%	PValue	Benjamini
GO:0045168	cell-cell signaling involved in cell fate specification	3	2.58621	0.00501433	0.407569
GO:0031128	developmental induction	3	2.58621	0.00501433	0.407569
GO:0007389	pattern specification process	6	5.17241	0.0145826	0.448406
GO:0003002	regionalization	5	4.31034	0.0233365	0.4977
GO:0060541	respiratory system development	4	3.44828	0.0251204	0.496874
GO:0007498	mesoderm development	3	2.58621	0.0361111	0.590875
GO:0001708	cell fate specification	3	2.58621	0.0361111	0.590875
GO:0045165	cell fate commitment	4	3.44828	0.0387161	0.593238
GO:0007369	gastrulation	3	2.58621	0.0543213	0.667276
GO:0007267	cell-cell signaling	5	4.31034	0.0597628	0.674724
GO:0030324	lung development	3	2.58621	0.109143	0.783864
GO:0048598	embryonic morphogenesis	5	4.31034	0.109341	0.778513
GO:0030323	respiratory tube development	3	2.58621	0.112418	0.782422
GO:0035295	tube development	4	3.44828	0.150389	0.82574
GO:0009952	anterior/posterior pattern formation	3	2.58621	0.18227	0.877002
Enrichment Score: 1.2803005563145466
ID	Term	Count	%	PValue	Benjamini
GO:0030182	neuron differentiation	7	6.03448	0.0156267	0.453546
GO:0051960	regulation of nervous system development	4	3.44828	0.0393773	0.588304
GO:0060284	regulation of cell development	4	3.44828	0.0470291	0.644006
GO:0045664	regulation of neuron differentiation	3	2.58621	0.094748	0.758977
GO:0050767	regulation of neurogenesis	3	2.58621	0.144693	0.826731
Enrichment Score: 1.233714504889862
ID	Term	Count	%	PValue	Benjamini
GO:0050885	neuromuscular process controlling balance	3	2.58621	0.012839	0.444988
GO:0030182	neuron differentiation	7	6.03448	0.0156267	0.453546
GO:0050905	neuromuscular process	3	2.58621	0.0372361	0.590315
GO:0045597	positive regulation of cell differentiation	4	3.44828	0.0593663	0.681456
GO:0051094	positive regulation of developmental process	4	3.44828	0.0949946	0.753235
GO:0050877	neurological system process	6	5.17241	0.939966	1
Enrichment Score: 1.2010651105489623
ID	Term	Count	%	PValue	Benjamini
GO:0007010	cytoskeleton organization	6	5.17241	0.024834	0.50594
GO:0007017	microtubule-based process	4	3.44828	0.0919944	0.762064
GO:0000226	microtubule cytoskeleton organization	3	2.58621	0.109143	0.783864
Enrichment Score: 1.005140751418593
ID	Term	Count	%	PValue	Benjamini
GO:0007584	response to nutrient	3	2.58621	0.0569517	0.675321
GO:0031667	response to nutrient levels	3	2.58621	0.115718	0.786843
GO:0009991	response to extracellular stimulus	3	2.58621	0.146443	0.826047
Enrichment Score: 0.9994262098189691
ID	Term	Count	%	PValue	Benjamini
GO:0051056	regulation of small GTPase mediated signal transduction	5	4.31034	0.0285862	0.530039
GO:0035023	regulation of Rho protein signal transduction	3	2.58621	0.07074	0.703454
GO:0043087	regulation of GTPase activity	3	2.58621	0.0809716	0.737673
GO:0046578	regulation of Ras protein signal transduction	3	2.58621	0.234226	0.920068
GO:0051336	regulation of hydrolase activity	3	2.58621	0.26247	0.937606
Enrichment Score: 0.8345653739040463
ID	Term	Count	%	PValue	Benjamini
GO:0030182	neuron differentiation	7	6.03448	0.0156267	0.453546
GO:0030030	cell projection organization	4	3.44828	0.220329	0.908123
GO:0031175	neuron projection development	3	2.58621	0.303931	0.956903
GO:0048666	neuron development	3	2.58621	0.438558	0.986941
Enrichment Score: 0.7873215881889296
ID	Term	Count	%	PValue	Benjamini
GO:0035270	endocrine system development	4	3.44828	0.00581999	0.41251
GO:0021983	pituitary gland development	3	2.58621	0.00944433	0.438121
GO:0021536	diencephalon development	3	2.58621	0.0158809	0.442059
GO:0060541	respiratory system development	4	3.44828	0.0251204	0.496874
GO:0045944	positive regulation of transcription from RNA polymerase II promoter	6	5.17241	0.0351739	0.593481
GO:0030900	forebrain development	4	3.44828	0.053022	0.668195
GO:0045597	positive regulation of cell differentiation	4	3.44828	0.0593663	0.681456
GO:0007267	cell-cell signaling	5	4.31034	0.0597628	0.674724
GO:0045893	positive regulation of transcription, DNA-dependent	6	5.17241	0.0599406	0.666813
GO:0051254	positive regulation of RNA metabolic process	6	5.17241	0.061438	0.667313
GO:0045941	positive regulation of transcription	6	5.17241	0.0932721	0.760109
GO:0051094	positive regulation of developmental process	4	3.44828	0.0949946	0.753235
GO:0010604	positive regulation of macromolecule metabolic process	7	6.03448	0.101587	0.770875
GO:0010628	positive regulation of gene expression	6	5.17241	0.101692	0.764906
GO:0048598	embryonic morphogenesis	5	4.31034	0.109341	0.778513
GO:0045935	positive regulation of nucleobase, nucleoside, nucleotide and nucleic acid metabolic process	6	5.17241	0.116786	0.784426
GO:0048568	embryonic organ development	4	3.44828	0.123725	0.799053
GO:0051173	positive regulation of nitrogen compound metabolic process	6	5.17241	0.128406	0.806488
GO:0010557	positive regulation of macromolecule biosynthetic process	6	5.17241	0.131392	0.809154
GO:0043010	camera-type eye development	3	2.58621	0.141207	0.823417
GO:0031328	positive regulation of cellular biosynthetic process	6	5.17241	0.148381	0.825808
GO:0009891	positive regulation of biosynthetic process	6	5.17241	0.15237	0.825626
GO:0001654	eye development	3	2.58621	0.189591	0.884493
GO:0048562	embryonic organ morphogenesis	3	2.58621	0.196954	0.891483
GO:0006357	regulation of transcription from RNA polymerase II promoter	6	5.17241	0.202671	0.895834
GO:0048732	gland development	3	2.58621	0.264357	0.936904
GO:0042127	regulation of cell proliferation	5	4.31034	0.291548	0.95331
GO:0000122	negative regulation of transcription from RNA polymerase II promoter	3	2.58621	0.328278	0.967047
GO:0010629	negative regulation of gene expression	4	3.44828	0.345859	0.970283
GO:0007423	sensory organ development	3	2.58621	0.376251	0.978144
GO:0045892	negative regulation of transcription, DNA-dependent	3	2.58621	0.465944	0.98967
GO:0051253	negative regulation of RNA metabolic process	3	2.58621	0.469313	0.989674
GO:0010605	negative regulation of macromolecule metabolic process	4	3.44828	0.476959	0.990264
GO:0016481	negative regulation of transcription	3	2.58621	0.567284	0.996852
GO:0045934	negative regulation of nucleobase, nucleoside, nucleotide and nucleic acid metabolic process	3	2.58621	0.603028	0.997928
GO:0051172	negative regulation of nitrogen compound metabolic process	3	2.58621	0.608541	0.998002
GO:0006355	regulation of transcription, DNA-dependent	8	6.89655	0.625441	0.998227
GO:0010558	negative regulation of macromolecule biosynthetic process	3	2.58621	0.631336	0.998307
GO:0051252	regulation of RNA metabolic process	8	6.89655	0.642287	0.998347
GO:0031327	negative regulation of cellular biosynthetic process	3	2.58621	0.64681	0.998387
GO:0009890	negative regulation of biosynthetic process	3	2.58621	0.651854	0.998441
GO:0045449	regulation of transcription	11	9.48276	0.713962	0.999469
GO:0006350	transcription	8	6.89655	0.812637	0.999943
Enrichment Score: 0.528822804216624
ID	Term	Count	%	PValue	Benjamini
GO:0007605	sensory perception of sound	3	2.58621	0.0679012	0.69642
GO:0050954	sensory perception of mechanical stimulus	3	2.58621	0.0794828	0.738593
GO:0009628	response to abiotic stimulus	4	3.44828	0.135092	0.813511
GO:0050877	neurological system process	6	5.17241	0.939966	1
GO:0050890	cognition	4	3.44828	0.984606	1
GO:0007600	sensory perception	3	2.58621	0.995198	1
Enrichment Score: 0.44403423680900667
ID	Term	Count	%	PValue	Benjamini
GO:0030900	forebrain development	4	3.44828	0.053022	0.668195
GO:0007276	gamete generation	3	2.58621	0.503933	0.992657
GO:0019953	sexual reproduction	3	2.58621	0.587574	0.997467
GO:0048609	reproductive process in a multicellular organism	3	2.58621	0.619396	0.998141
GO:0032504	multicellular organism reproduction	3	2.58621	0.619396	0.998141
Enrichment Score: 0.44215040058565225
ID	Term	Count	%	PValue	Benjamini
GO:0006897	endocytosis	3	2.58621	0.24739	0.929789
GO:0010324	membrane invagination	3	2.58621	0.24739	0.929789
GO:0016044	membrane organization	3	2.58621	0.403323	0.982538
GO:0016192	vesicle-mediated transport	3	2.58621	0.690208	0.99919
Enrichment Score: 0.39758554488536035
ID	Term	Count	%	PValue	Benjamini
GO:0006811	ion transport	6	5.17241	0.294258	0.953158
GO:0030001	metal ion transport	4	3.44828	0.3904	0.980198
GO:0015672	monovalent inorganic cation transport	3	2.58621	0.457467	0.988923
GO:0006812	cation transport	4	3.44828	0.48872	0.991331
Enrichment Score: 0.0616411184061822
ID	Term	Count	%	PValue	Benjamini
GO:0015031	protein transport	3	2.58621	0.849585	0.999981
GO:0045184	establishment of protein localization	3	2.58621	0.852635	0.999982
GO:0008104	protein localization	3	2.58621	0.901792	0.999998
