# Supplementary material for: Microarray analyses of otospheres derived from the cochlea in the inner ear identify putative transcription factors that regulate the characteristics of otospheres
Source: PLoS One. 2017 Jun 29;12(6):e0179901. doi: 10.1371/journal.pone.0179901 (PMC5491065; doi:10.1371/journal.pone.0179901)
Supplement: S6 Table — (XLSX) [file pone.0179901.s009.xlsx]

## Sheet: ES high
Table S6. A full and detailed list of the differentially expressed transcription factors.
probe ID	entrez gene ID	ANOVA q-value	gene symbol	fold change (Log2)	definitaion
A_51_P413376	22702	1.07576e-07	Zfp42	10.2301	Mus musculus zinc finger protein 42 (Zfp42), mRNA [NM_009556]
A_51_P202340	18999	1.54394e-12	Pou5f1	9.63004	Mus musculus POU domain, class 5, transcription factor 1 (Pou5f1), transcript variant 1, mRNA [NM_013633]
A_55_P2007708	71950	1.7526e-10	Nanog	9.43278	Nanog homeobox [Source:MGI Symbol;Acc:MGI:1919200] [ENSMUST00000012540]
A_55_P2036999	22773	1.79543e-11	Zic3	8.90143	Mus musculus zinc finger protein of the cerebellum 3 (Zic3), mRNA [NM_009575]
A_66_P136844	73703	7.68838e-10	Dppa2	8.71377	Mus musculus developmental pluripotency associated 2 (Dppa2), mRNA [NM_028615]
A_66_P101192	73693	5.41743e-10	Dppa4	8.48388	Mus musculus developmental pluripotency associated 4 (Dppa4), transcript variant 1, mRNA [NM_028610]
A_51_P349087	99377	4.93066e-12	Sall4	8.30669	Mus musculus sal-like 4 (Drosophila) (Sall4), transcript variant a, mRNA [NM_175303]
A_55_P1970274	332221	1.87879e-11	Zscan10	7.7733	Mus musculus zinc finger and SCAN domain containing 10 (Zscan10), mRNA [NM_001033425]
A_51_P418820	21420	1.92919e-09	Tfap2c	7.60575	Mus musculus transcription factor AP-2, gamma (Tfap2c), transcript variant 1, mRNA [NM_009335]
A_55_P2065549	73693	1.58186e-11	Dppa4	6.9896	Mus musculus developmental pluripotency associated 4 (Dppa4), transcript variant 1, mRNA [NM_028610]
A_51_P179578	14472	3.51092e-10	Gbx2	6.86952	Mus musculus gastrulation brain homeobox 2 (Gbx2), mRNA [NM_010262]
A_55_P2104769	22286	1.27757e-09	Utf1	6.72563	Mus musculus undifferentiated embryonic cell transcription factor 1 (Utf1), mRNA [NM_009482]
A_55_P2007986	665902	3.01624e-05	Zscan4f	6.66945	Mus musculus zinc finger and SCAN domain containing 4F (Zscan4f), mRNA [NM_001110316]
A_55_P2007703	71950	4.68275e-09	Nanog	6.63417	Mus musculus Nanog homeobox (Nanog), mRNA [NM_028016]
A_55_P1977782	383491	2.52561e-08	Prdm14	6.35053	Mus musculus PR domain containing 14 (Prdm14), mRNA [NM_001081209]
A_55_P1997141	17865	4.39137e-08	Mybl2	6.25176	Mus musculus myeloblastosis oncogene-like 2 (Mybl2), mRNA [NM_008652]
A_51_P514449	26424	1.68019e-07	Nr5a2	6.08277	Mus musculus nuclear receptor subfamily 5, group A, member 2 (Nr5a2), transcript variant 1, mRNA [NM_030676]
A_55_P2003713	665848	4.70899e-05	Zscan4e	6.06946	Mus musculus zinc finger and SCAN domain containing 4E (Zscan4e), mRNA [NM_001161802]
A_55_P2059730	73703	9.54077e-09	Dppa2	6.02971	Mus musculus developmental pluripotency associated 2 (Dppa2), mRNA [NM_028615]
A_51_P508580	21407	5.60985e-10	Tcf15	5.80009	Mus musculus transcription factor 15 (Tcf15), mRNA [NM_009328]
A_55_P2019533	245109	0.000169169	Zscan4c	5.58397	Mus musculus zinc finger and SCAN domain containing 4C (Zscan4c), mRNA [NM_001013765]
A_55_P2129925	17865	6.577e-08	Mybl2	5.46947	Mus musculus myeloblastosis oncogene-like 2 (Mybl2), mRNA [NM_008652]
A_55_P1970279	332221	2.16893e-10	Zscan10	5.35885	Mus musculus zinc finger and SCAN domain containing 10 (Zscan10), mRNA [NM_001033425]
A_55_P1997509	58206	5.60985e-10	Zbtb32	5.26118	Mus musculus zinc finger and BTB domain containing 32 (Zbtb32), mRNA [NM_021397]
A_55_P2015687	219132	1.84932e-07	Phf11d	5.21418	Mus musculus PHD finger protein 11D (Phf11d), mRNA [NM_199015]
A_55_P1954302	26380	1.77393e-08	Esrrb	4.94959	Mus musculus estrogen related receptor, beta (Esrrb), transcript variant 2, mRNA [NM_001159500]
A_51_P144264	16598	0.00012026	Klf2	4.93509	Mus musculus Kruppel-like factor 2 (lung) (Klf2), mRNA [NM_008452]
A_55_P2036994	22773	3.91685e-10	Zic3	4.92699	zinc finger protein of the cerebellum 3 [Source:MGI Symbol;Acc:MGI:106676] [ENSMUST00000088629]
A_55_P1953143	22431	5.87909e-07	Wt1	4.70276	Mus musculus Wilms tumor 1 homolog (Wt1), mRNA [NM_144783]
A_55_P1970929	21405	1.3815e-07	Hnf1a	4.66057	Mus musculus HNF1 homeobox A (Hnf1a), mRNA [NM_009327]
A_55_P2142908	26424	4.51395e-07	Nr5a2	4.57799	Mus musculus nuclear receptor subfamily 5, group A, member 2 (Nr5a2), transcript variant 1, mRNA [NM_030676]
A_55_P2172201	22715	5.22832e-10	Zfp57	4.51912	Mus musculus zinc finger protein 57 (Zfp57), transcript variant 3, mRNA [NM_001168502]
A_55_P1973578	14106	4.8111e-08	Foxh1	4.50761	Mus musculus forkhead box H1 (Foxh1), mRNA [NM_007989]
A_66_P108267	116810	4.39137e-08	Foxn4	4.49258	Mus musculus forkhead box N4 (Foxn4), mRNA [NM_148935]
A_51_P389885	20728	1.97261e-06	Spic	4.43925	Mus musculus Spi-C transcription factor (Spi-1/PU.1 related) (Spic), mRNA [NM_011461]
A_52_P380369	219132	6.60031e-07	Phf11d	4.42563	Mus musculus DNA segment, Chr 14, ERATO Doi 668, expressed, mRNA (cDNA clone MGC:29273 IMAGE:5067268), complete cds. [BC030186]
A_55_P2000284	11859	7.17503e-06	Phox2a	4.37329	Mus musculus paired-like homeobox 2a (Phox2a), mRNA [NM_008887]
A_55_P2173546	99377	1.45778e-07	Sall4	4.26018	Mus musculus sal-like 4 (Drosophila) (Sall4), transcript variant a, mRNA [NM_175303]
A_51_P378511	75329	0.000145174	Atf7ip2	4.20022	Mus musculus activating transcription factor 7 interacting protein 2 (Atf7ip2), transcript variant 1, mRNA [NM_153123]
A_55_P2042844	18094	2.83816e-06	Nkx2-9	4.17538	Mus musculus NK2 transcription factor related, locus 9 (Drosophila) (Nkx2-9), mRNA [NM_008701]
A_51_P351970	15201	0.00120019	Hells	4.04716	Mus musculus helicase, lymphoid specific (Hells), mRNA [NM_008234]
A_55_P2023391	230824	1.28344e-06	Grhl3	3.93777	Mus musculus grainyhead-like 3 (Drosophila) (Grhl3), mRNA [NM_001013756]
A_51_P245393	214669	6.44754e-09	L3mbtl2	3.80701	Mus musculus l(3)mbt-like 2 (Drosophila) (L3mbtl2), mRNA [NM_145993]
A_55_P2060592	15394	0.000119532	Hoxa1	3.78595	Mus musculus homeobox A1 (Hoxa1), mRNA [NM_010449]
A_51_P177092	20849	2.9763e-07	Stat4	3.78023	Mus musculus signal transducer and activator of transcription 4 (Stat4), mRNA [NM_011487]
A_55_P2017826	17863	1.27318e-06	Myb	3.7037	Mus musculus myeloblastosis oncogene (Myb), transcript variant 1, mRNA [NM_001198914]
A_55_P2182187	11925	0.000767844	Neurog3	3.70339	Mus musculus neurogenin 3 (Neurog3), mRNA [NM_009719]
A_55_P2046852	14460	3.15192e-05	Gata1	3.66786	Mus musculus GATA binding protein 1 (Gata1), mRNA [NM_008089]
A_55_P1983768	11799	0.000292125	Birc5	3.66198	Mus musculus baculoviral IAP repeat-containing 5 (Birc5), transcript variant 1, mRNA [NM_009689]
A_55_P2163033	15408	7.28697e-05	Hoxb13	3.64763	Mus musculus homeobox B13 (Hoxb13), mRNA [NM_008267]
A_55_P2005893	75329	0.000107668	Atf7ip2	3.63055	Mus musculus activating transcription factor 7 interacting protein 2 (Atf7ip2), transcript variant 2, mRNA [NM_029253]
A_55_P2007017	245109	0.0010716	Zscan4c	3.62635	Mus musculus zinc finger and SCAN domain containing 4C (Zscan4c), mRNA [NM_001013765]
A_55_P1959633	15378	0.000130197	Hnf4a	3.59309	Mus musculus hepatic nuclear factor 4, alpha (Hnf4a), mRNA [NM_008261]
A_55_P2004972	18012	6.50418e-07	Neurod1	3.58438	Mus musculus neurogenic differentiation 1 (Neurod1), mRNA [NM_010894]
A_52_P206861	245671	3.11608e-08	Klf8	3.49783	Mus musculus Kruppel-like factor 8 (Klf8), mRNA [NM_173780]
A_52_P193555	22062	1.75933e-05	Trp73	3.48433	Mus musculus transformation related protein 73 (Trp73), transcript variant 1, mRNA [NM_011642]
A_55_P1983769	11799	0.000690586	Birc5	3.27177	Mus musculus baculoviral IAP repeat-containing 5 (Birc5), transcript variant 3, mRNA [NM_001012273]
A_52_P591310	15433	1.96084e-05	Hoxd13	3.26306	Mus musculus homeobox D13 (Hoxd13), mRNA [NM_008275]
A_55_P2000833	108961	2.86753e-05	E2f8	3.24254	Mus musculus E2F transcription factor 8 (E2f8), mRNA [NM_001013368]
A_51_P137111	50883	5.13488e-06	Chek2	3.22675	Mus musculus checkpoint kinase 2 (Chek2), mRNA [NM_016681]
A_52_P16931	64707	1.55154e-06	Suv39h2	3.21978	Mus musculus suppressor of variegation 3-9 homolog 2 (Drosophila) (Suv39h2), transcript variant 1, mRNA [NM_022724]
A_52_P408391	18012	4.3475e-07	Neurod1	3.19902	Mus musculus neurogenic differentiation 1 (Neurod1), mRNA [NM_010894]
A_52_P247788	225280	8.06071e-08	Ino80c	3.18353	Mus musculus INO80 complex subunit C (Ino80c), mRNA [NM_172625]
A_55_P1978777	22722	2.9763e-07	Zfp64	3.17402	Mus musculus zinc finger protein 64 (Zfp64), mRNA [NM_009564]
A_52_P370203	16468	2.43556e-07	Jarid2	3.15784	Mus musculus jumonji, AT rich interactive domain 2 (Jarid2), transcript variant 2, mRNA [NM_021878]
A_51_P410949	67486	2.23681e-06	Polr3g	3.11894	Mus musculus polymerase (RNA) III (DNA directed) polypeptide G (Polr3g), mRNA [NM_001081176]
A_55_P2035286	18140	0.000258664	Uhrf1	3.11063	Mus musculus ubiquitin-like, containing PHD and RING finger domains, 1 (Uhrf1), transcript variant 1, mRNA [NM_010931]
A_52_P528600	15242	1.02107e-07	Hhex	3.09538	Mus musculus hematopoietically expressed homeobox (Hhex), mRNA [NM_008245]
A_66_P120074	18140	0.000234682	Uhrf1	3.07565	Mus musculus ubiquitin-like, containing PHD and RING finger domains, 1 (Uhrf1), transcript variant 3, mRNA [NM_001111079]
A_55_P2118784	104383	9.98578e-09	Rcor2	3.03864	Mus musculus REST corepressor 2 (Rcor2), mRNA [NM_054048]
A_52_P175376	81879	2.70719e-07	Tfcp2l1	3.02513	Mus musculus transcription factor CP2-like 1 (Tfcp2l1), mRNA [NM_023755]
A_52_P520940	24074	1.7461e-05	Taf7	2.99935	Mus musculus TAF7 RNA polymerase II, TATA box binding protein (TBP)-associated factor (Taf7), transcript variant 1, mRNA [NM_175770]
A_51_P435817	73680	1.97912e-09	Zbtb8a	2.98433	Mus musculus zinc finger and BTB domain containing 8a (Zbtb8a), mRNA [NM_028603]
A_55_P2073542	436240	1.1116e-05	Foxr2	2.97805	Mus musculus forkhead box R2 (Foxr2), mRNA [NM_001034894]
A_55_P2053988	13819	0.000275859	Epas1	2.96326	Mus musculus endothelial PAS domain protein 1 (Epas1), mRNA [NM_010137]
A_55_P2168014	214572	3.52545e-06	Prmt7	2.95074	Mus musculus protein arginine N-methyltransferase 7 (Prmt7), mRNA [NM_145404]
A_51_P284823	20017	8.17028e-05	Polr1b	2.9358	Mus musculus polymerase (RNA) I polypeptide B (Polr1b), mRNA [NM_009086]
A_51_P330213	66929	0.00074566	Asf1b	2.93491	Mus musculus ASF1 anti-silencing function 1 homolog B (S. cerevisiae) (Asf1b), mRNA [NM_024184]
A_55_P2033725	17173	7.52183e-05	Ascl2	2.9348	Mus musculus achaete-scute complex homolog 2 (Drosophila) (Ascl2), mRNA [NM_008554]
A_51_P196973	27221	2.88425e-05	Chaf1a	2.93193	Mus musculus chromatin assembly factor 1, subunit A (p150) (Chaf1a), mRNA [NM_013733]
A_55_P2123002	52463	6.9226e-07	Tet1	2.91381	Mus musculus tet methylcytosine dioxygenase 1 (Tet1), transcript variant 2, mRNA [NM_027384]
A_51_P263220	226182	1.35083e-07	Taf5	2.90979	Mus musculus TAF5 RNA polymerase II, TATA box binding protein (TBP)-associated factor (Taf5), mRNA [NM_177342]
A_52_P177490	12591	0.000376965	Cdx2	2.90404	Mus musculus caudal type homeobox 2 (Cdx2), mRNA [NM_007673]
A_55_P2150717	13813	6.0743e-08	Eomes	2.90362	Mus musculus eomesodermin homolog (Xenopus laevis) (Eomes), transcript variant 1, mRNA [NM_010136]
A_52_P365896	18813	1.5576e-07	Pa2g4	2.87137	Mus musculus proliferation-associated 2G4 (Pa2g4), mRNA [NM_011119]
A_51_P432199	60406	2.05053e-07	Sap30	2.86844	Mus musculus sin3 associated polypeptide (Sap30), mRNA [NM_021788]
A_55_P1983773	11799	0.0015083	Birc5	2.8683	Mus musculus baculoviral IAP repeat-containing 5 (Birc5), transcript variant 3, mRNA [NM_001012273]
A_55_P1961152	18991	9.22894e-06	Pou3f1	2.81463	Mus musculus POU domain, class 3, transcription factor 1 (Pou3f1), mRNA [NM_011141]
A_55_P2081616	21853	0.00104396	Timeless	2.81107	Mus musculus timeless circadian clock 1 (Timeless), transcript variant 4, mRNA [NM_001164081]
A_55_P2071868	17979	1.12562e-06	Ncoa3	2.79757	Mus musculus nuclear receptor coactivator 3 (Ncoa3), mRNA [NM_008679]
A_52_P412321	71041	7.97308e-07	Pcgf6	2.79687	Mus musculus polycomb group ring finger 6 (Pcgf6), mRNA [NM_027654]
A_55_P2081615	21853	0.000260766	Timeless	2.79646	Mus musculus timeless circadian clock 1 (Timeless), transcript variant 4, mRNA [NM_001164081]
A_55_P2281891	242509	0.000198788	Bnc2	2.75298	Mus musculus basonuclin 2 (Bnc2), mRNA [NM_172870]
A_51_P512172	52463	1.93526e-06	Tet1	2.70297	Mus musculus tet methylcytosine dioxygenase 1 (Tet1), transcript variant 1, mRNA [NM_001253857]
A_55_P2413458	81879	1.02907e-06	Tfcp2l1	2.69123	Mus musculus transcription factor CP2-like 1 (Tfcp2l1), mRNA [NM_023755]
A_55_P1980401	52609	0.000247777	Cbx7	2.66563	Mus musculus chromobox 7 (Cbx7), mRNA [NM_144811]
A_52_P28806	14235	0.000287512	Foxm1	2.66432	Mus musculus forkhead box M1 (Foxm1), mRNA [NM_008021]
A_51_P327934	19725	1.68344e-07	Rfx2	2.66125	Mus musculus regulatory factor X, 2 (influences HLA class II expression) (Rfx2), transcript variant 2, mRNA [NM_009056]
A_55_P2112445	21387	0.00452915	Tbx4	2.64027	Mus musculus T-box 4 (Tbx4), transcript variant 1, mRNA [NM_011536]
A_55_P2029161	20997	0.000638413	T	2.63827	Mus musculus brachyury (T), mRNA [NM_009309]
A_55_P2088103	23808	1.4369e-08	Ash2l	2.62626	Mus musculus ash2 (absent, small, or homeotic)-like (Drosophila) (Ash2l), transcript variant 1, mRNA [NM_011791]
A_55_P2062598	52679	0.000404313	E2f7	2.60512	Mus musculus E2F transcription factor 7 (E2f7), mRNA [NM_178609]
A_55_P2012498	66953	3.00942e-05	Cdca7	2.59994	Mus musculus cell division cycle associated 7 (Cdca7), mRNA [NM_025866]
A_52_P376269	18181	3.52736e-08	Nrf1	2.59504	Mus musculus nuclear respiratory factor 1 (Nrf1), transcript variant 6, mRNA [NM_010938]
A_55_P2328920	21888	1.06502e-05	Tle4	2.58613	Mus musculus transducin-like enhancer of split 4, homolog of Drosophila E(spl) (Tle4), mRNA [NM_011600]
A_55_P2104219	15422	0.000167968	Hoxc13	2.57555	Mus musculus homeobox C13 (Hoxc13), mRNA [NM_010464]
A_51_P487004	71241	1.07262e-05	Dmrtc2	2.55925	Mus musculus doublesex and mab-3 related transcription factor like family C2 (Dmrtc2), mRNA [NM_027732]
A_51_P339331	74561	4.53752e-05	Nkx6-3	2.53968	Mus musculus NK6 homeobox 3 (Nkx6-3), mRNA [NM_029002]
A_51_P131442	29861	3.81995e-05	Dpf1	2.53061	Mus musculus D4, zinc and double PHD fingers family 1 (Dpf1), mRNA [NM_013874]
A_52_P539414	209357	4.08218e-07	Gtf2h3	2.51899	Mus musculus general transcription factor IIH, polypeptide 3 (Gtf2h3), mRNA [NM_181410]
A_51_P323299	21849	1.09133e-09	Trim28	2.50404	Mus musculus tripartite motif-containing 28 (Trim28), mRNA [NM_011588]
A_55_P2039611	13626	7.08057e-06	Eed	2.49642	Mus musculus embryonic ectoderm development (Eed), mRNA [NM_021876]
A_55_P2067425	29861	3.98285e-05	Dpf1	2.49525	Mus musculus D4, zinc and double PHD fingers family 1 (Dpf1), mRNA [NM_013874]
A_66_P122099	57432	4.33647e-06	Zc3h8	2.49467	Mus musculus zinc finger CCCH type containing 8 (Zc3h8), mRNA [NM_020594]
A_52_P83959	24074	4.50306e-05	Taf7	2.47541	Mus musculus TAF7 RNA polymerase II, TATA box binding protein (TBP)-associated factor (Taf7), transcript variant 1, mRNA [NM_175770]
A_66_P115323	21771	5.65397e-08	Cirh1a	2.46794	Mus musculus cirrhosis, autosomal recessive 1A (human) (Cirh1a), mRNA [NM_011574]
A_66_P138898	320145	0.000297092	Sp8	2.45658	Mus musculus trans-acting transcription factor 8 (Sp8), mRNA [NM_177082]
A_52_P231737	56456	1.17861e-07	Actl6a	2.45359	Mus musculus actin-like 6A (Actl6a), mRNA [NM_019673]
A_55_P1991693	226169	4.7065e-08	Pprc1	2.4516	Mus musculus peroxisome proliferative activated receptor, gamma, coactivator-related 1 (Pprc1), mRNA [NM_001081214]
A_55_P1965851	71702	2.45158e-06	Cdc5l	2.44892	Mus musculus cell division cycle 5-like (S. pombe) (Cdc5l), mRNA [NM_152810]
A_55_P1963580	15207	0.00299804	Hes3	2.44103	Mus musculus hairy and enhancer of split 3 (Drosophila) (Hes3), mRNA [NM_008237]
A_51_P438859	67037	1.84548e-05	Pmf1	2.43259	Mus musculus polyamine-modulated factor 1 (Pmf1), mRNA [NM_025928]
A_55_P2159949	64424	8.50778e-09	Polr1e	2.42992	Mus musculus polymerase (RNA) I polypeptide E (Polr1e), mRNA [NM_022811]
A_55_P2165839	110794	0.000503533	Cebpe	2.40761	Mus musculus CCAAT/enhancer binding protein (C/EBP), epsilon (Cebpe), mRNA [NM_207131]
A_55_P2095727	18854	1.84864e-08	Pml	2.40685	Mus musculus promyelocytic leukemia (Pml), transcript variant 2, mRNA [NM_178087]
A_51_P420236	83701	5.4303e-06	Srrt	2.39332	Mus musculus serrate RNA effector molecule homolog (Arabidopsis) (Srrt), transcript variant 1, mRNA [NM_031405]
A_55_P1988133	22062	0.000608699	Trp73	2.38175	Mus musculus transformation related protein 73 (Trp73), transcript variant 1, mRNA [NM_011642]
A_52_P234354	58180	5.90346e-08	Hic2	2.3786	Mus musculus hypermethylated in cancer 2 (Hic2), mRNA [NM_178922]
A_52_P103550	21781	3.69047e-05	Tfdp1	2.37629	Mus musculus transcription factor Dp 1 (Tfdp1), mRNA [NM_009361]
A_51_P104747	14885	5.10335e-09	Gtf2h4	2.37495	Mus musculus general transcription factor II H, polypeptide 4 (Gtf2h4), mRNA [NM_010364]
A_51_P342549	15110	0.00299804	Hand1	2.37433	Mus musculus heart and neural crest derivatives expressed transcript 1 (Hand1), mRNA [NM_008213]
A_55_P1998359	21888	1.03558e-05	Tle4	2.36993	Mus musculus transducin-like enhancer of split 4, homolog of Drosophila E(spl) (Tle4), mRNA [NM_011600]
A_55_P2088785	100040972	9.98854e-05	Tceal7	2.35926	transcription elongation factor A (SII)-like 7 [Source:MGI Symbol;Acc:MGI:1915746] [ENSMUST00000126811]
A_51_P235440	75273	5.6486e-07	Pelp1	2.34986	Mus musculus adult male testis cDNA, RIKEN full-length enriched library, clone:4930563C04 product:hypothetical protein, full insert sequence. [AK016197]
A_51_P157524	104394	4.67894e-06	E2f4	2.33274	Mus musculus E2F transcription factor 4 (E2f4), mRNA [NM_148952]
A_55_P2025974	20174	1.92635e-06	Ruvbl2	2.3141	Mus musculus RuvB-like protein 2 (Ruvbl2), mRNA [NM_011304]
A_55_P2049602	14534	1.06518e-07	Kat2a	2.31174	Mus musculus K(lysine) acetyltransferase 2A (Kat2a), transcript variant 1, mRNA [NM_020004]
A_55_P2158607	73693	5.59999e-06	Dppa4	2.31025	Mus musculus developmental pluripotency associated 4 (Dppa4), transcript variant 1, mRNA [NM_028610]
A_51_P161554	56380	9.8942e-07	Arid3b	2.30527	Mus musculus AT rich interactive domain 3B (BRIGHT-like) (Arid3b), mRNA [NM_019689]
A_55_P2085181	110749	0.000159895	Chaf1b	2.30418	Mus musculus chromatin assembly factor 1, subunit B (p60) (Chaf1b), mRNA [NM_028083]
A_55_P2138150	17344	7.17177e-08	Pias2	2.2787	Mus musculus protein inhibitor of activated STAT 2 (Pias2), transcript variant 5, mRNA [NM_001164170]
A_52_P15212	13017	1.92806e-08	Ctbp2	2.26962	Mus musculus C-terminal binding protein 2 (Ctbp2), transcript variant 2, mRNA [NM_009980]
A_52_P576150	73754	1.34929e-06	Thap1	2.26647	Mus musculus THAP domain containing, apoptosis associated protein 1 (Thap1), mRNA [NM_199042]
A_52_P628212	26380	0.000962217	Esrrb	2.26021	Mus musculus adult retina cDNA, RIKEN full-length enriched library, clone:A930008D01 product:estrogen related receptor, beta, full insert sequence. [AK044339]
A_51_P367310	110749	0.000176189	Chaf1b	2.24313	Mus musculus chromatin assembly factor 1, subunit B (p60) (Chaf1b), mRNA [NM_028083]
A_52_P64707	15377	7.99895e-06	Foxa3	2.24229	Mus musculus forkhead box A3 (Foxa3), mRNA [NM_008260]
A_51_P159415	20466	3.77282e-07	Sin3a	2.23601	Mus musculus transcriptional regulator, SIN3A (yeast) (Sin3a), transcript variant 1, mRNA [NM_011378]
A_51_P209302	64424	2.38915e-08	Polr1e	2.22982	Mus musculus polymerase (RNA) I polypeptide E (Polr1e), mRNA [NM_022811]
A_51_P298538	214572	1.82781e-06	Prmt7	2.22599	Mus musculus protein arginine N-methyltransferase 7 (Prmt7), mRNA [NM_145404]
A_51_P509263	15404	0.00022837	Hoxa7	2.2196	Mus musculus homeobox A7 (Hoxa7), mRNA [NM_010455]
A_52_P375493	21781	1.13049e-05	Tfdp1	2.20936	Mus musculus adult male thymus cDNA, RIKEN full-length enriched library, clone:5830412K16 product:transcription factor Dp 1, full insert sequence. [AK030820]
A_52_P346113	14236	0.000131809	Foxn2	2.20765	Mus musculus forkhead box N2 (Foxn2), mRNA [NM_180974]
A_55_P2027022	12142	7.36851e-07	Prdm1	2.2075	Mus musculus PR domain containing 1, with ZNF domain (Prdm1), mRNA [NM_007548]
A_52_P554594	332937	0.00206789	Tfap2e	2.19873	Mus musculus transcription factor AP-2, epsilon (Tfap2e), mRNA [NM_198960]
A_55_P2037439	76131	0.0749443	Depdc1a	2.19616	Mus musculus DEP domain containing 1a (Depdc1a), transcript variant 1, mRNA [NM_001172092]
A_52_P363843	245109	0.0370396	Zscan4c	2.1881	Mus musculus zinc finger and SCAN domain containing 4C (Zscan4c), mRNA [NM_001013765]
A_51_P168632	19075	3.1344e-05	Prim1	2.185	Mus musculus DNA primase, p49 subunit (Prim1), mRNA [NM_008921]
A_55_P2039479	28071	1.10348e-05	Twistnb	2.15398	Mus musculus TWIST neighbor (Twistnb), mRNA [NM_172253]
A_55_P2062836	74044	1.67751e-06	Ttf2	2.14748	Mus musculus transcription termination factor, RNA polymerase II (Ttf2), mRNA [NM_001013026]
A_52_P546552	75273	5.3939e-06	Pelp1	2.13796	Mus musculus proline, glutamic acid and leucine rich protein 1 (Pelp1), mRNA [NM_029231]
A_51_P280532	114741	9.60352e-05	Supt16	2.1306	Mus musculus suppressor of Ty 16 (Supt16), mRNA [NM_033618]
A_52_P374292	68550	4.63624e-07	Tefm	2.12664	Mus musculus transcription elongation factor, mitochondrial (Tefm), nuclear gene encoding mitochondrial protein, mRNA [NM_183275]
A_55_P2157019	12034	1.4595e-06	Phb2	2.11385	Mus musculus prohibitin 2 (Phb2), mRNA [NM_007531]
A_55_P1962926	77634	1.44399e-06	Snapc3	2.10987	Mus musculus small nuclear RNA activating complex, polypeptide 3 (Snapc3), mRNA [NM_029949]
A_55_P2074688	15423	0.00126063	Hoxc4	2.10802	Mus musculus homeobox C4 (Hoxc4), mRNA [NM_013553]
A_52_P522255	18740	0.00052875	Pitx1	2.10239	Mus musculus paired-like homeodomain transcription factor 1 (Pitx1), mRNA [NM_011097]
A_52_P264229	66262	5.38618e-08	Ing5	2.10137	Mus musculus inhibitor of growth family, member 5 (Ing5), mRNA [NM_025454]
A_52_P217646	77634	3.74987e-06	Snapc3	2.09071	Mus musculus small nuclear RNA activating complex, polypeptide 3 (Snapc3), mRNA [NM_029949]
A_51_P141104	67219	2.24525e-05	Med18	2.08181	Mus musculus mediator of RNA polymerase II transcription, subunit 18 homolog (yeast) (Med18), mRNA [NM_026039]
A_52_P357829	14633	8.19226e-07	Gli2	2.07834	Mus musculus GLI-Kruppel family member GLI2 (Gli2), mRNA [NM_001081125]
A_52_P161297	21401	4.61516e-06	Tcea3	2.07727	Mus musculus transcription elongation factor A (SII), 3 (Tcea3), mRNA [NM_011542]
A_51_P314679	106298	4.91315e-07	Rrn3	2.06716	Mus musculus RRN3 RNA polymerase I transcription factor homolog (yeast) (Rrn3), mRNA [NM_001039521]
A_51_P192344	23808	4.41037e-07	Ash2l	2.06692	Mus musculus ash2 (absent, small, or homeotic)-like (Drosophila) (Ash2l), transcript variant 1, mRNA [NM_011791]
A_52_P602898	77286	2.58106e-05	Nkrf	2.06131	Mus musculus NF-kappaB repressing factor (Nkrf), mRNA [NM_029891]
A_55_P2134236	15376	0.00838345	Foxa2	2.05049	Mus musculus forkhead box A2 (Foxa2), mRNA [NM_010446]
A_52_P351785	21780	2.4575e-05	Tfam	2.04711	Mus musculus transcription factor A, mitochondrial (Tfam), nuclear gene encoding mitochondrial protein, mRNA [NM_009360]
A_55_P1966508	15425	0.00797005	Hoxc6	2.0437	Mus musculus homeobox C6 (Hoxc6), mRNA [NM_010465]
A_66_P113659	622473	0.00299166	Ripply1	2.03382	Mus musculus ripply1 homolog (zebrafish) (Ripply1), mRNA [NM_001037915]
A_52_P33014	100336	1.81308e-06	Ppp1r8	2.02537	Mus musculus protein phosphatase 1, regulatory (inhibitor) subunit 8 (Ppp1r8), mRNA [NM_146154]
A_55_P1959521	18612	2.34773e-05	Etv4	2.01017	Mus musculus ets variant gene 4 (E1A enhancer binding protein, E1AF) (Etv4), mRNA [NM_008815]
A_55_P2163428	14235	0.000374902	Foxm1	2.00952	Mus musculus forkhead box M1 (Foxm1), mRNA [NM_008021]
A_55_P2143306	19712	1.24948e-06	Rest	2.00699	Mus musculus RE1-silencing transcription factor (Rest), mRNA [NM_011263]
A_52_P110068	58184	1.84101e-06	Rqcd1	2.00041	Mus musculus rcd1 (required for cell differentiation) homolog 1 (S. pombe) (Rqcd1), mRNA [NM_021383]
A_52_P1027170	327992	0.000748136	Hsf5	1.99315	Mus musculus heat shock transcription factor family member 5 (Hsf5), mRNA [NM_001045527]
A_55_P2168587	107951	2.60545e-06	Cdk9	1.98925	Mus musculus cyclin-dependent kinase 9 (CDC2-related kinase) (Cdk9), mRNA [NM_130860]
A_55_P2065154	30841	0.000188111	Kdm2b	1.97953	Mus musculus lysine (K)-specific demethylase 2B (Kdm2b), transcript variant 1, mRNA [NM_001003953]
A_55_P2152926	18432	1.00919e-06	Mybbp1a	1.97538	Mus musculus MYB binding protein (P160) 1a (Mybbp1a), mRNA [NM_016776]
A_55_P1977850	58198	5.0929e-07	Sall1	1.97387	Mus musculus sal-like 1 (Drosophila) (Sall1), mRNA [NM_021390]
A_55_P2077608	433759	5.10735e-07	Hdac1	1.97114	Mus musculus histone deacetylase 1 (Hdac1), mRNA [NM_008228]
A_55_P2034230	20021	4.8596e-06	Polr2c	1.96172	Mus musculus polymerase (RNA) II (DNA directed) polypeptide C (Polr2c), mRNA [NM_009090]
A_55_P1967931	67222	8.66426e-08	Srfbp1	1.96167	Mus musculus 12 days embryo embryonic body between diaphragm region and neck cDNA, RIKEN full-length enriched library, clone:9430057L15 product:hypothetical protein, full insert sequence. [AK020469]
A_55_P2317665	13555	0.000866346	E2f1	1.9541	Mus musculus E2F transcription factor 1 (E2f1), mRNA [NM_007891]
A_55_P1967439	23894	1.41166e-05	Gtf2h2	1.95182	Mus musculus general transcription factor II H, polypeptide 2 (Gtf2h2), mRNA [NM_022011]
A_52_P4046	116848	6.43924e-06	Baz2a	1.94426	Mus musculus bromodomain adjacent to zinc finger domain, 2A (Baz2a), mRNA [NM_054078]
A_52_P973575	15417	0.00186933	Hoxb9	1.94205	Mus musculus homeobox B9 (Hoxb9), mRNA [NM_008270]
A_66_P114543	107817	3.11543e-07	Jmjd6	1.93651	Mus musculus jumonji domain containing 6 (Jmjd6), mRNA [NM_033398]
A_51_P378699	74434	2.17974e-05	Sohlh2	1.93528	Mus musculus spermatogenesis and oogenesis specific basic helix-loop-helix 2 (Sohlh2), mRNA [NM_028937]
A_52_P312837	20588	5.09087e-07	Smarcc1	1.92781	Mus musculus SWI/SNF related, matrix associated, actin dependent regulator of chromatin, subfamily c, member 1 (Smarcc1), mRNA [NM_009211]
A_55_P1974412	14534	1.81577e-08	Kat2a	1.92139	Mus musculus K(lysine) acetyltransferase 2A (Kat2a), transcript variant 1, mRNA [NM_020004]
A_55_P2011051	18813	0.0027842	Pa2g4	1.92049	Mus musculus proliferation-associated 2G4 (Pa2g4), mRNA [NM_011119]
A_55_P2024993	15412	0.0102724	Hoxb4	1.91199	Mus musculus homeobox B4 (Hoxb4), mRNA [NM_010459]
A_55_P1967928	67222	9.54077e-09	Srfbp1	1.90621	Mus musculus serum response factor binding protein 1 (Srfbp1), mRNA [NM_026040]
A_51_P411355	21341	3.11451e-05	Taf1c	1.89542	Mus musculus TATA box binding protein (Tbp)-associated factor, RNA polymerase I, C (Taf1c), mRNA [NM_021441]
A_52_P52128	235497	3.09029e-08	Leo1	1.89475	Mus musculus Leo1, Paf1/RNA polymerase II complex component, homolog (S. cerevisiae) (Leo1), mRNA [NM_001039522]
A_52_P362033	66420	4.8111e-08	Polr2e	1.87549	Mus musculus polymerase (RNA) II (DNA directed) polypeptide E (Polr2e), mRNA [NM_025554]
A_66_P111352	19434	0.00599378	Rax	1.86857	Mus musculus retina and anterior neural fold homeobox (Rax), mRNA [NM_013833]
A_55_P2029533	22715	0.000771896	Zfp57	1.85479	Mus musculus zinc finger protein 57 (Zfp57), transcript variant 3, mRNA [NM_001168502]
A_55_P2017476	18045	1.12114e-07	Nfyb	1.85467	Mus musculus nuclear transcription factor-Y beta (Nfyb), mRNA [NM_010914]
A_55_P1969002	21386	3.14751e-05	Tbx3	1.8545	Mus musculus T-box 3 (Tbx3), transcript variant 1, mRNA [NM_011535]
A_55_P2114809	68153	2.16896e-07	Gtf2e2	1.84471	Mus musculus general transcription factor II E, polypeptide 2 (beta subunit) (Gtf2e2), transcript variant 1, mRNA [NM_001167922]
A_55_P1966528	67037	0.000266246	Pmf1	1.83959	Mus musculus polyamine-modulated factor 1 (Pmf1), mRNA [NM_025928]
A_51_P270426	13656	0.0694307	Egr4	1.83925	Mus musculus early growth response 4 (Egr4), mRNA [NM_020596]
A_55_P2078246	52040	2.32745e-05	Ppp1r10	1.83892	Mus musculus protein phosphatase 1, regulatory subunit 10 (Ppp1r10), mRNA [NM_001163818]
A_55_P2024773	19650	0.000463879	Rbl1	1.83011	Mus musculus retinoblastoma-like 1 (p107) (Rbl1), transcript variant 2, mRNA [NM_001139516]
A_55_P2031721	18142	0.00376102	Npas1	1.8244	Mus musculus neuronal PAS domain protein 1 (Npas1), mRNA [NM_008718]
A_55_P2169645	22278	5.76135e-06	Usf1	1.82287	Mus musculus upstream transcription factor 1 (Usf1), mRNA [NM_009480]
A_51_P349662	102162	9.60661e-07	Taf5l	1.82083	Mus musculus TAF5-like RNA polymerase II, p300/CBP-associated factor (PCAF)-associated factor (Taf5l), mRNA [NM_133966]
A_51_P473576	11792	3.72299e-06	Apex1	1.81697	Mus musculus apurinic/apyrimidinic endonuclease 1 (Apex1), nuclear gene encoding mitochondrial protein, mRNA [NM_009687]
A_55_P2030428	93759	0.00261347	Sirt1	1.81207	Mus musculus sirtuin 1 (silent mating type information regulation 2, homolog) 1 (S. cerevisiae) (Sirt1), transcript variant 1, mRNA [NM_019812]
A_55_P2117146	18813	1.21555e-05	Pa2g4	1.81134	Mus musculus proliferation-associated 2G4 (Pa2g4), mRNA [NM_011119]
A_52_P513842	51886	1.31159e-05	Fubp1	1.80636	Mus musculus far upstream element (FUSE) binding protein 1 (Fubp1), mRNA [NM_057172]
A_51_P169920	57741	6.84695e-06	Noc2l	1.8058	Mus musculus nucleolar complex associated 2 homolog (S. cerevisiae) (Noc2l), mRNA [NM_021303]
A_66_P111773	234366	2.92396e-06	Gatad2a	1.80001	Mus musculus GATA zinc finger domain containing 2A (Gatad2a), transcript variant 1, mRNA [NM_145596]
A_55_P2135601	69920	4.05348e-05	Polr2i	1.79357	Mus musculus polymerase (RNA) II (DNA directed) polypeptide I (Polr2i), mRNA [NM_027259]
A_55_P2089422	94222	0.00358944	Olig3	1.78987	Mus musculus oligodendrocyte transcription factor 3 (Olig3), mRNA [NM_053008]
A_66_P110687	21339	2.8309e-05	Taf1a	1.78795	Mus musculus TATA box binding protein (Tbp)-associated factor, RNA polymerase I, A (Taf1a), mRNA [NM_021466]
A_51_P516850	213464	5.84565e-07	Rbbp5	1.78549	Mus musculus retinoblastoma binding protein 5 (Rbbp5), mRNA [NM_172517]
A_52_P207982	71752	3.44059e-06	Gtf3c2	1.77421	Mus musculus general transcription factor IIIC, polypeptide 2, beta (Gtf3c2), mRNA [NM_027901]
A_55_P2167339	232791	3.30306e-05	Cnot3	1.76786	Mus musculus CCR4-NOT transcription complex, subunit 3 (Cnot3), mRNA [NM_146176]
A_51_P218518	23877	4.42423e-05	Fiz1	1.75252	Mus musculus Flt3 interacting zinc finger protein 1 (Fiz1), transcript variant 2, mRNA [NM_011813]
A_52_P4846	98403	1.99489e-07	Zfp451	1.75026	Mus musculus zinc finger protein 451 (Zfp451), mRNA [NM_133817]
A_55_P2005883	382074	1.37744e-05	Foxr1	1.74855	Mus musculus forkhead box R1 (Foxr1), mRNA [NM_001033469]
A_55_P2100899	11863	5.24568e-07	Arnt	1.74109	Mus musculus aryl hydrocarbon receptor nuclear translocator (Arnt), transcript variant 1, mRNA [NM_001037737]
A_51_P466162	12261	1.87228e-06	C1qbp	1.73772	Mus musculus complement component 1, q subcomponent binding protein (C1qbp), nuclear gene encoding mitochondrial protein, mRNA [NM_007573]
A_55_P2003438	14536	0.00126367	Nr6a1	1.7344	Mus musculus nuclear receptor subfamily 6, group A, member 1 (Nr6a1), transcript variant 1, mRNA [NM_010264]
A_52_P109403	12607	1.75147e-06	Cebpz	1.72654	Mus musculus CCAAT/enhancer binding protein zeta (Cebpz), mRNA [NM_001024806]
A_51_P323435	23894	8.87242e-05	Gtf2h2	1.7156	Mus musculus general transcription factor II H, polypeptide 2 (Gtf2h2), mRNA [NM_022011]
A_55_P1969078	56417	1.24615e-07	Adar	1.7137	Mus musculus adenosine deaminase, RNA-specific (Adar), transcript variant 2, mRNA [NM_001038587]
A_51_P314277	11545	1.07799e-05	Parp1	1.70602	Mus musculus poly (ADP-ribose) polymerase family, member 1 (Parp1), mRNA [NM_007415]
A_55_P1994917	140858	2.54821e-07	Wdr5	1.70543	Mus musculus WD repeat domain 5 (Wdr5), mRNA [NM_080848]
A_66_P116927	353170	0.0047883	Txlng	1.70422	Mus musculus taxilin gamma (Txlng), mRNA [NM_178935]
A_51_P348456	19712	1.00756e-05	Rest	1.70251	Mus musculus RE1-silencing transcription factor (Rest), mRNA [NM_011263]
A_55_P2090239	26885	0.0397377	Casp8ap2	1.69975	Mus musculus caspase 8 associated protein 2 (Casp8ap2), transcript variant 1, mRNA [NM_011997]
A_52_P533198	22791	0.000116415	Dnajc2	1.6993	Mus musculus DnaJ (Hsp40) homolog, subfamily C, member 2 (Dnajc2), mRNA [NM_009584]
A_55_P1984113	18226	3.84838e-07	Nup62	1.68896	Mus musculus nucleoporin 62 (Nup62), mRNA [NM_053074]
A_55_P1993544	245841	4.41328e-08	Polr2h	1.68067	Mus musculus polymerase (RNA) II (DNA directed) polypeptide H, mRNA (cDNA clone MGC:8248 IMAGE:3591968), complete cds. [BC002306]
A_51_P507974	66653	0.000188315	Brf2	1.67782	Mus musculus BRF2, subunit of RNA polymerase III transcription initiation factor, BRF1-like (Brf2), mRNA [NM_025686]
A_52_P677147	27374	2.20082e-07	Prmt5	1.67517	Mus musculus protein arginine N-methyltransferase 5 (Prmt5), mRNA [NM_013768]
A_51_P236197	20019	5.15536e-08	Polr1a	1.66522	Mus musculus polymerase (RNA) I polypeptide A (Polr1a), mRNA [NM_009088]
A_51_P204442	74016	0.000365198	Phf19	1.66295	Mus musculus PHD finger protein 19 (Phf19), mRNA [NM_028716]
A_52_P188690	216285	0.000306651	Alx1	1.66166	Mus musculus ALX homeobox 1 (Alx1), mRNA [NM_172553]
A_51_P257419	16870	0.000378796	Lhx2	1.65154	Mus musculus LIM homeobox protein 2 (Lhx2), mRNA [NM_010710]
A_55_P2183750	17979	0.000145192	Ncoa3	1.65068	Mus musculus nuclear receptor coactivator 3 (Ncoa3), mRNA [NM_008679]
A_66_P104446	225908	2.56436e-05	Myrf	1.64654	Mus musculus myelin regulatory factor (Myrf), mRNA [NM_001033481]
A_51_P215097	118445	4.41416e-05	Klf16	1.63993	Mus musculus Kruppel-like factor 16 (Klf16), mRNA [NM_078477]
A_52_P440445	20019	0.0423537	Polr1a	1.63453	Mus musculus 2 days pregnant adult female ovary cDNA, RIKEN full-length enriched library, clone:E330019F09 product:RNA polymerase 1-4 (194 kDa subunit), full insert sequence. [AK087773]
A_55_P1981794	75565	9.07943e-05	Ccdc101	1.63375	Mus musculus coiled-coil domain containing 101 (Ccdc101), mRNA [NM_029339]
A_51_P341296	56296	0.00097318	Dmrtb1	1.62916	Mus musculus DMRT-like family B with proline-rich C-terminal, 1 (Dmrtb1), mRNA [NM_019872]
A_55_P2022693	56070	5.20952e-05	Tcerg1	1.62862	Mus musculus transcription elongation regulator 1 (CA150) (Tcerg1), mRNA [NM_001039474]
A_55_P2028894	14463	0.0576788	Gata4	1.62017	Mus musculus GATA binding protein 4 (Gata4), mRNA [NM_008092]
A_51_P403564	16873	0.00993721	Lhx5	1.61583	Mus musculus LIM homeobox protein 5 (Lhx5), mRNA [NM_008499]
A_55_P2073709	211586	1.25764e-06	Tfdp2	1.61437	Mus musculus transcription factor Dp 2 (Tfdp2), transcript variant 1, mRNA [NM_178667]
A_55_P1965846	78912	0.000191665	Sp2	1.61404	Mus musculus Sp2 transcription factor (Sp2), transcript variant 1, mRNA [NM_030220]
A_51_P319453	20841	9.36488e-08	Zfp143	1.61295	Mus musculus zinc finger protein 143 (Zfp143), mRNA [NM_009281]
A_55_P2144476	225888	0.000514539	Suv420h1	1.61095	suppressor of variegation 4-20 homolog 1 (Drosophila) [Source:MGI Symbol;Acc:MGI:2444557] [ENSMUST00000113970]
A_52_P486253	231329	1.51818e-07	Polr2b	1.60409	Mus musculus polymerase (RNA) II (DNA directed) polypeptide B (Polr2b), mRNA [NM_153798]
A_51_P193563	12572	0.000135172	Cdk7	1.60121	Mus musculus cyclin-dependent kinase 7 (Cdk7), mRNA [NM_009874]
A_52_P239707	18045	1.25193e-05	Nfyb	1.58389	Mus musculus nuclear transcription factor-Y beta (Nfyb), mRNA [NM_010914]
A_52_P556337	353170	0.000248391	Txlng	1.58356	Mus musculus 12 days embryo female mullerian duct includes surrounding region cDNA, RIKEN full-length enriched library, clone:6820406G21 product:similar to DJ622L5.2 (NOVEL PROTEIN) (FRAGMENT) [Homo sapiens], full insert sequence. [AK078477]
A_55_P2044091	21665	1.33856e-05	Tdg	1.5823	Mus musculus thymine DNA glycosylase (Tdg), transcript variant 2, mRNA [NM_172552]
A_55_P2041397	14056	5.44297e-05	Ezh2	1.58149	Mus musculus enhancer of zeste homolog 2 (Drosophila) (Ezh2), transcript variant 1, mRNA [NM_007971]
A_52_P244702	21414	7.99792e-06	Tcf7	1.58028	Mus musculus transcription factor 7, T cell specific (Tcf7), mRNA [NM_009331]
A_52_P938109	66830	0.000267732	Nacc1	1.57488	Mus musculus nucleus accumbens associated 1, BEN and BTB (POZ) domain containing (Nacc1), mRNA [NM_025788]
A_52_P610403	22668	7.03457e-05	Sf1	1.57461	Mus musculus splicing factor 1 (Sf1), transcript variant 1, mRNA [NM_001110791]
A_55_P2095342	19401	1.29775e-05	Rara	1.56306	Mus musculus retinoic acid receptor, alpha (Rara), transcript variant 2, mRNA [NM_001177302]
A_55_P1965635	84505	3.72129e-07	Setdb1	1.56126	Mus musculus SET domain, bifurcated 1 (Setdb1), transcript variant 1, mRNA [NM_001163641]
A_66_P112546	64050	7.00085e-07	Yeats4	1.55989	Mus musculus YEATS domain containing 4 (Yeats4), mRNA [NM_026570]
A_55_P1961620	24113	0.000227383	Vax2	1.55929	Mus musculus ventral anterior homeobox containing gene 2 (Vax2), mRNA [NM_011912]
A_55_P2429480	70472	0.000902365	Atad2	1.55513	Mus musculus ATPase family, AAA domain containing 2 (Atad2), mRNA [NM_027435]
A_55_P2136862	66310	5.65507e-05	Dpy30	1.5533	Mus musculus dpy-30 homolog (C. elegans) (Dpy30), transcript variant 4, mRNA [NM_001146224]
A_51_P185108	66310	4.47937e-06	Dpy30	1.55109	Mus musculus dpy-30 homolog (C. elegans) (Dpy30), transcript variant 1, mRNA [NM_024428]
A_55_P2109633	21414	2.19089e-05	Tcf7	1.54382	Mus musculus transcription factor 7, T cell specific (Tcf7), mRNA [NM_009331]
A_55_P2121364	21665	2.38691e-05	Tdg	1.54342	Mus musculus thymine DNA glycosylase (Tdg), transcript variant 2, mRNA [NM_172552]
A_55_P1978226	50873	3.98308e-05	Park2	1.5397	Mus musculus Parkinson disease (autosomal recessive, juvenile) 2, parkin (Park2), mRNA [NM_016694]
A_51_P286142	66136	3.66039e-05	Znrd1	1.53693	Mus musculus zinc ribbon domain containing, 1 (Znrd1), mRNA [NM_023162]
A_52_P346987	15427	0.0317626	Hoxc9	1.53469	Mus musculus homeobox C9 (Hoxc9), mRNA [NM_008272]
A_55_P2026783	321006	1.00815e-05	Vprbp	1.53402	Vpr (HIV-1) binding protein [Source:MGI Symbol;Acc:MGI:2445220] [ENSMUST00000055009]
A_55_P2085075	14842	0.0186061	Gsx1	1.51971	Mus musculus GS homeobox 1 (Gsx1), mRNA [NM_008178]
A_52_P221933	22767	0.0129928	Zfy1	1.51474	Mus musculus zinc finger protein 1, Y linked (Zfy1), mRNA [NM_009570]
A_52_P3412	234959	7.02798e-08	Med17	1.51081	Mus musculus mediator complex subunit 17 (Med17), mRNA [NM_144933]
A_52_P12877	15481	0.00208826	Hspa8	1.50057	Mus musculus heat shock protein 8 (Hspa8), mRNA [NM_031165]
A_55_P2151056	19411	2.62245e-05	Rarg	1.50049	Mus musculus retinoic acid receptor, gamma (Rarg), transcript variant 1, mRNA [NM_011244]
A_52_P654534	140477	0.00831931	Dmbx1	1.50045	Mus musculus diencephalon/mesencephalon homeobox 1 (Dmbx1), transcript variant 1, mRNA [NM_130865]
A_66_P108567	14375	4.51395e-07	Xrcc6	1.49952	Mus musculus X-ray repair complementing defective repair in Chinese hamster cells 6 (Xrcc6), mRNA [NM_010247]
A_51_P239924	20021	1.25461e-05	Polr2c	1.49684	Mus musculus polymerase (RNA) II (DNA directed) polypeptide C (Polr2c), mRNA [NM_009090]
A_52_P190647	17121	0.00345792	Mxd3	1.49195	Mus musculus Max dimerization protein 3 (Mxd3), mRNA [NM_016662]
A_66_P123014	28071	1.43977e-05	Twistnb	1.48918	Mus musculus TWIST neighbor (Twistnb), mRNA [NM_172253]
A_51_P145260	99377	8.48485e-05	Sall4	1.48577	Mus musculus sal-like 4 (Drosophila) (Sall4), transcript variant a, mRNA [NM_175303]
A_52_P38964	751865	0.000720295	Sap25	1.48298	Mus musculus sin3 associated polypeptide (Sap25), mRNA [NM_001081962]
A_51_P471779	68479	3.74012e-05	Phf5a	1.48002	Mus musculus PHD finger protein 5A (Phf5a), mRNA [NM_026737]
A_55_P1970655	277250	0.000116482	Kdm3b	1.47734	Mus musculus 2 cells egg cDNA, RIKEN full-length enriched library, clone:B020009D12 product:jumonji domain containing 1B, full insert sequence. [AK163281]
A_55_P2011286	74318	0.0166261	Hopx	1.47549	Mus musculus HOP homeobox (Hopx), transcript variant 1, mRNA [NM_175606]
A_55_P1975456	18045	1.38571e-06	Nfyb	1.46995	Mus musculus nuclear transcription factor-Y beta (Nfyb), mRNA [NM_010914]
A_55_P2184434	13813	0.000147864	Eomes	1.46923	Mus musculus eomesodermin homolog (Xenopus laevis) (Eomes), transcript variant 1, mRNA [NM_010136]
A_52_P676623	72672	0.0578035	Zfp518a	1.46754	Mus musculus zinc finger protein 518A (Zfp518a), mRNA [NM_028319]
A_55_P2012011	100040972	0.000273757	Tceal7	1.46349	Mus musculus transcription elongation factor A (SII)-like 7 (Tceal7), mRNA [NM_001127169]
A_51_P356186	30927	0.000333028	Snai3	1.46335	Mus musculus snail homolog 3 (Drosophila) (Snai3), mRNA [NM_013914]
A_55_P2044897	230025	0.0154919	Prdm13	1.46139	Mus musculus PR domain containing 13 (Prdm13), mRNA [NM_001080771]
A_65_P04980	16201	6.63577e-07	Ilf3	1.4605	Mus musculus interleukin enhancer binding factor 3 (Ilf3), transcript variant 3, mRNA [NM_001042708]
A_52_P457967	224829	7.16597e-05	Trerf1	1.45847	Mus musculus transcriptional regulating factor 1 (Trerf1), transcript variant 2, mRNA [NM_172622]
A_52_P391081	102423	2.12014e-05	Hinfp	1.45659	Mus musculus histone H4 transcription factor (Hinfp), mRNA [NM_172162]
A_52_P589699	218832	5.08718e-06	Polr3a	1.45536	Mus musculus polymerase (RNA) III (DNA directed) polypeptide A (Polr3a), mRNA [NM_001081247]
A_52_P430247	66830	2.25964e-05	Nacc1	1.45084	Mus musculus nucleus accumbens associated 1, BEN and BTB (POZ) domain containing (Nacc1), mRNA [NM_025788]
A_52_P104761	19820	3.9928e-06	Rlim	1.4506	Mus musculus ring finger protein, LIM domain interacting (Rlim), mRNA [NM_011276]
A_66_P116888	93760	0.000436314	Arid1a	1.4493	Mus musculus AT rich interactive domain 1A (SWI-like) (Arid1a), mRNA [NM_001080819]
A_55_P2184905	231571	1.61907e-05	Rpap2	1.44726	Mus musculus RNA polymerase II associated protein 2 (Rpap2), transcript variant 1, mRNA [NM_144911]
A_51_P326140	26910	0.0122407	Figla	1.44658	Mus musculus folliculogenesis specific basic helix-loop-helix (Figla), mRNA [NM_012013]
A_55_P2060188	15260	0.000429642	Hira	1.44496	histone cell cycle regulation defective homolog A (S. cerevisiae) [Source:MGI Symbol;Acc:MGI:99430] [ENSMUST00000120532]
A_55_P2022524	19664	0.00488889	Rbpj	1.44201	Mus musculus recombination signal binding protein for immunoglobulin kappa J region (Rbpj), transcript variant 1, mRNA [NM_009035]
A_51_P214796	52615	0.00233764	Suz12	1.43812	Mus musculus suppressor of zeste 12 homolog (Drosophila) (Suz12), transcript variant 1, mRNA [NM_199196]
A_55_P1975380	68979	2.12956e-08	Nol11	1.43557	Mus musculus nucleolar protein 11 (Nol11), transcript variant 1, mRNA [NM_133702]
A_52_P217604	103836	0.000627896	Zfp692	1.43399	Mus musculus zinc finger protein 692 (Zfp692), transcript variant 1, mRNA [NM_182996]
A_55_P1972527	353170	0.0194049	Txlng	1.42888	Mus musculus taxilin gamma (Txlng), mRNA [NM_178935]
A_55_P2179498	100336	7.13718e-05	Ppp1r8	1.42774	Mus musculus protein phosphatase 1, regulatory (inhibitor) subunit 8 (Ppp1r8), mRNA [NM_146154]
A_52_P417654	21399	0.0029607	Tcea1	1.42451	Mus musculus transcription elongation factor A (SII) 1 (Tcea1), transcript variant 2, mRNA [NM_011541]
A_51_P223458	67065	1.9186e-06	Polr3d	1.42426	Mus musculus polymerase (RNA) III (DNA directed) polypeptide D (Polr3d), transcript variant 1, mRNA [NM_025945]
A_51_P457358	76199	0.000441655	Med13l	1.42284	Mus musculus mediator complex subunit 13-like (Med13l), mRNA [NM_172424]
A_55_P1956087	664799	0.00174795	Ctcfl	1.4207	Mus musculus CCCTC-binding factor (zinc finger protein)-like (Ctcfl), mRNA [NM_001081387]
A_55_P2026445	21780	1.60257e-06	Tfam	1.42029	Mus musculus transcription factor A, mitochondrial (Tfam), nuclear gene encoding mitochondrial protein, mRNA [NM_009360]
A_51_P392147	67439	0.000118155	Xab2	1.41406	Mus musculus XPA binding protein 2 (Xab2), mRNA [NM_026156]
A_52_P414267	321006	9.35251e-06	Vprbp	1.41219	Mus musculus Vpr (HIV-1) binding protein (Vprbp), mRNA [NM_001015507]
A_52_P76988	78912	0.000980987	Sp2	1.41107	Mus musculus Sp2 transcription factor (Sp2), transcript variant 1, mRNA [NM_030220]
A_55_P2066827	71059	5.27687e-07	Hexim2	1.40739	Mus musculus hexamethylene bis-acetamide inducible 2 (Hexim2), transcript variant 1, mRNA [NM_027658]
A_52_P429876	57246	0.00219236	Tbx20	1.40665	Mus musculus T-box 20 (Tbx20), transcript variant 1, mRNA [NM_194263]
A_51_P195573	13433	7.90901e-05	Dnmt1	1.39827	Mus musculus DNA methyltransferase (cytosine-5) 1 (Dnmt1), transcript variant 2, mRNA [NM_010066]
A_52_P594410	17681	0.0591904	Msc	1.39735	Mus musculus musculin (Msc), mRNA [NM_010827]
A_55_P2138120	217218	2.38052e-05	Atxn7l3	1.39046	Mus musculus ataxin 7-like 3 (Atxn7l3), transcript variant 1, mRNA [NM_001098836]
A_52_P420500	12952	3.85059e-06	Cry1	1.38803	Mus musculus cryptochrome 1 (photolyase-like) (Cry1), mRNA [NM_007771]
A_51_P426633	99480	0.00189838	Dnttip2	1.38388	Mus musculus deoxynucleotidyltransferase, terminal, interacting protein 2 (Dnttip2), mRNA [NM_153806]
A_52_P504743	12593	2.29644e-06	Cdyl	1.38129	Mus musculus chromodomain protein, Y chromosome-like (Cdyl), transcript variant 1, mRNA [NM_009881]
A_55_P1968068	22059	1.6924e-07	Trp53	1.37962	Mus musculus transformation related protein 53 (Trp53), transcript variant 1, mRNA [NM_011640]
A_51_P201661	22596	1.11167e-07	Xrcc5	1.37896	Mus musculus X-ray repair complementing defective repair in Chinese hamster cells 5 (Xrcc5), mRNA [NM_009533]
A_55_P1977289	474156	8.24828e-05	Zbtb9	1.37843	Mus musculus zinc finger and BTB domain containing 9 (Zbtb9), mRNA [NM_001005916]
A_66_P133269	15209	0.00685039	Hesx1	1.37746	Mus musculus homeobox gene expressed in ES cells (Hesx1), mRNA [NM_010420]
A_51_P375533	70428	1.95784e-06	Polr3b	1.37454	Mus musculus polymerase (RNA) III (DNA directed) polypeptide B (Polr3b), mRNA [NM_027423]
A_52_P228079	11908	0.000840151	Atf1	1.37304	Mus musculus activating transcription factor 1 (Atf1), mRNA [NM_007497]
A_66_P130027	235132	3.06458e-05	Zbtb44	1.37256	Mus musculus zinc finger and BTB domain containing 44 (Zbtb44), transcript variant a, mRNA [NM_001115130]
A_55_P2107855	15387	0.00281076	Hnrnpk	1.37205	Mus musculus heterogeneous nuclear ribonucleoprotein K (Hnrnpk), mRNA [NM_025279]
A_51_P129149	234366	0.00448249	Gatad2a	1.37099	Mus musculus GATA zinc finger domain containing 2A (Gatad2a), transcript variant 1, mRNA [NM_145596]
A_55_P2171091	57230	1.70594e-07	Sap30bp	1.36459	Mus musculus SAP30 binding protein (Sap30bp), mRNA [NM_020483]
A_51_P386612	69656	0.00268964	Pir	1.36454	Mus musculus pirin (Pir), mRNA [NM_027153]
A_55_P2003199	208043	0.014937	Setd1b	1.36163	SET domain containing 1B [Source:MGI Symbol;Acc:MGI:2652820] [ENSMUST00000100731]
A_66_P126523	12034	1.29356e-06	Phb2	1.3559	Mus musculus prohibitin 2 (Phb2), mRNA [NM_007531]
A_51_P169624	209361	4.59714e-05	Taf3	1.35571	Mus musculus TAF3 RNA polymerase II, TATA box binding protein (TBP)-associated factor (Taf3), mRNA [NM_027748]
A_52_P78875	268448	9.70521e-06	Phf12	1.34963	Mus musculus PHD finger protein 12 (Phf12), mRNA [NM_174852]
A_51_P307370	20181	0.00405507	Rxra	1.34379	Mus musculus retinoid X receptor alpha (Rxra), mRNA [NM_011305]
A_55_P2117124	75079	0.0302883	Zbtb49	1.34253	Mus musculus zinc finger and BTB domain containing 49 (Zbtb49), mRNA [NM_029162]
A_51_P148355	209225	1.14951e-05	Zfp710	1.34251	Mus musculus zinc finger protein 710 (Zfp710), transcript variant 1, mRNA [NM_175433]
A_52_P440962	214498	0.000177632	Cdc73	1.34002	Mus musculus cell division cycle 73, Paf1/RNA polymerase II complex component (Cdc73), mRNA [NM_145991]
A_51_P419571	69241	7.94803e-07	Polr2d	1.33731	Mus musculus polymerase (RNA) II (DNA directed) polypeptide D (Polr2d), transcript variant 2, mRNA [NM_027101]
A_55_P2027930	74164	4.37617e-06	Nfx1	1.33699	Mus musculus nuclear transcription factor, X-box binding 1 (Nfx1), mRNA [NM_023739]
A_52_P554267	16201	8.16901e-05	Ilf3	1.3354	Mus musculus interleukin enhancer binding factor 3 (Ilf3), transcript variant 1, mRNA [NM_010561]
A_52_P512575	74318	0.020823	Hopx	1.32583	Mus musculus HOP homeobox (Hopx), transcript variant 1, mRNA [NM_175606]
A_51_P414448	74838	0.0324968	Naa15	1.31655	Mus musculus N(alpha)-acetyltransferase 15, NatA auxiliary subunit (Naa15), mRNA [NM_053089]
A_52_P261496	14391	8.97467e-06	Gabpb1	1.31554	Mus musculus GA repeat binding protein, beta 1 (Gabpb1), transcript variant 2, mRNA [NM_010249]
A_55_P2083481	14245	0.00786832	Lpin1	1.31491	Mus musculus lipin 1 (Lpin1), transcript variant 3, mRNA [NM_001130412]
A_55_P2005135	230908	4.40965e-07	Tardbp	1.31289	Mus musculus TAR DNA binding protein (Tardbp), transcript variant 4, mRNA [NM_001008546]
A_55_P2079329	233060	0.000678311	Zfp382	1.31176	Mus musculus zinc finger protein 382 (Zfp382), mRNA [NM_001081007]
A_51_P357422	66423	1.17817e-05	Coprs	1.30757	Mus musculus coordinator of PRMT5, differentiation stimulator (Coprs), mRNA [NM_025556]
A_55_P2174987	208677	0.00741499	Creb3l3	1.30452	Mus musculus cAMP responsive element binding protein 3-like 3 (Creb3l3), mRNA [NM_145365]
A_55_P2149881	16549	9.35251e-06	Khsrp	1.3033	Mus musculus KH-type splicing regulatory protein (Khsrp), mRNA [NM_010613]
A_55_P1957028	217127	1.79241e-05	Kat7	1.29851	Mus musculus K(lysine) acetyltransferase 7 (Kat7), transcript variant 1, mRNA [NM_001195003]
A_51_P220317	217946	0.00203181	Cdca7l	1.29265	Mus musculus cell division cycle associated 7 like (Cdca7l), mRNA [NM_146040]
A_55_P1987504	51813	0.00135059	Ccnc	1.29002	Mus musculus cyclin C (Ccnc), transcript variant 2, mRNA [NM_001122982]
A_55_P1964033	59035	6.43975e-05	Carm1	1.28827	Mus musculus coactivator-associated arginine methyltransferase 1 (Carm1), transcript variant 2, mRNA [NM_153141]
A_52_P187132	22608	0.000148583	Ybx1	1.28813	Mus musculus Y box protein 1 (Ybx1), mRNA [NM_011732]
A_55_P2150058	68040	0.00422376	Zfp593	1.28239	Mus musculus zinc finger protein 593 (Zfp593), mRNA [NM_024215]
A_55_P2132467	74164	0.000362297	Nfx1	1.28135	Mus musculus nuclear transcription factor, X-box binding 1 (Nfx1), mRNA [NM_023739]
A_52_P266459	69260	0.00140974	Ing2	1.27871	Mus musculus inhibitor of growth family, member 2 (Ing2), mRNA [NM_023503]
A_55_P2039532	18510	0.00863052	Pax8	1.27871	Mus musculus paired box gene 8 (Pax8), mRNA [NM_011040]
A_66_P119680	66420	4.65908e-07	Polr2e	1.27496	Mus musculus polymerase (RNA) II (DNA directed) polypeptide E (Polr2e), mRNA [NM_025554]
A_52_P226127	23856	0.000184931	Dido1	1.27293	Mus musculus death inducer-obliterator 1 (Dido1), transcript variant 1, mRNA [NM_011805]
A_55_P2032034	21374	9.6953e-06	Tbp	1.27059	Mus musculus TATA box binding protein (Tbp), mRNA [NM_013684]
A_55_P1999309	244219	0.000236804	Zfp668	1.2694	Mus musculus zinc finger protein 668 (Zfp668), mRNA [NM_146259]
A_55_P1981789	101867	1.07125e-05	Rrp8	1.26138	Mus musculus ribosomal RNA processing 8, methyltransferase, homolog (yeast) (Rrp8), transcript variant 1, mRNA [NM_133951]
A_55_P2033413	67381	3.92934e-05	Med4	1.26057	Mus musculus mediator of RNA polymerase II transcription, subunit 4 homolog (yeast) (Med4), mRNA [NM_026119]
A_52_P466887	11991	7.98502e-05	Hnrnpd	1.25963	Mus musculus heterogeneous nuclear ribonucleoprotein D (Hnrnpd), transcript variant 1, mRNA [NM_001077265]
A_52_P472799	70601	1.5442e-05	Ecd	1.25303	Mus musculus ecdysoneless homolog (Drosophila) (Ecd), mRNA [NM_027475]
A_51_P364984	14390	0.000299217	Gabpa	1.25095	Mus musculus GA repeat binding protein, alpha (Gabpa), mRNA [NM_008065]
A_51_P317433	17293	0.00984366	Mesp2	1.24847	Mus musculus mesoderm posterior 2 (Mesp2), mRNA [NM_008589]
A_51_P484919	216151	4.20943e-05	Polrmt	1.24658	Mus musculus polymerase (RNA) mitochondrial (DNA directed) (Polrmt), nuclear gene encoding mitochondrial protein, mRNA [NM_172551]
A_51_P493720	21780	4.38355e-06	Tfam	1.24416	Mus musculus transcription factor A, mitochondrial (Tfam), nuclear gene encoding mitochondrial protein, mRNA [NM_009360]
A_55_P2081560	228829	1.06199e-06	Phf20	1.24299	Mus musculus PHD finger protein 20 (Phf20), mRNA [NM_172674]
A_55_P2060487	68040	0.00433694	Zfp593	1.24292	Mus musculus zinc finger protein 593 (Zfp593), mRNA [NM_024215]
A_55_P1961888	28071	0.00440725	Twistnb	1.24244	Mus musculus TWIST neighbor (Twistnb), mRNA [NM_172253]
A_51_P493285	13144	0.000314844	Dapk3	1.24154	Mus musculus death-associated protein kinase 3 (Dapk3), transcript variant 2, mRNA [NM_007828]
A_52_P424767	19646	0.00200222	Rbbp4	1.23923	Mus musculus retinoblastoma binding protein 4 (Rbbp4), mRNA [NM_009030]
A_51_P317740	22658	0.000186866	Pcgf2	1.23469	Mus musculus polycomb group ring finger 2 (Pcgf2), transcript variant 1, mRNA [NM_009545]
A_55_P2164659	21909	0.00311167	Tlx2	1.23228	Mus musculus T cell leukemia, homeobox 2 (Tlx2), mRNA [NM_009392]
A_52_P408657	56309	4.97376e-05	Mycbp	1.23188	Mus musculus c-myc binding protein (Mycbp), mRNA [NM_019660]
A_51_P412835	13163	5.16639e-06	Daxx	1.23022	Mus musculus Fas death domain-associated protein (Daxx), transcript variant 2, mRNA [NM_007829]
A_52_P74427	72199	2.73073e-06	Mms19	1.22942	Mus musculus MMS19 (MET18 S. cerevisiae) (Mms19), mRNA [NM_028152]
A_55_P2061456	18046	1.34929e-06	Nfyc	1.22847	Mus musculus nuclear transcription factor-Y gamma (Nfyc), transcript variant 1, mRNA [NM_008692]
A_55_P2073895	67014	0.000872724	Mina	1.22687	Mus musculus 18 days pregnant adult female placenta and extra embryonic tissue cDNA, RIKEN full-length enriched library, clone:3830408E23 product:hypothetical protein, full insert sequence. [AK014426]
A_51_P199567	70625	8.44022e-05	Med26	1.22318	Mus musculus mediator complex subunit 26 (Med26), mRNA [NM_027485]
A_55_P1963563	71131	0.000866953	Zfp689	1.21995	Mus musculus zinc finger protein 689 (Zfp689), mRNA [NM_175163]
A_55_P2069277	17764	2.6349e-05	Mtf1	1.21758	Mus musculus metal response element binding transcription factor 1 (Mtf1), mRNA [NM_008636]
A_55_P2166384	234594	9.9901e-07	Cnot1	1.21546	Mus musculus CCR4-NOT transcription complex, subunit 1 (Cnot1), transcript variant 2, mRNA [NM_178078]
A_51_P169880	75291	0.00127862	Zbtb3	1.21254	Mus musculus zinc finger and BTB domain containing 3 (Zbtb3), transcript variant 2, mRNA [NM_133759]
A_66_P121285	228839	4.35036e-05	Tgif2	1.21225	Mus musculus TGFB-induced factor homeobox 2 (Tgif2), mRNA [NM_173396]
A_55_P2070250	54633	0.00117598	Pqbp1	1.20439	Mus musculus polyglutamine binding protein 1 (Pqbp1), transcript variant 1, mRNA [NM_019478]
A_66_P128384	433759	6.40426e-06	Hdac1	1.20266	Mus musculus histone deacetylase 1 (Hdac1), mRNA [NM_008228]
A_55_P2037235	109032	0.00402941	Sp110	1.20104	Mus musculus Sp110 nuclear body protein (Sp110), transcript variant 1, mRNA [NM_175397]
A_66_P128997	18854	0.000782347	Pml	1.19893	Mus musculus promyelocytic leukemia (Pml), transcript variant 2, mRNA [NM_178087]
A_52_P330984	72568	0.00147452	Lin9	1.19301	Mus musculus lin-9 homolog (C. elegans) (Lin9), transcript variant 1, mRNA [NM_001103182]
A_55_P2036285	77766	1.11722e-05	Elp4	1.18897	Mus musculus elongation protein 4 homolog (S. cerevisiae) (Elp4), mRNA [NM_023876]
A_55_P1982578	104263	0.000182155	Kdm3a	1.18184	Mus musculus lysine (K)-specific demethylase 3A (Kdm3a), transcript variant 1, mRNA [NM_173001]
A_55_P2132694	75452	4.32455e-05	Ascc2	1.18139	Mus musculus activating signal cointegrator 1 complex subunit 2 (Ascc2), mRNA [NM_029291]
A_55_P2131379	22608	0.0615414	Ybx1	1.17807	Mouse Y-box binding protein 1/DNA binding protein B mRNA, complete cds. [M60419]
A_55_P1993820	99982	1.97636e-06	Kdm1a	1.17766	Mus musculus lysine (K)-specific demethylase 1A (Kdm1a), mRNA [NM_133872]
A_55_P2159994	11908	0.00199109	Atf1	1.17761	Mus musculus activating transcription factor 1 (Atf1), mRNA [NM_007497]
A_52_P18068	353170	0.0768018	Txlng	1.17623	Mus musculus taxilin gamma (Txlng), mRNA [NM_178935]
A_55_P2184440	15254	0.0296904	Hint1	1.17208	histidine triad nucleotide binding protein 1 [Source:MGI Symbol;Acc:MGI:1321133] [ENSMUST00000117710]
A_52_P371718	116940	0.00357654	Tgs1	1.16694	Mus musculus trimethylguanosine synthase homolog (S. cerevisiae) (Tgs1), mRNA [NM_054089]
A_52_P144925	75316	0.0394891	Taf1d	1.16613	Mus musculus TATA box binding protein (Tbp)-associated factor, RNA polymerase I, D (Taf1d), transcript variant 3, mRNA [NM_027261]
A_52_P20966	15384	0.00066676	Hnrnpab	1.16609	Mus musculus heterogeneous nuclear ribonucleoprotein A/B (Hnrnpab), transcript variant 2, mRNA [NM_010448]
A_55_P2034858	59004	0.00039519	Pias4	1.16463	Mus musculus protein inhibitor of activated STAT 4 (Pias4), mRNA [NM_021501]
A_55_P1977284	474156	0.00121539	Zbtb9	1.16394	Mus musculus zinc finger and BTB domain containing 9 (Zbtb9), mRNA [NM_001005916]
A_55_P2033520	69792	0.000208103	Med6	1.16316	Mus musculus mediator of RNA polymerase II transcription, subunit 6 homolog (yeast) (Med6), mRNA [NM_027213]
A_51_P332580	70408	9.57814e-05	Polr3f	1.15929	Mus musculus polymerase (RNA) III (DNA directed) polypeptide F (Polr3f), mRNA [NM_029763]
A_55_P2036459	23989	0.000280018	Med24	1.15855	Mus musculus mediator complex subunit 24 (Med24), mRNA [NM_011869]
A_52_P263658	15206	0.000287475	Hes2	1.15777	Mus musculus hairy and enhancer of split 2 (Drosophila) (Hes2), mRNA [NM_008236]
A_55_P1973402	217031	1.71226e-06	Tada2a	1.15471	Mus musculus transcriptional adaptor 2A (Tada2a), mRNA [NM_172562]
A_55_P2430122	67781	4.77675e-05	Ilf2	1.15466	Mus musculus interleukin enhancer binding factor 2 (Ilf2), mRNA [NM_026374]
A_65_P17492	67224	6.0235e-05	Med29	1.15452	Mus musculus mediator complex subunit 29 (Med29), mRNA [NM_026042]
A_55_P2098688	51812	8.33997e-06	Mcrs1	1.15026	Mus musculus microspherule protein 1 (Mcrs1), transcript variant 1, mRNA [NM_016766]
A_66_P101755	20683	0.000220223	Sp1	1.14647	Mus musculus trans-acting transcription factor 1 (Sp1), mRNA [NM_013672]
A_55_P2066707	19720	2.54913e-05	Trim27	1.14558	Mus musculus tripartite motif-containing 27 (Trim27), mRNA [NM_009054]
A_52_P618904	22668	2.30963e-05	Sf1	1.14482	Mus musculus splicing factor 1 (Sf1), transcript variant 2, mRNA [NM_011750]
A_51_P217430	71952	8.62626e-06	2410016O06Rik	1.14017	Mus musculus RIKEN cDNA 2410016O06 gene (2410016O06Rik), mRNA [NM_023633]
A_55_P1966337	245841	3.11048e-06	Polr2h	1.13019	Mus musculus polymerase (RNA) II (DNA directed) polypeptide H (Polr2h), mRNA [NM_145632]
A_52_P538709	101206	4.29358e-05	Tada3	1.12627	Mus musculus transcriptional adaptor 3 (Tada3), mRNA [NM_133932]
A_51_P278230	102423	0.000441414	Hinfp	1.11997	Mus musculus histone H4 transcription factor (Hinfp), mRNA [NM_172162]
A_55_P2077879	54169	5.61624e-05	Kat6b	1.11867	Mus musculus K(lysine) acetyltransferase 6B (Kat6b), transcript variant 1, mRNA [NM_017479]
A_52_P413623	216825	0.00765232	Usp22	1.11808	Mus musculus ubiquitin specific peptidase 22 (Usp22), mRNA [NM_001004143]
A_55_P1984841	69920	0.00244336	Polr2i	1.11746	polymerase (RNA) II (DNA directed) polypeptide I [Source:MGI Symbol;Acc:MGI:1917170] [ENSMUST00000145559]
A_55_P2022946	18508	0.000322591	Pax6	1.10468	Mus musculus paired box gene 6 (Pax6), transcript variant 3, mRNA [NM_013627]
A_55_P2099379	209446	8.93944e-06	Tfe3	1.10383	Mus musculus transcription factor E3 (Tfe3), transcript variant 5, mRNA [NM_001271490]
A_55_P2068177	71702	3.69392e-06	Cdc5l	1.10149	Mus musculus adult male lung cDNA, RIKEN full-length enriched library, clone:1200002I02 product:cell division cycle 5-like (S. pombe), full insert sequence. [AK004547]
A_55_P1973339	26413	0.00161797	Mapk1	1.10042	Mus musculus mitogen-activated protein kinase 1 (Mapk1), transcript variant 2, mRNA [NM_001038663]
A_51_P262533	74322	2.18529e-05	Cxxc1	1.09738	Mus musculus CXXC finger 1 (PHD domain) (Cxxc1), mRNA [NM_028868]
A_55_P2026785	321006	7.29149e-05	Vprbp	1.09644	Mus musculus Vpr (HIV-1) binding protein (Vprbp), mRNA [NM_001015507]
A_52_P345247	224481	2.23897e-06	Tfb1m	1.09358	Mus musculus transcription factor B1, mitochondrial (Tfb1m), nuclear gene encoding mitochondrial protein, mRNA [NM_146074]
A_52_P179583	240442	3.43758e-05	Adnp2	1.09276	Mus musculus ADNP homeobox 2 (Adnp2), mRNA [NM_175028]
A_55_P2032388	21848	9.69242e-05	Trim24	1.09087	Mus musculus tripartite motif-containing 24 (Trim24), transcript variant 1, mRNA [NM_145076]
A_55_P1973906	60599	0.0022043	Trp53inp1	1.08879	Mus musculus transformation related protein 53 inducible nuclear protein 1 (Trp53inp1), transcript variant 1, mRNA [NM_021897]
A_51_P152845	21848	7.94803e-07	Trim24	1.08504	Mus musculus tripartite motif-containing 24 (Trim24), transcript variant 1, mRNA [NM_145076]
A_55_P2074887	228839	0.000157294	Tgif2	1.08389	Mus musculus TGFB-induced factor homeobox 2 (Tgif2), mRNA [NM_173396]
A_51_P491800	21340	0.000218688	Taf1b	1.08108	Mus musculus TATA box binding protein (Tbp)-associated factor, RNA polymerase I, B (Taf1b), transcript variant 1, mRNA [NM_020614]
A_51_P260513	20018	2.05154e-05	Polr1d	1.08065	Mus musculus polymerase (RNA) I polypeptide D (Polr1d), transcript variant 1, mRNA [NM_009087]
A_55_P2099378	209446	7.00173e-06	Tfe3	1.07903	Mus musculus transcription factor E3 (Tfe3), transcript variant 5, mRNA [NM_001271490]
A_55_P2114789	235459	0.000667292	Gtf2a2	1.07834	Mus musculus general transcription factor II A, 2 (Gtf2a2), mRNA [NM_001039519]
A_65_P18756	75753	0.0732528	Klf17	1.06825	Mus musculus Kruppel-like factor 17 (Klf17), mRNA [NM_029416]
A_52_P595006	21427	0.000173452	Vps72	1.06754	Mus musculus vacuolar protein sorting 72 (yeast) (Vps72), mRNA [NM_009336]
A_55_P2036894	67224	0.000121017	Med29	1.06718	Mus musculus mediator complex subunit 29 (Med29), mRNA [NM_026042]
A_55_P2166985	67379	6.7871e-05	Dedd2	1.06524	Mus musculus death effector domain-containing DNA binding protein 2 (Dedd2), mRNA [NM_207677]
A_51_P261443	21428	7.3782e-06	Mlx	1.06406	Mus musculus MAX-like protein X (Mlx), transcript variant 3, mRNA [NM_011550]
A_51_P346668	27056	0.0541637	Irf5	1.06191	Mus musculus interferon regulatory factor 5 (Irf5), transcript variant 2, mRNA [NM_012057]
A_51_P370678	14582	0.000531291	Gfi1b	1.05883	Mus musculus growth factor independent 1B (Gfi1b), transcript variant 1, mRNA [NM_008114]
A_55_P2067976	56809	3.7582e-05	Gmeb1	1.05599	Mus musculus glucocorticoid modulatory element binding protein 1 (Gmeb1), transcript variant 2, mRNA [NM_001122992]
A_55_P2452384	29808	0.028125	Mga	1.04902	Mus musculus MAX gene associated (Mga), transcript variant 1, mRNA [NM_013720]
A_51_P130905	14531	0.0202822	Gcm1	1.04825	Mus musculus glial cells missing homolog 1 (Drosophila) (Gcm1), mRNA [NM_008103]
A_51_P154997	107392	4.45842e-05	Brms1	1.04781	Mus musculus breast cancer metastasis-suppressor 1 (Brms1), mRNA [NM_134155]
A_55_P2030128	69714	0.00376904	Tfpt	1.04684	Mus musculus TCF3 (E2A) fusion partner (Tfpt), mRNA [NM_023524]
A_55_P1984622	20588	2.30354e-06	Smarcc1	1.04648	Mus musculus SWI/SNF related, matrix associated, actin dependent regulator of chromatin, subfamily c, member 1 (Smarcc1), mRNA [NM_009211]
A_55_P2070239	50907	0.000924777	Preb	1.04574	Mus musculus prolactin regulatory element binding (Preb), mRNA [NM_016703]
A_52_P550049	18044	0.000252425	Nfya	1.045	Mus musculus nuclear transcription factor-Y alpha (Nfya), transcript variant 1, mRNA [NM_001110832]
A_51_P120729	69833	0.00021329	Polr2f	1.04456	Mus musculus polymerase (RNA) II (DNA directed) polypeptide F (Polr2f), mRNA [NM_027231]
A_55_P2053206	76804	0.000531859	Kdm4c	1.04448	Mus musculus lysine (K)-specific demethylase 4C (Kdm4c), transcript variant 1, mRNA [NM_144787]
A_52_P245365	76246	2.04066e-06	Rtf1	1.04245	Mus musculus Rtf1, Paf1/RNA polymerase II complex component, homolog (S. cerevisiae) (Rtf1), mRNA [NM_030112]
A_51_P336385	23856	0.000605287	Dido1	1.03782	Mus musculus death inducer-obliterator 1 (Dido1), transcript variant 3, mRNA [NM_175551]
A_52_P327467	66213	0.000696398	Med7	1.03525	Mus musculus mediator complex subunit 7 (Med7), transcript variant 1, mRNA [NM_025426]
A_51_P205820	194655	0.0105912	Klf11	1.03337	Mus musculus Kruppel-like factor 11 (Klf11), mRNA [NM_178357]
A_51_P166728	18987	6.86798e-06	Pou2f2	1.02761	Mus musculus POU domain, class 2, transcription factor 2 (Pou2f2), transcript variant 2, mRNA [NM_011138]
A_55_P2092073	68776	2.51343e-05	Taf11	1.02686	Mus musculus TAF11 RNA polymerase II, TATA box binding protein (TBP)-associated factor (Taf11), mRNA [NM_026836]
A_55_P2030040	12022	0.0813955	Barx1	1.02306	Mus musculus BarH-like homeobox 1 (Barx1), mRNA [NM_007526]
A_55_P2051787	231044	7.02304e-06	Gbx1	1.02198	Mus musculus gastrulation brain homeobox 1 (Gbx1), mRNA [NM_015739]
A_55_P1997167	20591	0.00298164	Kdm5c	1.0186	Mus musculus lysine (K)-specific demethylase 5C (Kdm5c), mRNA [NM_013668]
A_55_P2052261	208968	0.0444638	Zfp280c	1.01412	Mus musculus zinc finger protein 280C (Zfp280c), transcript variant 1, mRNA [NM_153532]
A_55_P1960281	66213	0.000856345	Med7	1.01163	Mus musculus mediator complex subunit 7 (Med7), transcript variant 1, mRNA [NM_025426]
A_55_P2044972	72723	0.00389913	Zfp74	1.00965	Mus musculus ES cells cDNA, RIKEN full-length enriched library, clone:C330018M05 product:similar to ZFP66P (FRAGMENT) [Mus musculus], full insert sequence. [AK049278]
A_51_P521171	319594	0.0050731	Hif1an	1.00846	Mus musculus hypoxia-inducible factor 1, alpha subunit inhibitor (Hif1an), mRNA [NM_176958]
A_55_P2162503	57246	0.0179068	Tbx20	1.00788	Mus musculus T-box 20 (Tbx20), transcript variant 3, mRNA [NM_001205085]
A_55_P2000487	20788	0.0094534	Srebf2	1.00726	Mus musculus sterol regulatory element binding factor 2 (Srebf2), mRNA [NM_033218]
A_55_P1967592	12454	8.31217e-07	Ccnk	1.00232	Mus musculus cyclin K (Ccnk), mRNA [NM_009832]
A_55_P2025363	56036	0.00331235	Ccnl2	1.00188	Mus musculus cyclin L2 (Ccnl2), mRNA [NM_207678]
A_55_P1957543	227631	0.00979466	Sohlh1	1.00151	Mus musculus spermatogenesis and oogenesis specific basic helix-loop-helix 1 (Sohlh1), mRNA [NM_001001714]
A_55_P2060498	233887	0.000214118	Zfp553	1.00122	Mus musculus zinc finger protein 553 (Zfp553), mRNA [NM_146201]
A_66_P121656	69837	0.00759789	Pcgf1	0.99587	Mus musculus polycomb group ring finger 1 (Pcgf1), mRNA [NM_197992]
A_51_P497463	21945	5.16479e-05	Dedd	0.989066	Mus musculus death effector domain-containing (Dedd), transcript variant 2, mRNA [NM_011615]
A_55_P1992655	15185	2.31734e-05	Hdac6	0.986343	Mus musculus histone deacetylase 6 (Hdac6), transcript variant 1, mRNA [NM_010413]
A_66_P110490	78929	2.03192e-05	Polr3h	0.986158	Mus musculus polymerase (RNA) III (DNA directed) polypeptide H (Polr3h), mRNA [NM_030229]
A_55_P1970775	433759	1.40234e-07	Hdac1	0.98593	Mus musculus histone deacetylase 1 (Hdac1), mRNA [NM_008228]
A_55_P1995135	69743	0.0789083	Casz1	0.985573	Mus musculus castor zinc finger 1 (Casz1), transcript variant 2, mRNA [NM_027195]
A_52_P256817	22775	0.00469783	Zik1	0.983181	Mus musculus zinc finger protein interacting with K protein 1 (Zik1), mRNA [NM_009577]
A_51_P357207	100515	2.91177e-06	Zfp518b	0.982924	Mus musculus zinc finger protein 518B (Zfp518b), transcript variant 1, mRNA [NM_001081144]
A_51_P477456	78893	1.46707e-07	Cnot10	0.981704	Mus musculus CCR4-NOT transcription complex, subunit 10 (Cnot10), mRNA [NM_153585]
A_55_P1976764	26939	3.01624e-05	Polr3e	0.981663	Mus musculus polymerase (RNA) III (DNA directed) polypeptide E (Polr3e), transcript variant 1, mRNA [NM_025298]
A_52_P598300	68705	5.74429e-06	Gtf2f2	0.98158	Mus musculus general transcription factor IIF, polypeptide 2 (Gtf2f2), mRNA [NM_026816]
A_51_P465772	56505	3.2134e-07	Ruvbl1	0.980969	Mus musculus RuvB-like protein 1 (Ruvbl1), mRNA [NM_019685]
A_55_P2022845	12995	0.000136573	Csnk2a1	0.980337	Mus musculus casein kinase 2, alpha 1 polypeptide (Csnk2a1), mRNA [NM_007788]
A_55_P2024948	15416	0.0043765	Hoxb8	0.976206	Mus musculus homeobox B8 (Hoxb8), mRNA [NM_010461]
A_65_P08022	15387	0.00248736	Hnrnpk	0.975806	heterogeneous nuclear ribonucleoprotein K [Source:MGI Symbol;Acc:MGI:99894] [ENSMUST00000176359]
A_52_P313080	15384	7.09149e-07	Hnrnpab	0.973966	Mus musculus heterogeneous nuclear ribonucleoprotein A/B (Hnrnpab), transcript variant 2, mRNA [NM_010448]
A_52_P385594	21350	0.0299474	Tal2	0.973688	Mus musculus T cell acute lymphocytic leukemia 2 (Tal2), mRNA [NM_009317]
A_65_P18858	218490	0.000125249	Btf3	0.972903	Mus musculus basic transcription factor 3 (Btf3), transcript variant 1, mRNA [NM_145455]
A_55_P2075278	71131	0.000603495	Zfp689	0.971045	Mus musculus zinc finger protein 689 (Zfp689), mRNA [NM_175163]
A_55_P2058923	66138	5.36482e-07	Wbscr22	0.97098	Mus musculus Williams Beuren syndrome chromosome region 22 (Wbscr22), mRNA [NM_025375]
A_55_P1975354	21423	0.000559447	Tcf3	0.970487	Mus musculus transcription factor 3 (Tcf3), transcript variant 7, mRNA [NM_001164153]
A_51_P448203	12785	0.00411876	Cnbp	0.970463	Mus musculus cellular nucleic acid binding protein (Cnbp), transcript variant 1, mRNA [NM_013493]
A_52_P207614	13000	4.31983e-05	Csnk2a2	0.968604	Mus musculus 18-day embryo whole body cDNA, RIKEN full-length enriched library, clone:1110035J23 product:unclassifiable, full insert sequence. [AK004115]
A_55_P2027594	209361	5.01843e-05	Taf3	0.967176	Mus musculus TAF3 RNA polymerase II, TATA box binding protein (TBP)-associated factor (Taf3), mRNA [NM_027748]
A_55_P2030060	77035	0.000171257	Kdm8	0.964603	Mus musculus lysine (K)-specific demethylase 8 (Kdm8), mRNA [NM_029842]
A_51_P387220	104721	2.94762e-05	Ddx1	0.964287	Mus musculus DEAD (Asp-Glu-Ala-Asp) box polypeptide 1 (Ddx1), mRNA [NM_134040]
A_51_P121228	75452	0.000179027	Ascc2	0.95995	Mus musculus activating signal cointegrator 1 complex subunit 2 (Ascc2), mRNA [NM_029291]
A_55_P2283207	17188	0.0694733	Maz	0.958155	Mus musculus MYC-associated zinc finger protein (purine-binding transcription factor) (Maz), mRNA [NM_010772]
A_52_P271155	67440	3.5068e-06	Mtpap	0.957573	Mus musculus mitochondrial poly(A) polymerase (Mtpap), nuclear gene encoding mitochondrial protein, mRNA [NM_026157]
A_55_P1972590	228839	0.00812341	Tgif2	0.955367	Mus musculus TGFB-induced factor homeobox 2 (Tgif2), mRNA [NM_173396]
A_51_P513785	13018	1.03965e-06	Ctcf	0.953199	Mus musculus CCCTC-binding factor (Ctcf), mRNA [NM_181322]
A_52_P632191	74164	1.0335e-05	Nfx1	0.946769	Mus musculus nuclear transcription factor, X-box binding 1 (Nfx1), mRNA [NM_023739]
A_55_P1971828	12995	0.00242419	Csnk2a1	0.946346	Mus musculus casein kinase 2, alpha 1 polypeptide (Csnk2a1), mRNA [NM_007788]
A_51_P168630	16596	0.0147148	Klf1	0.940607	Mus musculus Kruppel-like factor 1 (erythroid) (Klf1), mRNA [NM_010635]
A_55_P2028977	21411	0.000113952	Tcf20	0.940312	Mus musculus transcription factor 20 (Tcf20), transcript variant 2, mRNA [NM_013836]
A_51_P403636	17131	0.0102044	Smad7	0.934982	Mus musculus SMAD family member 7 (Smad7), mRNA [NM_001042660]
A_55_P2027822	75565	0.0029718	Ccdc101	0.933866	Mus musculus coiled-coil domain containing 101 (Ccdc101), mRNA [NM_029339]
A_55_P2103756	58180	0.00582041	Hic2	0.933216	Mus musculus hypermethylated in cancer 2 (Hic2), mRNA [NM_178922]
A_51_P282268	75627	0.000437621	Snapc1	0.932308	Mus musculus small nuclear RNA activating complex, polypeptide 1 (Snapc1), mRNA [NM_178392]
A_55_P2123987	56380	0.00235197	Arid3b	0.930371	Mus musculus AT rich interactive domain 3B (BRIGHT-like) (Arid3b), mRNA [NM_019689]
A_55_P2044257	12916	0.000865028	Crem	0.93005	Mus musculus cAMP responsive element modulator (Crem), transcript variant 7, mRNA [NM_001110851]
A_51_P215540	19822	1.39541e-05	Rnf4	0.929587	Mus musculus ring finger protein 4 (Rnf4), mRNA [NM_011278]
A_55_P2093543	227644	0.000178166	Snapc4	0.928517	Mus musculus small nuclear RNA activating complex, polypeptide 4 (Snapc4), transcript variant 1, mRNA [NM_172339]
A_55_P2060672	15400	0.0225912	Hoxa3	0.927536	Mus musculus homeobox A3 (Hoxa3), mRNA [NM_010452]
A_55_P2026109	68925	0.000117532	Rpap1	0.923799	Mus musculus RNA polymerase II associated protein 1 (Rpap1), transcript variant 1, mRNA [NM_177294]
A_65_P03606	231571	0.0392158	Rpap2	0.920907	Mus musculus RNA polymerase II associated protein 2 (Rpap2), transcript variant 3, mRNA [NM_001163462]
A_52_P462350	13486	0.0024679	Dr1	0.918779	Mus musculus down-regulator of transcription 1 (Dr1), mRNA [NM_026106]
A_55_P2070441	83395	0.0166636	Sp6	0.918608	Mus musculus trans-acting transcription factor 6 (Sp6), mRNA [NM_031183]
A_55_P2123993	56380	0.000509906	Arid3b	0.917911	Mus musculus AT rich interactive domain 3B (BRIGHT-like) (Arid3b), mRNA [NM_019689]
A_51_P330133	66645	1.38971e-05	Pspc1	0.917444	Mus musculus paraspeckle protein 1 (Pspc1), mRNA [NM_025682]
A_55_P2044982	72723	0.00125915	Zfp74	0.914371	Mus musculus zinc finger protein 74 (Zfp74), mRNA [NM_178384]
A_55_P2086536	224902	0.00012889	Safb2	0.91362	Mus musculus scaffold attachment factor B2 (Safb2), mRNA [NM_001029979]
A_52_P494372	80292	0.056236	Zxdc	0.909869	Mus musculus ZXD family zinc finger C (Zxdc), transcript variant 2, mRNA [NM_173002]
A_55_P1977649	15437	0.0427457	Hoxd8	0.908962	Mus musculus homeobox D8 (Hoxd8), mRNA [NM_008276]
A_55_P1989916	231506	0.000258389	Lin54	0.907905	Mus musculus lin-54 homolog (C. elegans) (Lin54), transcript variant 1, mRNA [NM_001115010]
A_52_P98232	15260	0.000154685	Hira	0.904816	Mus musculus histone cell cycle regulation defective homolog A (S. cerevisiae) (Hira), mRNA [NM_010435]
A_66_P116265	21665	1.38457e-05	Tdg	0.902468	Mus musculus thymine DNA glycosylase (Tdg), transcript variant 2, mRNA [NM_172552]
A_51_P170619	71990	5.79714e-05	Ddx54	0.901738	Mus musculus DEAD (Asp-Glu-Ala-Asp) box polypeptide 54 (Ddx54), mRNA [NM_028041]
A_55_P2054739	74414	0.000625053	Polr3c	0.898472	Mus musculus polymerase (RNA) III (DNA directed) polypeptide C (Polr3c), mRNA [NM_028925]
A_55_P2035439	22294	0.000367096	Uxt	0.893219	Mus musculus ubiquitously expressed transcript (Uxt), mRNA [NM_013840]
A_55_P2143724	21416	0.0159546	Tcf7l2	0.892827	Mus musculus transcription factor 7 like 2, T cell specific, HMG box (Tcf7l2), transcript variant 7, mRNA [NM_001142923]
A_55_P2066081	99890	0.000557688	Prmt6	0.891567	Mus musculus protein arginine N-methyltransferase 6 (Prmt6), mRNA [NM_178891]
A_55_P1968153	22658	0.000429649	Pcgf2	0.890445	Mus musculus polycomb group ring finger 2 (Pcgf2), transcript variant 1, mRNA [NM_009545]
A_55_P2008136	22083	0.00706096	Ctr9	0.889878	Mus musculus Ctr9, Paf1/RNA polymerase II complex component, homolog (S. cerevisiae) (Ctr9), mRNA [NM_009431]
A_52_P637353	71834	0.00234185	Zbtb43	0.88587	Mus musculus zinc finger and BTB domain containing 43 (Zbtb43), transcript variant 1, mRNA [NM_027947]
A_52_P110291	268448	9.28342e-06	Phf12	0.884645	Mus musculus PHD finger protein 12 (Phf12), mRNA [NM_174852]
A_55_P1986406	71990	0.000418619	Ddx54	0.882998	Mus musculus DEAD (Asp-Glu-Ala-Asp) box polypeptide 54 (Ddx54), mRNA [NM_028041]
A_55_P2014259	330502	9.75277e-06	Zfp82	0.879455	Mus musculus zinc finger protein 82 (Zfp82), transcript variant 1, mRNA [NM_177889]
A_55_P2021055	54351	0.000223535	Elp5	0.878606	Mus musculus unknown protein mRNA, complete cds. [AF004107]
A_52_P194971	15415	0.069015	Hoxb7	0.87786	Mus musculus homeobox B7 (Hoxb7), mRNA [NM_010460]
A_55_P2077746	75339	0.0707556	Mphosph8	0.875135	Mus musculus M-phase phosphoprotein 8 (Mphosph8), mRNA [NM_023773]
A_55_P2116917	69890	0.000807864	Zfp219	0.873728	Mus musculus zinc finger protein 219 (Zfp219), transcript variant 2, mRNA [NM_001253694]
A_55_P2022241	22255	0.08106	Uncx	0.872313	Mus musculus UNC homeobox (Uncx), mRNA [NM_013702]
A_51_P106455	11614	3.45324e-12	Nr0b1	0.87179	Mus musculus nuclear receptor subfamily 0, group B, member 1 (Nr0b1), mRNA [NM_007430]
A_51_P375754	209448	0.00260174	Hoxc10	0.870092	Mus musculus homeobox C10 (Hoxc10), mRNA [NM_010462]
A_52_P410636	22062	0.00758104	Trp73	0.868203	Mus musculus transformation related protein 73 (Trp73), transcript variant 1, mRNA [NM_011642]
A_51_P366024	13872	0.000196681	Ercc3	0.862456	Mus musculus excision repair cross-complementing rodent repair deficiency, complementation group 3 (Ercc3), mRNA [NM_133658]
A_51_P496309	71137	0.000609284	Rfx4	0.86147	Mus musculus regulatory factor X, 4 (influences HLA class II expression) (Rfx4), transcript variant 1, mRNA [NM_001024918]
A_55_P2033521	69792	0.000630442	Med6	0.860126	Mus musculus mediator of RNA polymerase II transcription, subunit 6 homolog (yeast) (Med6), mRNA [NM_027213]
A_55_P1969845	72416	4.40001e-05	Lrpprc	0.858733	Mus musculus leucine-rich PPR-motif containing (Lrpprc), mRNA [NM_028233]
A_55_P2107854	15387	0.00609635	Hnrnpk	0.854584	Mus musculus heterogeneous nuclear ribonucleoprotein K (Hnrnpk), mRNA [NM_025279]
A_65_P08521	20833	0.0167871	Ssrp1	0.854386	Mus musculus structure specific recognition protein 1 (Ssrp1), transcript variant 2, mRNA [NM_001136081]
A_51_P378558	231571	7.16178e-05	Rpap2	0.851152	Mus musculus RNA polymerase II associated protein 2 (Rpap2), transcript variant 1, mRNA [NM_144911]
A_55_P2043434	234776	0.0008334	Atmin	0.848369	Mus musculus ATM interactor (Atmin), mRNA [NM_177700]
A_55_P2044967	72723	0.0171145	Zfp74	0.842969	Mus musculus zinc finger protein 74, mRNA (cDNA clone IMAGE:3470616). [BC034883]
A_55_P2042818	67778	0.000240975	Zfp639	0.836205	Mus musculus zinc finger protein 639 (Zfp639), transcript variant 1, mRNA [NM_144519]
A_51_P501364	57765	0.022559	Tbx21	0.833665	Mus musculus T-box 21 (Tbx21), mRNA [NM_019507]
A_55_P2030126	69714	0.0162454	Tfpt	0.829901	Mus musculus TCF3 (E2A) fusion partner (Tfpt), mRNA [NM_023524]
A_55_P2042396	72041	0.0101322	Alkbh4	0.827438	Mus musculus alkB, alkylation repair homolog 4 (E. coli) (Alkbh4), mRNA [NM_028070]
A_51_P236324	74197	5.13029e-08	Gtf2e1	0.817426	Mus musculus general transcription factor II E, polypeptide 1 (alpha subunit) (Gtf2e1), mRNA [NM_028812]
A_51_P329356	66405	4.06935e-05	Mcts2	0.816788	Mus musculus malignant T cell amplified sequence 2 (Mcts2), mRNA [NM_025543]
A_51_P397768	12995	0.00329818	Csnk2a1	0.813188	Mus musculus casein kinase 2, alpha 1 polypeptide (Csnk2a1), mRNA [NM_007788]
A_52_P114810	20585	0.037145	Hltf	0.812755	Mus musculus helicase-like transcription factor (Hltf), transcript variant 2, mRNA [NM_144959]
A_55_P2175550	11909	0.00845935	Atf2	0.812009	Mus musculus activating transcription factor 2 (Atf2), transcript variant 1, mRNA [NM_001025093]
A_55_P1998406	66075	0.000969399	Chchd3	0.80717	Mus musculus 1 cell embryo 1 cell cDNA, RIKEN full-length enriched library, clone:I0C0011N18 product:coiled-coil-helix-coiled-coil-helix domain containing 3, full insert sequence. [AK145337]
A_66_P102299	69090	0.00584888	Ascc1	0.807065	Mus musculus activating signal cointegrator 1 complex subunit 1 (Ascc1), transcript variant 2, mRNA [NM_026937]
A_55_P2003966	56353	0.000620762	Rybp	0.806839	Mus musculus RING1 and YY1 binding protein (Rybp), mRNA [NM_019743]
A_55_P2129068	235132	0.00160259	Zbtb44	0.804497	Mus musculus zinc finger and BTB domain containing 44 (Zbtb44), transcript variant a, mRNA [NM_001115130]
A_51_P399960	70427	0.0159344	Mier2	0.80004	Mus musculus mesoderm induction early response 1, family member 2 (Mier2), mRNA [NM_027422]
A_55_P2209912	18986	0.00602139	Pou2f1	0.799846	Mus musculus POU domain, class 2, transcription factor 1 (Pou2f1), transcript variant 3, mRNA [NM_198933]
A_55_P2022840	12995	0.000530284	Csnk2a1	0.798004	Mus musculus casein kinase 2, alpha 1 polypeptide (Csnk2a1), mRNA [NM_007788]
A_51_P183630	71458	0.00128266	Bcor	0.798001	Mus musculus BCL6 interacting corepressor (Bcor), transcript variant a, mRNA [NM_029510]
A_52_P484838	19727	0.00201096	Rfxank	0.795268	Mus musculus regulatory factor X-associated ankyrin-containing protein (Rfxank), transcript variant 1, mRNA [NM_011266]
A_55_P2080542	245688	0.0099533	Rbbp7	0.793104	Mus musculus retinoblastoma binding protein 7 (Rbbp7), mRNA [NM_009031]
A_51_P239113	22694	0.00316586	Zfp35	0.791631	Mus musculus zinc finger protein 35 (Zfp35), mRNA [NM_011755]
A_55_P2065455	11634	0.0266479	Aire	0.788807	Mus musculus autoimmune regulator (autoimmune polyendocrinopathy candidiasis ectodermal dystrophy) (Aire), transcript variant 1, mRNA [NM_009646]
A_55_P2128032	15500	3.24329e-06	Hsf2	0.787989	Mus musculus heat shock factor 2 (Hsf2), mRNA [NM_008297]
A_55_P2147591	68975	0.000253719	Med27	0.785791	Mus musculus mediator complex subunit 27 (Med27), mRNA [NM_026896]
A_55_P2159860	238693	0.0202199	Zfp58	0.784774	Mus musculus zinc finger protein 58 (Zfp58), mRNA [NM_001007575]
A_55_P1986902	70208	0.000400477	Med23	0.783353	Mus musculus mediator complex subunit 23 (Med23), transcript variant 1, mRNA [NM_001166416]
A_52_P236705	170765	0.0189367	Ripply3	0.777243	Mus musculus ripply3 homolog (zebrafish) (Ripply3), mRNA [NM_133229]
A_51_P156263	69752	9.86028e-06	Zfp511	0.770458	Mus musculus zinc finger protein 511 (Zfp511), mRNA [NM_027201]
A_55_P2168588	107951	0.00885292	Cdk9	0.765236	Mus musculus cyclin-dependent kinase 9 (CDC2-related kinase) (Cdk9), mRNA [NM_130860]
A_51_P370341	100090	0.0174372	Zbtb48	0.764661	Mus musculus zinc finger and BTB domain containing 48 (Zbtb48), mRNA [NM_133879]
A_51_P193863	269252	0.0055577	Gtf3c4	0.759232	Mus musculus general transcription factor IIIC, polypeptide 4 (Gtf3c4), transcript variant 1, mRNA [NM_172977]
A_51_P307325	19646	4.3475e-07	Rbbp4	0.756512	Mus musculus retinoblastoma binding protein 4 (Rbbp4), mRNA [NM_009030]
A_55_P2072228	107951	5.61741e-05	Cdk9	0.754828	Mus musculus cyclin-dependent kinase 9 (CDC2-related kinase) (Cdk9), mRNA [NM_130860]
A_55_P2081373	230587	0.00833711	Glis1	0.753675	Mus musculus GLIS family zinc finger 1 (Glis1), mRNA [NM_147221]
A_51_P146970	226049	0.0399332	Dmrt2	0.753165	Mus musculus doublesex and mab-3 related transcription factor 2 (Dmrt2), mRNA [NM_145831]
A_52_P465971	240590	0.0533544	Dmrt3	0.748426	Mus musculus doublesex and mab-3 related transcription factor 3 (Dmrt3), mRNA [NM_177360]
A_52_P104107	22694	0.0073809	Zfp35	0.747209	Mus musculus zinc finger protein 35 (Zfp35), mRNA [NM_011755]
A_55_P1962274	12455	0.00294924	Ccnt1	0.746139	Mus musculus cyclin T1 (Ccnt1), mRNA [NM_009833]
A_51_P161874	69790	1.43305e-05	Med30	0.744451	Mus musculus mediator complex subunit 30 (Med30), mRNA [NM_027212]
A_55_P1954258	268469	1.5562e-05	Zfp652	0.74111	Mus musculus zinc finger protein 652 (Zfp652), mRNA [NM_201609]
A_52_P512329	69890	5.22299e-06	Zfp219	0.74099	Mus musculus zinc finger protein 219 (Zfp219), transcript variant 1, mRNA [NM_027248]
A_55_P2016316	24128	0.000163128	Xrn2	0.734653	Mus musculus 5'-3' exoribonuclease 2 (Xrn2), mRNA [NM_011917]
A_51_P266958	18171	0.0716149	Nr1i2	0.728584	Mus musculus nuclear receptor subfamily 1, group I, member 2 (Nr1i2), transcript variant 1, mRNA [NM_010936]
A_52_P464437	27223	1.20093e-05	Trp53bp1	0.727298	Mus musculus transformation related protein 53 binding protein 1 (Trp53bp1), mRNA [NM_013735]
A_55_P2141167	75079	0.0169337	Zbtb49	0.722837	Mus musculus 9.5 days embryo parthenogenote cDNA, RIKEN full-length enriched library, clone:B130018C03 product:weakly similar to HRG22 (FRAGMENT) [Homo sapiens], full insert sequence. [AK044991]
A_66_P107585	319944	2.56208e-05	Taf2	0.721256	Mus musculus TAF2 RNA polymerase II, TATA box binding protein (TBP)-associated factor (Taf2), mRNA [NM_001081288]
A_55_P1977548	26413	0.000547177	Mapk1	0.719868	Mus musculus mitogen-activated protein kinase 1 (Mapk1), transcript variant 1, mRNA [NM_011949]
A_55_P2032703	20371	0.056808	Foxp3	0.719393	Mus musculus forkhead box P3 (Foxp3), transcript variant 1, mRNA [NM_001199347]
A_55_P1994648	66656	0.00380113	Eef1d	0.718445	Mus musculus eukaryotic translation elongation factor 1 delta (guanine nucleotide exchange protein) (Eef1d), transcript variant 1, mRNA [NM_029663]
A_55_P2044045	22608	2.32234e-06	Ybx1	0.718203	Mus musculus Y box protein 1 (Ybx1), mRNA [NM_011732]
A_51_P378825	56249	0.000195216	Actr8	0.716527	Mus musculus ARP8 actin-related protein 8 (Actr8), mRNA [NM_027493]
A_51_P231630	22685	0.000197173	Zfp239	0.714538	Mus musculus zinc finger protein 239 (Zfp239), transcript variant 1, mRNA [NM_001001792]
A_55_P2012056	20664	0.089102	Sox1	0.713184	Mus musculus SRY-box containing gene 1 (Sox1), mRNA [NM_009233]
A_51_P202014	66464	0.000242971	Taf12	0.710168	Mus musculus TAF12 RNA polymerase II, TATA box binding protein (TBP)-associated factor (Taf12), mRNA [NM_025579]
A_55_P2154690	20586	0.0227941	Smarca4	0.710119	Mus musculus SWI/SNF related, matrix associated, actin dependent regulator of chromatin, subfamily a, member 4 (Smarca4), transcript variant 3, mRNA [NM_001174079]
A_55_P2072543	20467	0.0100563	Sin3b	0.706169	Mus musculus transcriptional regulator, SIN3B (yeast) (Sin3b), transcript variant 1, mRNA [NM_009188]
A_51_P260639	74195	8.47423e-07	Elp3	0.700765	Mus musculus elongator acetyltransferase complex subunit 3 (Elp3), transcript variant 2, mRNA [NM_028811]
A_55_P2036633	20833	5.54665e-05	Ssrp1	0.69996	Mus musculus structure specific recognition protein 1 (Ssrp1), transcript variant 2, mRNA [NM_001136081]
A_51_P172842	381379	0.00503108	Med19	0.697928	Mus musculus mediator of RNA polymerase II transcription, subunit 19 homolog (yeast) (Med19), mRNA [NM_025885]
A_55_P2020148	22685	0.0551042	Zfp239	0.695979	Mus musculus zinc finger protein 239 (Zfp239), transcript variant 1, mRNA [NM_001001792]
A_55_P2077278	550619	0.00337059	Arid3c	0.694197	Mus musculus AT rich interactive domain 3C (BRIGHT-like) (Arid3c), transcript variant 1, mRNA [NM_001017362]
A_52_P565165	330361	0.0041347	Gcfc2	0.692322	Mus musculus GC-rich sequence DNA binding factor 2 (Gcfc2), mRNA [NM_177884]
A_55_P2184429	18021	0.00953601	Nfatc3	0.691035	Mus musculus nuclear factor of activated T-cells c3 isoform IB-Xa (Nfatc3) mRNA, complete cds, alternatively spliced. [EU887629]
A_51_P496400	192191	0.00982265	Med9	0.684277	Mus musculus mediator of RNA polymerase II transcription, subunit 9 homolog (yeast) (Med9), mRNA [NM_138675]
A_51_P480881	59016	0.000484823	Thap11	0.683612	Mus musculus THAP domain containing 11 (Thap11), mRNA [NM_021513]
A_66_P129795	52713	0.00309866	Ccdc59	0.676095	Mus musculus coiled-coil domain containing 59 (Ccdc59), mRNA [NM_025602]
A_55_P1975396	20589	0.000312207	Ighmbp2	0.674112	Mus musculus immunoglobulin mu binding protein 2 (Ighmbp2), mRNA [NM_009212]
A_55_P1996998	20020	0.0128988	Polr2a	0.673564	Mus musculus polymerase (RNA) II (DNA directed) polypeptide A (Polr2a), mRNA [NM_009089]
A_52_P653966	54343	0.00198245	Atf7ip	0.670192	Mus musculus activating transcription factor 7 interacting protein (Atf7ip), mRNA [NM_019426]
A_55_P2026790	321006	0.0942571	Vprbp	0.670156	Mus musculus Vpr (HIV-1) binding protein (Vprbp), mRNA [NM_001015507]
A_51_P206134	100182	0.00898048	Akna	0.668684	Mus musculus AT-hook transcription factor (Akna), mRNA [NM_001045514]
A_51_P184197	83796	0.00256573	Smarcd2	0.663062	Mus musculus SWI/SNF related, matrix associated, actin dependent regulator of chromatin, subfamily d, member 2 (Smarcd2), transcript variant 2, mRNA [NM_031878]
A_55_P1964359	69125	3.63643e-05	Cnot8	0.662643	Mus musculus CCR4-NOT transcription complex, subunit 8 (Cnot8), mRNA [NM_026949]
A_52_P467140	56463	0.0445227	Snd1	0.661393	Mus musculus staphylococcal nuclease and tudor domain containing 1 (Snd1), mRNA [NM_019776]
A_55_P2139625	235459	5.25298e-05	Gtf2a2	0.657245	Mus musculus general transcription factor II A, 2 (Gtf2a2), mRNA [NM_001039519]
A_52_P523480	19724	0.00373388	Rfx1	0.655569	Mus musculus regulatory factor X, 1 (influences HLA class II expression) (Rfx1), mRNA [NM_009055]
A_51_P307644	66596	0.00211754	Gtf3a	0.654877	Mus musculus general transcription factor III A (Gtf3a), mRNA [NM_025652]
A_55_P2112589	22294	0.00857282	Uxt	0.648556	Mus musculus ubiquitously expressed transcript, mRNA (cDNA clone MGC:103387 IMAGE:30290324), complete cds. [BC082294]
A_55_P2135383	225895	0.0508316	Taf6l	0.64476	Mus musculus TAF6-like RNA polymerase II, p300/CBP-associated factor (PCAF)-associated factor (Taf6l), transcript variant 2, mRNA [NM_001177798]
A_55_P2324712	50796	0.0211528	Dmrt1	0.643312	Mus musculus doublesex and mab-3 related transcription factor 1 (Dmrt1), mRNA [NM_015826]
A_66_P103818	13712	0.00581428	Elk1	0.642544	Mus musculus ELK1, member of ETS oncogene family (Elk1), mRNA [NM_007922]
A_52_P594049	109275	0.0016098	Actr5	0.636369	Mus musculus ARP5 actin-related protein 5 (Actr5), mRNA [NM_175419]
A_55_P2070254	54633	0.00707298	Pqbp1	0.632215	Mus musculus polyglutamine binding protein 1 (Pqbp1), transcript variant 1, mRNA [NM_019478]
A_55_P2037902	67382	6.57039e-05	Brd3	0.630449	Mus musculus bromodomain containing 3 (Brd3), transcript variant 3, mRNA [NM_023336]
A_51_P428781	80720	0.0667038	Pbx4	0.629109	Mus musculus pre B cell leukemia homeobox 4 (Pbx4), mRNA [NM_001024954]
A_55_P2070241	50907	0.00548547	Preb	0.628225	Mus musculus prolactin regulatory element binding (Preb), mRNA [NM_016703]
A_55_P2113905	213011	0.0886296	Zfp583	0.616673	Mus musculus zinc finger protein 583 (Zfp583), mRNA [NM_001033249]
A_52_P652104	67382	0.00117436	Brd3	0.614636	Mus musculus bromodomain containing 3 (Brd3), transcript variant 3, mRNA [NM_023336]
A_52_P481686	101543	0.000985931	Wtip	0.614435	Mus musculus WT1-interacting protein (Wtip), mRNA [NM_207212]
A_55_P1990879	53325	0.00622305	Banp	0.612115	Mus musculus BTG3 associated nuclear protein (Banp), transcript variant 2, mRNA [NM_016812]
A_52_P583458	13557	0.00552942	E2f3	0.609541	Mus musculus E2F transcription factor 3 (E2f3), mRNA [NM_010093]
A_55_P1968188	218490	0.000615078	Btf3	0.609067	Mus musculus basic transcription factor 3 (Btf3), transcript variant 1, mRNA [NM_145455]
A_51_P436342	15413	0.0531237	Hoxb5	0.607963	Mus musculus homeobox B5 (Hoxb5), mRNA [NM_008268]
A_55_P1967720	69920	0.00294805	Polr2i	0.607558	Mus musculus polymerase (RNA) II (DNA directed) polypeptide I (Polr2i), mRNA [NM_027259]
A_55_P1972923	20018	0.00568581	Polr1d	0.606386	Mus musculus polymerase (RNA) I polypeptide D (Polr1d), transcript variant 2, mRNA [NM_181730]
A_55_P2100895	11863	0.00501816	Arnt	0.606016	Mus musculus aryl hydrocarbon receptor nuclear translocator (Arnt), transcript variant 1, mRNA [NM_001037737]
A_55_P1975405	56531	0.000492712	Ylpm1	0.605066	Mus musculus YLP motif containing 1 (Ylpm1), mRNA [NM_178363]
A_55_P2107745	22632	0.000192278	Yy1	0.603211	Mus musculus YY1 transcription factor (Yy1), mRNA [NM_009537]
A_55_P1997898	21425	0.0370785	Tfeb	0.602048	Mus musculus transcription factor EB (Tfeb), transcript variant 2, mRNA [NM_001161722]
A_55_P2110435	269585	0.0634212	Zscan20	0.599643	Mus musculus zinc finger and SCAN domains 20 (Zscan20), mRNA [NM_177758]
A_51_P400773	15193	0.000263238	Hdgfrp2	0.59448	Mus musculus hepatoma-derived growth factor, related protein 2 (Hdgfrp2), mRNA [NM_008233]
A_55_P2163837	26896	0.00244993	Med14	0.591882	Mus musculus mediator complex subunit 14 (Med14), transcript variant 2, mRNA [NM_012005]
A_55_P2018387	268417	0.00510508	Zkscan17	0.588389	Mus musculus zinc finger with KRAB and SCAN domains 17 (Zkscan17), transcript variant 1, mRNA [NM_172941]
A_55_P1994907	75826	0.0123713	Senp2	0.586376	Mus musculus SUMO/sentrin specific peptidase 2 (Senp2), transcript variant 1, mRNA [NM_029457]
A_55_P2141172	75079	0.0116419	Zbtb49	0.58606	Mus musculus zinc finger and BTB domain containing 49 (Zbtb49), mRNA [NM_029162]
A_55_P1959738	69752	0.00038798	Zfp511	0.58461	Mus musculus zinc finger protein 511 (Zfp511), mRNA [NM_027201]
A_55_P2024095	19014	7.57971e-05	Med1	0.582829	Mus musculus mediator complex subunit 1 (Med1), transcript variant 3, mRNA [NM_001080118]
A_52_P650108	19777	0.00268773	Uri1	0.581831	Mus musculus URI1, prefoldin-like chaperone (Uri1), mRNA [NM_011274]
A_55_P2074473	98053	0.00170301	Gtf2f1	0.577326	Mus musculus general transcription factor IIF, polypeptide 1 (Gtf2f1), mRNA [NM_133801]
A_55_P2016237	15111	0.0227366	Hand2	0.574081	Mus musculus heart and neural crest derivatives expressed transcript 2 (Hand2), mRNA [NM_010402]
A_55_P2018989	13713	0.0242661	Elk3	0.573623	Mus musculus ELK3, member of ETS oncogene family (Elk3), transcript variant 1, mRNA [NM_013508]
A_55_P1985273	30937	0.0399587	Lmcd1	0.572997	Mus musculus LIM and cysteine-rich domains 1 (Lmcd1), mRNA [NM_144799]
A_55_P2100025	232878	0.00217631	Zscan22	0.568178	Mus musculus zinc finger and SCAN domain containing 22 (Zscan22), mRNA [NM_001001447]
A_55_P2095365	70088	0.00080607	Meaf6	0.565545	Mus musculus MYST/Esa1-associated factor 6 (Meaf6), mRNA [NM_027310]
A_55_P2176332	11634	0.033049	Aire	0.564357	Mus musculus autoimmune regulator (autoimmune polyendocrinopathy candidiasis ectodermal dystrophy) (Aire), transcript variant 12, mRNA [NM_001271559]
A_66_P102049	22640	0.0100958	Zfp1	0.56125	Mus musculus zinc finger protein 1 (Zfp1), transcript variant 2, mRNA [NM_011742]
A_52_P561671	17701	0.0830307	Msx1	0.560413	Mus musculus homeobox, msh-like 1 (Msx1), mRNA [NM_010835]
A_55_P1997951	72459	0.0486246	Htatsf1	0.559319	Mus musculus HIV TAT specific factor 1 (Htatsf1), transcript variant 1, mRNA [NM_028242]
A_55_P2018559	21761	0.000721311	Morf4l1	0.555518	Mus musculus mortality factor 4 like 1 (Morf4l1), transcript variant 1, mRNA [NM_001039147]
A_52_P268287	668501	0.000616315	Zfp507	0.554289	Mus musculus zinc finger protein 507 (Zfp507), mRNA [NM_177739]
A_55_P1993054	101739	0.0274313	Psip1	0.54376	Mus musculus PC4 and SFRS1 interacting protein 1 (Psip1), mRNA [NM_133948]
A_52_P461807	71330	0.0960234	Rcbtb1	0.543643	Mus musculus regulator of chromosome condensation (RCC1) and BTB (POZ) domain containing protein 1 (Rcbtb1), mRNA [NM_027764]
A_52_P453884	56458	3.3043e-05	Foxo1	0.538803	Mus musculus forkhead box O1 (Foxo1), mRNA [NM_019739]
A_55_P2023441	77766	0.00222162	Elp4	0.534838	Mus musculus elongation protein 4 homolog (S. cerevisiae) (Elp4), mRNA [NM_023876]
A_55_P1972653	101206	0.00513979	Tada3	0.525961	Mus musculus transcriptional adaptor 3 (Tada3), mRNA [NM_133932]
A_55_P2168761	22668	1.36616e-05	Sf1	0.519145	Mus musculus splicing factor 1 (Sf1), transcript variant 1, mRNA [NM_001110791]
A_52_P390918	56404	0.000259842	Trip4	0.51847	Mus musculus thyroid hormone receptor interactor 4 (Trip4), transcript variant 1, mRNA [NM_019797]
A_55_P2146728	21408	0.0783732	Zfp354a	0.516319	Mus musculus zinc finger protein 354A (Zfp354a), mRNA [NM_009329]
A_55_P1967241	239719	0.0592059	Mkl2	0.515382	Mus musculus MKL/myocardin-like 2 (Mkl2), transcript variant 2, mRNA [NM_181860]
A_55_P1984837	69920	0.0139398	Polr2i	0.510326	polymerase (RNA) II (DNA directed) polypeptide I [Source:MGI Symbol;Acc:MGI:1917170] [ENSMUST00000150841]
A_51_P246727	208104	0.018077	Mlxip	0.507122	Mus musculus MLX interacting protein (Mlxip), transcript variant 2, mRNA [NM_133917]
A_51_P429983	20924	0.0315869	Supt5	0.502469	Mus musculus suppressor of Ty 5 (Supt5), mRNA [NM_013676]
A_51_P418420	13205	0.0897212	Ddx3x	0.497749	Mus musculus DEAD/H (Asp-Glu-Ala-Asp/His) box polypeptide 3, X-linked (Ddx3x), mRNA [NM_010028]
A_51_P141521	269003	0.00192684	Sap130	0.497472	Mus musculus Sin3A associated protein (Sap130), mRNA [NM_172965]
A_51_P278018	70160	0.00462835	Vps36	0.496498	Mus musculus vacuolar protein sorting 36 (yeast) (Vps36), mRNA [NM_027338]
A_52_P342620	207785	0.0105357	Csrnp2	0.495203	Mus musculus cysteine-serine-rich nuclear protein 2 (Csrnp2), mRNA [NM_153407]
A_55_P2405129	21375	0.0266421	Tbr1	0.490983	Mus musculus T-box brain gene 1 (Tbr1), mRNA [NM_009322]
A_55_P1960873	17192	0.0151214	Mbd3	0.490388	Mus musculus methyl-CpG binding domain protein 3 (Mbd3), mRNA [NM_013595]
A_51_P491095	74533	0.00237896	Gzf1	0.476532	Mus musculus GDNF-inducible zinc finger protein 1 (Gzf1), mRNA [NM_028986]
A_55_P1996643	20022	0.0122066	Polr2j	0.476311	Mus musculus polymerase (RNA) II (DNA directed) polypeptide J (Polr2j), mRNA [NM_011293]
A_55_P2160820	14237	0.0351747	Foxd4	0.473714	Mus musculus forkhead box D4 (Foxd4), mRNA [NM_008022]
A_55_P1980180	230908	0.00747376	Tardbp	0.472349	Mus musculus TAR DNA binding protein (Tardbp), transcript variant 1, mRNA [NM_145556]
A_55_P2134852	72068	0.0052389	Cnot2	0.469178	Mus musculus CCR4-NOT transcription complex, subunit 2 (Cnot2), transcript variant 1, mRNA [NM_001037846]
A_55_P1962479	77110	0.0722537	Gpbp1l1	0.4678	Mus musculus GC-rich promoter binding protein 1-like 1 (Gpbp1l1), mRNA [NM_029868]
A_55_P2079483	231044	0.0409135	Gbx1	0.467754	Mus musculus gastrulation brain homeobox 1 (Gbx1), mRNA [NM_015739]
A_66_P127255	71777	0.0021888	Ing3	0.46555	Mus musculus inhibitor of growth family, member 3 (Ing3), mRNA [NM_023626]
A_51_P373369	67381	2.81613e-05	Med4	0.463034	Mus musculus mediator of RNA polymerase II transcription, subunit 4 homolog (yeast) (Med4), mRNA [NM_026119]
A_51_P467268	17152	0.0115449	Mak	0.459408	Mus musculus male germ cell-associated kinase (Mak), transcript variant 2, mRNA [NM_008547]
A_55_P1971594	54633	0.00942644	Pqbp1	0.455539	Mus musculus polyglutamine binding protein 1 (Pqbp1), transcript variant 1, mRNA [NM_019478]
A_55_P2147842	100009600	0.0107484	Zglp1	0.4553	Mus musculus zinc finger, GATA-like protein 1 (Zglp1), mRNA [NM_001103168]
A_55_P2124831	114642	0.0187828	Brdt	0.454082	Mus musculus bromodomain, testis-specific (Brdt), transcript variant 2, mRNA [NM_001079873]
A_51_P152040	29813	0.0815743	Zfp385a	0.453323	Mus musculus zinc finger protein 385A (Zfp385a), mRNA [NM_013866]
A_55_P2174022	57261	0.0339264	Brd4	0.442986	Mus musculus bromodomain containing 4 (Brd4), transcript variant 2, mRNA [NM_198094]
A_55_P1953545	14312	0.00388869	Brd2	0.441318	Mus musculus bromodomain containing 2 (Brd2), transcript variant 2, mRNA [NM_001204973]
A_51_P206971	17420	0.0104341	Mnat1	0.440733	Mus musculus menage a trois 1 (Mnat1), mRNA [NM_008612]
A_66_P139167	224903	0.000876392	Safb	0.440173	Mus musculus scaffold attachment factor B (Safb), mRNA [NM_001163300]
A_55_P1993109	21343	0.000509064	Taf6	0.439736	Mus musculus TAF6 RNA polymerase II, TATA box binding protein (TBP)-associated factor (Taf6), mRNA [NM_009315]
A_55_P2155921	209462	0.0165147	Hace1	0.439286	Mus musculus HECT domain and ankyrin repeat containing, E3 ubiquitin protein ligase 1 (Hace1), mRNA [NM_172473]
A_55_P2049138	22755	0.0540705	Zfp93	0.438093	Mus musculus zinc finger protein 93 (Zfp93), mRNA [NM_009567]
A_51_P370286	23989	0.000972049	Med24	0.436911	Mus musculus mediator complex subunit 24 (Med24), mRNA [NM_011869]
A_55_P2275688	329559	0.00997674	Zfp335	0.434525	Mus musculus zinc finger protein 335 (Zfp335), mRNA [NM_199027]
A_55_P2046338	26416	0.0110741	Mapk14	0.434089	Mus musculus mitogen-activated protein kinase 14 (Mapk14), transcript variant 4, mRNA [NM_001168514]
A_55_P2083382	27681	0.00580853	Snf8	0.433519	Mus musculus SNF8, ESCRT-II complex subunit, homolog (S. cerevisiae) (Snf8), mRNA [NM_033568]
A_55_P2108763	20684	0.0220299	Sp100	0.425752	Mus musculus nuclear antigen Sp100 (Sp100), mRNA [NM_013673]
A_51_P394471	21423	0.00716088	Tcf3	0.422801	Mus musculus transcription factor 3 (Tcf3), transcript variant 8, mRNA [NM_011548]
A_55_P2020894	52679	0.0250832	E2f7	0.422745	Mus musculus E2F transcription factor 7 (E2f7), mRNA [NM_178609]
A_55_P2066409	14391	5.82303e-05	Gabpb1	0.414051	Mus musculus GA repeat binding protein, beta 1 (Gabpb1), transcript variant 4, mRNA [NM_001271467]
A_55_P2065394	93871	0.0829964	Brwd1	0.411591	Mus musculus bromodomain and WD repeat domain containing 1 (Brwd1), transcript variant 2, mRNA [NM_001103179]
A_51_P272250	27681	0.00211846	Snf8	0.402241	Mus musculus SNF8, ESCRT-II complex subunit, homolog (S. cerevisiae) (Snf8), mRNA [NM_033568]
A_55_P2025293	268996	0.000966182	Ss18	0.396707	Mus musculus synovial sarcoma translocation, Chromosome 18 (Ss18), transcript variant 1, mRNA [NM_009280]
A_55_P1984625	20588	0.000959094	Smarcc1	0.39603	Mus musculus 8 days embryo whole body cDNA, RIKEN full-length enriched library, clone:5730526N03 product:SWI/SNF related, matrix associated, actin dependent regulator of chromatin, subfamily c, member 1, full insert sequence. [AK133922]
A_51_P370163	22083	0.0921886	Ctr9	0.393983	Mus musculus Ctr9, Paf1/RNA polymerase II complex component, homolog (S. cerevisiae) (Ctr9), mRNA [NM_009431]
A_55_P2108334	28077	0.0105829	Med10	0.39254	Mus musculus mediator of RNA polymerase II transcription, subunit 10 homolog (NUT2, S. cerevisiae) (Med10), mRNA [NM_138596]
A_51_P202964	13000	0.0112591	Csnk2a2	0.390801	Mus musculus casein kinase 2, alpha prime polypeptide (Csnk2a2), mRNA [NM_009974]
A_51_P292943	13716	0.0091284	Ell	0.388855	Mus musculus elongation factor RNA polymerase II (Ell), mRNA [NM_007924]
A_55_P2080794	108143	0.00244532	Taf9	0.386949	Mus musculus TAF9 RNA polymerase II, TATA box binding protein (TBP)-associated factor (Taf9), transcript variant 3, mRNA [NM_001015889]
A_55_P2071486	20937	0.061403	Suv39h1	0.375192	Mus musculus suppressor of variegation 3-9 homolog 1 (Drosophila) (Suv39h1), mRNA [NM_011514]
A_55_P2319717	18988	0.016501	Pou2f3	0.364017	Mus musculus POU domain, class 2, transcription factor 3 (Pou2f3), mRNA [NM_011139]
A_55_P2105794	66317	0.011367	Wdr61	0.354364	Mus musculus WD repeat domain 61 (Wdr61), transcript variant 1, mRNA [NM_001025375]
A_55_P2084646	77771	0.0783371	Csrnp3	0.351587	Mus musculus cysteine-serine-rich nuclear protein 3 (Csrnp3), transcript variant 1, mRNA [NM_153409]
A_55_P2030204	20926	0.0196492	Supt6	0.348602	Mus musculus suppressor of Ty 6 (Supt6), mRNA [NM_009297]
A_52_P621567	21411	0.0455022	Tcf20	0.326292	Mus musculus transcription factor 20 (Tcf20), transcript variant 1, mRNA [NM_001114140]
A_55_P2016490	56531	0.00134634	Ylpm1	0.31627	Mus musculus YLP motif containing 1 (Ylpm1), mRNA [NM_178363]
A_51_P398833	226896	0.00410347	Tfap2d	0.28454	Mus musculus transcription factor AP-2, delta (Tfap2d), mRNA [NM_153154]
A_55_P1952676	235459	0.0178169	Gtf2a2	0.281423	Mus musculus general transcription factor II A, 2 (Gtf2a2), mRNA [NM_001039519]
A_55_P2109454	70239	0.0315822	Gtf3c5	0.276082	Mus musculus general transcription factor IIIC, polypeptide 5 (Gtf3c5), mRNA [NM_148928]
A_55_P2048202	268996	0.0984943	Ss18	0.265325	Mus musculus synovial sarcoma translocation, Chromosome 18 (Ss18), transcript variant 1, mRNA [NM_009280]
A_55_P2000077	18181	0.0156321	Nrf1	0.25456	Mus musculus nuclear respiratory factor 1 (Nrf1), transcript variant 1, mRNA [NM_001164226]
A_51_P120461	67014	3.54743e-06	Mina	0.194899	Mus musculus myc induced nuclear antigen (Mina), mRNA [NM_025910]
A_52_P402319	56771	0.018782	Med20	0.172474	Mus musculus mediator complex subunit 20 (Med20), mRNA [NM_020048]
A_51_P118763	226747	2.50109e-05	Ahctf1	0.171554	Mus musculus AT hook containing transcription factor 1 (Ahctf1), mRNA [NM_026375]
A_51_P461828	21374	1.08101e-05	Tbp	0.154351	Mus musculus TATA box binding protein (Tbp), mRNA [NM_013684]
A_51_P122238	56207	5.70694e-05	Uchl5	0.14287	Mus musculus ubiquitin carboxyl-terminal esterase L5 (Uchl5), transcript variant 1, mRNA [NM_019562]
A_51_P106144	22722	1.60686e-06	Zfp64	0.140272	Mus musculus zinc finger protein 64 (Zfp64), mRNA [NM_009564]
A_51_P112557	20016	1.2615e-05	Polr1c	0.133847	Mus musculus polymerase (RNA) I polypeptide C (Polr1c), mRNA [NM_009085]
A_51_P145322	18503	0.0075725	Pax1	0.075373	Mus musculus paired box gene 1 (Pax1), mRNA [NM_008780]
A_51_P100787	66354	0.017898	Snw1	0.0234335	Mus musculus SNW domain containing 1 (Snw1), mRNA [NM_025507]

## Sheet: ES and OS high
probe ID	entrez gene ID	ANOVA q-value	gene symbol	fold change (Log2)	definitaion
A_55_P2066116	12051	4.26802e-05	Bcl3	5.01216	Mus musculus B cell leukemia/lymphoma 3 (Bcl3), mRNA [NM_033601]
A_55_P2008437	12578	0.00560209	Cdkn2a	4.7889	Mus musculus cyclin-dependent kinase inhibitor 2A (Cdkn2a), transcript variant 1, mRNA [NM_009877]
A_55_P2009988	228775	0.000158951	Trib3	3.63581	Mus musculus tribbles homolog 3 (Drosophila) (Trib3), mRNA [NM_175093]
A_55_P2008438	12578	0.0389904	Cdkn2a	2.79084	Mus musculus cyclin-dependent kinase inhibitor 2A (Cdkn2a), transcript variant 1, mRNA [NM_009877]
A_55_P2097448	19663	6.10602e-09	Rbpms	2.57468	Mus musculus RNA binding protein gene with multiple splicing (Rbpms), transcript variant 3, mRNA [NM_001042675]
A_51_P507290	12224	0.00012873	Klf5	2.50616	Mus musculus Kruppel-like factor 5 (Klf5), mRNA [NM_009769]
A_55_P1959496	216161	7.21377e-06	Sbno2	2.48486	Mus musculus strawberry notch homolog 2 (Drosophila), mRNA (cDNA clone IMAGE:3376209), complete cds. [BC064113]
A_55_P2082203	217578	1.17844e-05	Baz1a	2.20917	Mus musculus bromodomain adjacent to zinc finger domain 1A (Baz1a), mRNA [NM_013815]
A_55_P2028015	114774	5.48046e-05	Pawr	2.18354	Mus musculus PRKC, apoptosis, WT1, regulator (Pawr), mRNA [NM_054056]
A_52_P616392	216161	1.36203e-05	Sbno2	2.17096	Mus musculus strawberry notch homolog 2 (Drosophila) (Sbno2), mRNA [NM_183426]
A_55_P2113703	272382	0.019829	Spib	2.1532	Mus musculus Spi-B transcription factor (Spi-1/PU.1 related) (Spib), mRNA [NM_019866]
A_55_P2074924	333654	8.73036e-05	Ppp1r13l	2.08876	Mus musculus protein phosphatase 1, regulatory (inhibitor) subunit 13 like (Ppp1r13l), mRNA [NM_001010836]
A_55_P1968231	19663	2.7895e-05	Rbpms	2.0231	Mus musculus RNA binding protein gene with multiple splicing (Rbpms), transcript variant 1, mRNA [NM_019733]
A_52_P114494	20852	7.88182e-06	Stat6	2.01041	Mus musculus signal transducer and activator of transcription 6 (Stat6), mRNA [NM_009284]
A_51_P480241	13710	3.82979e-05	Elf3	1.98862	Mus musculus E74-like factor 3 (Elf3), transcript variant 2, mRNA [NM_007921]
A_55_P2095251	269344	0.00051331	Ell3	1.98673	Mus musculus elongation factor RNA polymerase II-like 3 (Ell3), mRNA [NM_145973]
A_55_P1954331	68016	0.00869182	Murc	1.93837	Mus musculus muscle-related coiled-coil protein (Murc), mRNA [NM_026509]
A_55_P2159870	21679	7.00235e-05	Tead4	1.89455	Mus musculus TEA domain family member 4 (Tead4), transcript variant 1, mRNA [NM_011567]
A_51_P223776	217166	0.00219991	Nr1d1	1.87157	Mus musculus nuclear receptor subfamily 1, group D, member 1 (Nr1d1), mRNA [NM_145434]
A_51_P350332	19663	1.54417e-05	Rbpms	1.86608	Mus musculus RNA binding protein gene with multiple splicing (Rbpms), transcript variant 1, mRNA [NM_019733]
A_55_P1966369	17864	0.0162953	Mybl1	1.84438	Mus musculus myeloblastosis oncogene-like 1 (Mybl1), mRNA [NM_008651]
A_65_P00601	20852	2.75471e-07	Stat6	1.81518	Mus musculus signal transducer and activator of transcription 6 (Stat6), mRNA [NM_009284]
A_55_P2043921	15364	0.0255266	Hmga2	1.81022	Mus musculus high mobility group AT-hook 2 (Hmga2), mRNA [NM_010441]
A_55_P2121886	338372	4.3026e-06	Map3k9	1.78158	Mus musculus mitogen-activated protein kinase kinase kinase 9 (Map3k9), transcript variant 1, mRNA [NM_001174107]
A_55_P2168736	19698	9.46778e-05	Relb	1.76698	Mus musculus avian reticuloendotheliosis viral (v-rel) oncogene related B (Relb), mRNA [NM_009046]
A_51_P389751	19698	6.50021e-05	Relb	1.74256	Mus musculus avian reticuloendotheliosis viral (v-rel) oncogene related B (Relb), mRNA [NM_009046]
A_51_P257762	18519	0.000568663	Kat2b	1.67395	Mus musculus K(lysine) acetyltransferase 2B (Kat2b), transcript variant 1, mRNA [NM_020005]
A_65_P16208	217578	0.000231462	Baz1a	1.63812	Mus musculus bromodomain adjacent to zinc finger domain 1A (Baz1a), mRNA [NM_013815]
A_52_P340669	17341	0.00236045	Bhlha15	1.59583	Mus musculus basic helix-loop-helix family, member a15 (Bhlha15), mRNA [NM_010800]
A_55_P2074801	19250	0.00149394	Ptpn14	1.59178	Mus musculus protein tyrosine phosphatase, non-receptor type 14 (Ptpn14), mRNA [NM_008976]
A_52_P131548	16475	5.32699e-06	Ajuba	1.58351	Mus musculus ajuba LIM protein (Ajuba), mRNA [NM_010590]
A_55_P2069217	66151	0.000224328	Prr13	1.55064	Mus musculus proline rich 13 (Prr13), transcript variant 1, mRNA [NM_025385]
A_52_P604629	215418	0.0209496	Csrnp1	1.51401	Mus musculus cysteine-serine-rich nuclear protein 1 (Csrnp1), mRNA [NM_153287]
A_52_P181468	67956	0.00010985	Setd8	1.50471	Mus musculus SET domain containing (lysine methyltransferase) 8 (Setd8), mRNA [NM_030241]
A_55_P2000062	16362	0.0135322	Irf1	1.49364	Mus musculus interferon regulatory factor 1 (Irf1), transcript variant 1, mRNA [NM_008390]
A_52_P168449	19094	1.44287e-06	Mapk11	1.47965	Mus musculus mitogen-activated protein kinase 11 (Mapk11), mRNA [NM_011161]
A_55_P1966958	17261	0.00226296	Mef2d	1.47183	Mus musculus myocyte enhancer factor 2D (Mef2d), mRNA [NM_133665]
A_55_P2053933	15375	0.0751449	Foxa1	1.40975	Mus musculus forkhead box A1 (Foxa1), mRNA [NM_008259]
A_55_P2165544	11569	0.00147555	Aebp2	1.35298	Mus musculus AE binding protein 2 (Aebp2), transcript variant 1, mRNA [NM_001005605]
A_51_P230507	192657	0.0158929	Ell2	1.31228	Mus musculus elongation factor RNA polymerase II 2 (Ell2), mRNA [NM_138953]
A_55_P2082070	108143	9.70774e-07	Taf9	1.30893	Mus musculus TAF9 RNA polymerase II, TATA box binding protein (TBP)-associated factor (Taf9), transcript variant 2, mRNA [NM_027592]
A_66_P130647	15379	0.00703174	Onecut1	1.30841	one cut domain, family member 1 [Source:MGI Symbol;Acc:MGI:1196423] [ENSMUST00000160499]
A_52_P441954	18426	0.0105899	Ovol1	1.30836	Mus musculus OVO homolog-like 1 (Drosophila) (Ovol1), mRNA [NM_019935]
A_65_P19780	16601	0.000457062	Klf9	1.30686	Mus musculus Kruppel-like factor 9 (Klf9), mRNA [NM_010638]
A_55_P2165539	11569	0.0148314	Aebp2	1.27056	Mus musculus AE binding protein 2 (Aebp2), transcript variant 3, mRNA [NM_009637]
A_55_P2150555	76073	0.00319187	Pcgf5	1.26998	Mus musculus polycomb group ring finger 5 (Pcgf5), mRNA [NM_029508]
A_55_P1991219	20848	0.00405982	Stat3	1.26456	Mus musculus signal transducer and activator of transcription 3 (Stat3), transcript variant 3, mRNA [NM_011486]
A_55_P2175742	382066	3.10843e-05	Prdm10	1.22067	PR domain containing 10 [Source:MGI Symbol;Acc:MGI:2682952] [ENSMUST00000136144]
A_55_P2149540	20807	0.000124493	Srf	1.21875	Mus musculus serum response factor (Srf), mRNA [NM_020493]
A_51_P402160	319530	0.00696912	Zfp750	1.19348	Mus musculus zinc finger protein 750 (Zfp750), mRNA [NM_178763]
A_55_P1967491	574428	0.0226043	Zmynd15	1.19196	Mus musculus zinc finger, MYND-type containing 15 (Zmynd15), mRNA [NM_001029929]
A_52_P278204	110616	0.0114054	Atxn3	1.18923	Mus musculus ataxin 3 (Atxn3), transcript variant 1, mRNA [NM_029705]
A_51_P201971	67956	0.00631872	Setd8	1.1713	Mus musculus SET domain containing (lysine methyltransferase) 8 (Setd8), mRNA [NM_030241]
A_55_P2177026	17134	0.000176451	Mafg	1.16553	Mus musculus v-maf musculoaponeurotic fibrosarcoma oncogene family, protein G (avian) (Mafg), mRNA [NM_010756]
A_55_P2108784	239027	0.00385542	Arhgap22	1.15643	Mus musculus Rho GTPase activating protein 22 (Arhgap22), mRNA [NM_153800]
A_55_P2171373	67923	0.0426214	Tceb1	1.15551	Mus musculus transcription elongation factor B (SIII), polypeptide 1 (Tceb1), mRNA [NM_026456]
A_52_P339791	15191	0.0010463	Hdgf	1.15215	Mus musculus hepatoma-derived growth factor (Hdgf), mRNA [NM_008231]
A_66_P139196	217578	0.0123515	Baz1a	1.14142	Mus musculus bromodomain adjacent to zinc finger domain 1A (Baz1a), mRNA [NM_013815]
A_55_P2092526	21815	3.63373e-06	Tgif1	1.11266	Mus musculus TGFB-induced factor homeobox 1 (Tgif1), transcript variant 1, mRNA [NM_001164075]
A_55_P2136556	109333	0.00286282	Pkn2	1.11264	Mus musculus protein kinase N2 (Pkn2), mRNA [NM_178654]
A_55_P2094158	16874	0.021621	Lhx6	1.10965	Mus musculus LIM homeobox protein 6 (Lhx6), transcript variant 1, mRNA [NM_008500]
A_52_P536927	212712	0.0154521	Satb2	1.09792	Mus musculus special AT-rich sequence binding protein 2 (Satb2), mRNA [NM_139146]
A_51_P475298	65020	0.00128549	Zfp110	1.09785	Mus musculus zinc finger protein 110 (Zfp110), mRNA [NM_022981]
A_55_P2022074	21847	0.0032995	Klf10	1.08541	Mus musculus Kruppel-like factor 10 (Klf10), mRNA [NM_013692]
A_52_P496173	20841	0.00242516	Zfp143	1.08223	Mus musculus zinc finger protein 143 (Zfp143), mRNA [NM_009281]
A_51_P419959	74427	4.81421e-05	Eaf1	1.08115	Mus musculus ELL associated factor 1 (Eaf1), mRNA [NM_028932]
A_55_P2298029	234135	5.57052e-06	Whsc1l1	1.07861	Mus musculus Wolf-Hirschhorn syndrome candidate 1-like 1 (human) (Whsc1l1), transcript variant 2, mRNA [NM_001081269]
A_55_P2017086	14055	0.0223034	Ezh1	1.07254	Mus musculus enhancer of zeste homolog 1 (Drosophila) (Ezh1), mRNA [NM_007970]
A_55_P2113633	66882	0.0016876	Bzw1	1.06379	Mus musculus basic leucine zipper and W2 domains 1 (Bzw1), mRNA [NM_025824]
A_52_P329250	12648	0.00968274	Chd1	1.05565	Mus musculus chromodomain helicase DNA binding protein 1 (Chd1), mRNA [NM_007690]
A_55_P2177023	17134	6.43924e-06	Mafg	1.04037	Mus musculus v-maf musculoaponeurotic fibrosarcoma oncogene family, protein G (avian) (Mafg), mRNA [NM_010756]
A_51_P487718	13557	0.0101749	E2f3	1.02744	Mus musculus E2F transcription factor 3 (E2f3), mRNA [NM_010093]
A_51_P504672	17261	0.00113251	Mef2d	1.01633	Mus musculus myocyte enhancer factor 2D (Mef2d), mRNA [NM_133665]
A_52_P438082	12611	0.000302697	Cebpg	0.996614	Mus musculus CCAAT/enhancer binding protein (C/EBP), gamma (Cebpg), mRNA [NM_009884]
A_52_P381665	17355	0.0574086	Aff1	0.978691	Mus musculus AF4/FMR2 family, member 1 (Aff1), transcript variant 2, mRNA [NM_133919]
A_52_P108346	17869	0.00215951	Myc	0.970033	Mus musculus myelocytomatosis oncogene (Myc), transcript variant 1, mRNA [NM_010849]
A_55_P1996171	76073	0.0186491	Pcgf5	0.928852	Mus musculus polycomb group ring finger 5 (Pcgf5), mRNA [NM_029508]
A_55_P2020348	22724	0.00791406	Zbtb7b	0.913981	Mus musculus zinc finger and BTB domain containing 7B (Zbtb7b), mRNA [NM_009565]
A_55_P2012935	71371	0.0859662	Arid5b	0.868801	Mus musculus AT rich interactive domain 5B (MRF1-like) (Arid5b), mRNA [NM_023598]
A_51_P284988	641340	0.00423706	Nrbf2	0.864307	Mus musculus nuclear receptor binding factor 2 (Nrbf2), mRNA [NM_001036293]
A_52_P48689	66882	0.06367	Bzw1	0.857826	Mus musculus basic leucine zipper and W2 domains 1 (Bzw1), mRNA [NM_025824]
A_52_P373846	69587	0.0206264	Pcgf3	0.856717	Mus musculus polycomb group ring finger 3 (Pcgf3), mRNA [NM_172716]
A_55_P2085195	20926	0.0245152	Supt6	0.851443	Mus musculus suppressor of Ty 6 (Supt6), mRNA [NM_009297]
A_51_P341725	17292	0.00503231	Mesp1	0.847992	Mus musculus mesoderm posterior 1 (Mesp1), mRNA [NM_008588]
A_55_P2179348	26416	0.00534279	Mapk14	0.838038	Mus musculus mitogen-activated protein kinase 14 (Mapk14), transcript variant 4, mRNA [NM_001168514]
A_51_P175580	60599	0.00131037	Trp53inp1	0.833846	Mus musculus transformation related protein 53 inducible nuclear protein 1 (Trp53inp1), transcript variant 1, mRNA [NM_021897]
A_55_P2447879	75302	0.0543776	Asxl2	0.820666	Mus musculus additional sex combs like 2 (Drosophila) (Asxl2), transcript variant 1, mRNA [NM_001270988]
A_66_P136955	26896	0.00160602	Med14	0.814422	Mus musculus mediator complex subunit 14 (Med14), transcript variant 2, mRNA [NM_012005]
A_51_P473229	22724	0.00693447	Zbtb7b	0.811384	Mus musculus zinc finger and BTB domain containing 7B (Zbtb7b), mRNA [NM_009565]
A_55_P2039523	72057	0.000884521	Phf10	0.808079	Mus musculus PHD finger protein 10 (Phf10), mRNA [NM_024250]
A_55_P2050652	16151	0.00084192	Ikbkg	0.793744	Mus musculus inhibitor of kappaB kinase gamma (Ikbkg), transcript variant 3, mRNA [NM_001136067]
A_55_P2010111	80292	0.0725292	Zxdc	0.777616	Mus musculus ZXD family zinc finger C (Zxdc), transcript variant 2, mRNA [NM_173002]
A_51_P133651	83602	0.0153638	Gtf2a1	0.773233	Mus musculus general transcription factor II A, 1 (Gtf2a1), transcript variant 1, mRNA [NM_031391]
A_51_P155174	319475	0.00250102	Zfp672	0.751789	Mus musculus zinc finger protein 672 (Zfp672), transcript variant 2, non-coding RNA [NR_028331]
A_55_P1968743	18033	8.45026e-07	Nfkb1	0.748209	Mus musculus nuclear factor of kappa light polypeptide gene enhancer in B cells 1, p105 (Nfkb1), mRNA [NM_008689]
A_55_P2074414	14884	0.00467587	Gtf2h1	0.743329	Mus musculus general transcription factor II H, polypeptide 1 (Gtf2h1), mRNA [NM_008186]
A_51_P292057	81004	0.0653882	Tbl1xr1	0.711681	Mus musculus transducin (beta)-like 1X-linked receptor 1 (Tbl1xr1), mRNA [NM_030732]
A_51_P148264	20658	0.00342507	Son	0.711022	Mus musculus Son DNA binding protein (Son), transcript variant 2, mRNA [NM_019973]
A_51_P349803	66172	0.000400857	Med11	0.699833	Mus musculus mediator of RNA polymerase II transcription, subunit 11 homolog (S. cerevisiae) (Med11), mRNA [NM_025397]
A_55_P1952166	13496	0.00687874	Arid3a	0.684775	Mus musculus AT rich interactive domain 3A (BRIGHT-like) (Arid3a), mRNA [NM_007880]
A_66_P132855	22385	0.000578944	Baz1b	0.67593	Mus musculus bromodomain adjacent to zinc finger domain, 1B (Baz1b), mRNA [NM_011714]
A_66_P116632	17134	0.00209963	Mafg	0.672867	Mus musculus v-maf musculoaponeurotic fibrosarcoma oncogene family, protein G (avian) (Mafg), mRNA [NM_010756]
A_51_P376057	320376	0.0976133	Bcorl1	0.654934	Mus musculus BCL6 co-repressor-like 1 (Bcorl1), mRNA [NM_178782]
A_55_P2182358	13496	0.053808	Arid3a	0.650098	Mus musculus AT rich interactive domain 3A (BRIGHT-like) (Arid3a), mRNA [NM_007880]
A_55_P2171993	73247	0.0797702	Mrgbp	0.638822	Mus musculus MRG/MORF4L binding protein (Mrgbp), mRNA [NM_028479]
A_55_P2159885	21676	0.0347054	Tead1	0.637896	Mus musculus TEA domain family member 1 (Tead1), transcript variant 1, mRNA [NM_001166584]
A_55_P2064595	104625	0.0120742	Cnot6	0.621857	CCR4-NOT transcription complex, subunit 6 [Source:MGI Symbol;Acc:MGI:2144529] [ENSMUST00000145353]
A_66_P129029	24075	0.00154544	Taf10	0.618749	Mus musculus TAF10 RNA polymerase II, TATA box binding protein (TBP)-associated factor (Taf10), mRNA [NM_020024]
A_55_P2155942	14055	0.0296215	Ezh1	0.617211	Mus musculus enhancer of zeste homolog 1 (Drosophila) (Ezh1), mRNA [NM_007970]
A_51_P463828	22385	0.0592486	Baz1b	0.611327	Mus musculus bromodomain adjacent to zinc finger domain, 1B (Baz1b), mRNA [NM_011714]
A_52_P248986	22221	0.0361565	Ubp1	0.607946	Mus musculus upstream binding protein 1 (Ubp1), transcript variant 2, mRNA [NM_013699]
A_55_P2112569	78943	0.0154161	Ern1	0.60757	endoplasmic reticulum (ER) to nucleus signalling 1 [Source:MGI Symbol;Acc:MGI:1930134] [ENSMUST00000106801]
A_55_P2014357	18607	0.0212501	Pdpk1	0.605219	Mus musculus 3-phosphoinositide dependent protein kinase 1 (Pdpk1), transcript variant 2, mRNA [NM_001080773]
A_55_P2150228	55982	0.0584766	Paxip1	0.585192	Mus musculus PAX interacting (with transcription-activation domain) protein 1 (Paxip1), mRNA [NM_018878]
A_55_P1999710	17126	0.0226693	Smad2	0.584387	Mus musculus SMAD family member 2 (Smad2), transcript variant 2, mRNA [NM_001252481]
A_55_P1985040	77110	0.00775889	Gpbp1l1	0.582425	Mus musculus GC-rich promoter binding protein 1-like 1 (Gpbp1l1), mRNA [NM_029868]
A_52_P289893	72843	0.0859052	Prdm4	0.5824	Mus musculus PR domain containing 4 (Prdm4), mRNA [NM_181650]
A_55_P1989865	230753	0.0655071	Thrap3	0.570117	Mus musculus thyroid hormone receptor associated protein 3 (Thrap3), mRNA [NM_146153]
A_66_P120260	24075	0.0200638	Taf10	0.56872	Mus musculus TAF10 RNA polymerase II, TATA box binding protein (TBP)-associated factor (Taf10), mRNA [NM_020024]
A_51_P368123	18089	0.0499796	Nkx2-3	0.559566	Mus musculus NK2 transcription factor related, locus 3 (Drosophila) (Nkx2-3), mRNA [NM_008699]
A_51_P425080	15191	0.000938357	Hdgf	0.553978	Mus musculus hepatoma-derived growth factor (Hdgf), mRNA [NM_008231]
A_52_P517730	12912	0.0554544	Creb1	0.549554	Mus musculus cAMP responsive element binding protein 1 (Creb1), transcript variant B, mRNA [NM_009952]
A_66_P101514	217708	0.0870569	Lin52	0.548352	Mus musculus lin-52 homolog (C. elegans) (Lin52), mRNA [NM_173756]
A_55_P2076635	28084	0.0235837	Vps25	0.544499	Mus musculus vacuolar protein sorting 25 (yeast) (Vps25), mRNA [NM_026776]
A_55_P2011390	21676	0.0752121	Tead1	0.524961	Mus musculus TEA domain family member 1 (Tead1), transcript variant 1, mRNA [NM_001166584]
A_55_P2035593	15499	0.000366348	Hsf1	0.520735	Mus musculus heat shock factor 1 (Hsf1), mRNA [NM_008296]
A_55_P2093929	666311	0.05681	Zscan25	0.517845	Mus musculus zinc finger and SCAN domain containing 25 (Zscan25), mRNA [NM_001081431]
A_52_P411601	328572	0.0603564	Ep300	0.512668	Mus musculus E1A binding protein p300 (Ep300), mRNA [NM_177821]
A_52_P476904	71389	0.0422577	Chd6	0.505763	Mus musculus chromodomain helicase DNA binding protein 6, mRNA (cDNA clone IMAGE:6819153), partial cds. [BC059807]
A_52_P520564	73178	0.0174774	Wasl	0.479821	Mus musculus Wiskott-Aldrich syndrome-like (human) (Wasl), transcript variant 1, mRNA [NM_028459]
A_55_P1978136	231130	0.00787107	Tnip2	0.468781	Mus musculus TNFAIP3 interacting protein 2 (Tnip2), mRNA [NM_139064]
A_51_P424499	22166	0.0144157	Txn1	0.446391	Mus musculus thioredoxin 1 (Txn1), mRNA [NM_011660]
A_55_P2090535	230753	0.0673131	Thrap3	0.443923	Mus musculus thyroid hormone receptor associated protein 3 (Thrap3), mRNA [NM_146153]
A_55_P2076639	28084	0.0170924	Vps25	0.438029	Mus musculus vacuolar protein sorting 25 (yeast) (Vps25), mRNA [NM_026776]
A_55_P2166524	232077	0.010679	Foxi3	0.432684	Mus musculus forkhead box I3 (Foxi3), mRNA [NM_001101464]
A_55_P2085302	382066	0.0326254	Prdm10	0.425047	Mus musculus PR domain containing 10 (Prdm10), mRNA [NM_001080817]
A_55_P2185595	233033	0.0793498	Samd4b	0.42297	Mus musculus sterile alpha motif domain containing 4B (Samd4b), mRNA [NM_175021]
A_55_P2011395	320376	0.000931515	Bcorl1	0.388673	Mus musculus BCL6 co-repressor-like 1 (Bcorl1), mRNA [NM_178782]
A_55_P2112180	74343	0.0073169	Crtc2	0.377961	Mus musculus CREB regulated transcription coactivator 2 (Crtc2), mRNA [NM_028881]
A_51_P422629	237336	0.00429575	Tbpl1	0.371165	Mus musculus TATA box binding protein-like 1 (Tbpl1), mRNA [NM_011603]
A_66_P134040	28084	0.0594489	Vps25	0.361279	Mus musculus vacuolar protein sorting 25 (yeast) (Vps25), mRNA [NM_026776]
A_55_P2069721	15481	0.0270212	Hspa8	0.356584	Mus musculus heat shock protein 8 (Hspa8), mRNA [NM_031165]
A_51_P192860	15254	0.00201039	Hint1	0.345455	Mus musculus histidine triad nucleotide binding protein 1 (Hint1), mRNA [NM_008248]
A_55_P2034400	264064	0.0739703	Cdk8	0.333665	Mus musculus cyclin-dependent kinase 8 (Cdk8), mRNA [NM_153599]
A_55_P2155727	378435	0.0636691	Mafa	0.293149	Mus musculus v-maf musculoaponeurotic fibrosarcoma oncogene family, protein A (avian) (Mafa), mRNA [NM_194350]
A_55_P1956517	66491	0.0658109	Polr2l	0.274707	Mus musculus polymerase (RNA) II (DNA directed) polypeptide L (Polr2l), mRNA [NM_025593]
A_55_P1996329	81601	0.072416	Kat5	0.274542	Mus musculus K(lysine) acetyltransferase 5 (Kat5), transcript variant 1, mRNA [NM_178637]
A_55_P1955722	94112	0.0017266	Med15	0.233835	Mus musculus mediator complex subunit 15 (Med15), transcript variant 1, mRNA [NM_033609]
A_51_P108020	574428	0.00495384	Zmynd15	0.165076	Mus musculus zinc finger, MYND-type containing 15 (Zmynd15), mRNA [NM_001029929]
A_51_P101228	229004	0.00030084	Gmeb2	0.0647798	Mus musculus glucocorticoid modulatory element binding protein 2 (Gmeb2), mRNA [NM_198169]

## Sheet: OS and CSE high
probe ID	entrez gene ID	ANOVA q-value	gene symbol	fold change (Log2)	definitaion
A_66_P114782	13865	6.22666e-08	Nr2f1	9.38292	Mus musculus nuclear receptor subfamily 2, group F, member 1 (Nr2f1), mRNA [NM_010151]
A_55_P2074281	13865	3.15215e-07	Nr2f1	9.28216	Mus musculus nuclear receptor subfamily 2, group F, member 1 (Nr2f1), mRNA [NM_010151]
A_55_P2010773	21385	6.98162e-10	Tbx2	6.62173	Mus musculus T-box 2 (Tbx2), mRNA [NM_009324]
A_55_P2094729	20665	6.8227e-08	Sox10	6.35966	Mus musculus SRY-box containing gene 10 (Sox10), mRNA [NM_011437]
A_55_P1962154	218772	1.60257e-06	Rarb	6.09485	Mus musculus retinoic acid receptor, beta (Rarb), mRNA [NM_011243]
A_55_P2123841	80892	2.2493e-05	Zfhx4	6.08813	Mus musculus zinc finger homeodomain 4 (Zfhx4), mRNA [NM_030708]
A_55_P1967149	16373	6.6566e-06	Irx3	6.03502	Mus musculus Iroquois related homeobox 3 (Drosophila) (Irx3), transcript variant 1, mRNA [NM_001253822]
A_55_P2053127	15228	5.68974e-08	Foxg1	5.85615	Mus musculus forkhead box G1 (Foxg1), transcript variant 2, mRNA [NM_001160112]
A_55_P2085574	18032	9.90319e-05	Nfix	5.8348	Mus musculus nuclear factor I/X (Nfix), transcript variant 2, mRNA [NM_010906]
A_55_P2143431	18028	5.59915e-07	Nfib	5.70668	Mus musculus nuclear factor I/B (Nfib), transcript variant 1, mRNA [NM_001113209]
A_55_P2035495	56490	3.75217e-08	Zbtb20	5.65351	Mus musculus zinc finger and BTB domain containing 20 (Zbtb20), transcript variant 1, mRNA [NM_019778]
A_55_P2194958	18027	6.61772e-08	Nfia	5.64686	Mus musculus nuclear factor I/A (Nfia), transcript variant 2, mRNA [NM_010905]
A_55_P1967761	17300	3.08224e-05	Foxc1	5.63132	Mus musculus forkhead box C1 (Foxc1), mRNA [NM_008592]
A_55_P2051716	21380	1.91651e-05	Tbx1	5.36899	Mus musculus T-box 1 (Tbx1), mRNA [NM_011532]
A_55_P2130256	66491	6.24597e-08	Polr2l	5.24398	Mus musculus polymerase (RNA) II (DNA directed) polypeptide L (Polr2l), mRNA [NM_025593]
A_55_P2003517	243937	3.96154e-06	Zfp536	5.20963	Mus musculus zinc finger protein 536 (Zfp536), mRNA [NM_172385]
A_55_P2004442	21907	1.00792e-08	Nr2e1	5.19922	Mus musculus nuclear receptor subfamily 2, group E, member 1 (Nr2e1), mRNA [NM_152229]
A_55_P2086682	18028	7.41308e-07	Nfib	5.19385	Mus musculus nuclear factor I/B (Nfib), transcript variant 1, mRNA [NM_001113209]
A_55_P2061686	80892	5.37243e-07	Zfhx4	5.16768	Mus musculus zinc finger homeodomain 4 (Zfhx4), mRNA [NM_030708]
A_55_P1959763	13134	1.76521e-07	Dach1	5.15848	Mus musculus dachshund 1 (Drosophila) (Dach1), transcript variant 1, mRNA [NM_007826]
A_55_P1963547	70673	8.45396e-07	Prdm16	5.09643	Mus musculus PR domain containing 16 (Prdm16), transcript variant 1, mRNA [NM_027504]
A_55_P1953998	18514	4.40946e-06	Pbx1	5.09149	pre B cell leukemia homeobox 1 [Source:MGI Symbol;Acc:MGI:97495] [ENSMUST00000176540]
A_51_P410681	54352	9.69122e-08	Irx5	5.02189	Mus musculus Iroquois related homeobox 5 (Drosophila) (Irx5), mRNA [NM_018826]
A_55_P2051094	19885	1.86669e-08	Rorc	4.98277	Mus musculus RAR-related orphan receptor gamma (Rorc), mRNA [NM_011281]
A_51_P380432	20289	1.76486e-08	Scx	4.9284	Mus musculus scleraxis (Scx), mRNA [NM_198885]
A_51_P214985	225207	3.84838e-07	Zfp521	4.92365	Mus musculus zinc finger protein 521 (Zfp521), mRNA [NM_145492]
A_55_P2128283	11819	4.15909e-06	Nr2f2	4.88969	Mus musculus nuclear receptor subfamily 2, group F, member 2 (Nr2f2), transcript variant 1, mRNA [NM_009697]
A_55_P2086692	18028	6.49157e-07	Nfib	4.8432	Mus musculus nuclear factor I/B (Nfib), transcript variant 1, mRNA [NM_001113209]
A_52_P158431	228911	1.31354e-07	Tshz2	4.84067	Mus musculus teashirt zinc finger family member 2 (Tshz2), mRNA [NM_080455]
A_51_P517870	18018	6.12612e-06	Nfatc1	4.78062	Mus musculus nuclear factor of activated T cells, cytoplasmic, calcineurin dependent 1 (Nfatc1), transcript variant 2, mRNA [NM_198429]
A_51_P218953	243937	4.71228e-06	Zfp536	4.68735	Mus musculus zinc finger protein 536 (Zfp536), mRNA [NM_172385]
A_55_P2095880	18032	1.4439e-05	Nfix	4.66985	nuclear factor I/X [Source:MGI Symbol;Acc:MGI:97311] [ENSMUST00000109764]
A_55_P2051701	18514	9.80911e-06	Pbx1	4.55151	Mus musculus pre B cell leukemia homeobox 1 (Pbx1), transcript variant a, mRNA [NM_183355]
A_55_P2146314	110648	7.76498e-06	Lmx1a	4.48137	Mus musculus LIM homeobox transcription factor 1 alpha (Lmx1a), mRNA [NM_033652]
A_55_P2175400	68910	1.29599e-08	Zfp467	4.37156	Mus musculus zinc finger protein 467 (Zfp467), transcript variant 1, mRNA [NM_020589]
A_52_P532559	21834	1.58598e-07	Thrb	4.36359	Mus musculus thyroid hormone receptor beta (Thrb), transcript variant 2, mRNA [NM_009380]
A_66_P111011	14462	2.22501e-07	Gata3	4.33533	Mus musculus GATA binding protein 3 (Gata3), mRNA [NM_008091]
A_55_P2041529	14051	1.02451e-07	Eya4	4.29936	Mus musculus eyes absent 4 homolog (Drosophila) (Eya4), mRNA [NM_010167]
A_51_P279038	19017	7.99765e-08	Ppargc1a	4.28108	Mus musculus peroxisome proliferative activated receptor, gamma, coactivator 1 alpha (Ppargc1a), transcript variant 1, mRNA [NM_008904]
A_51_P248865	14238	0.000531066	Foxf2	4.25602	Mus musculus forkhead box F2 (Foxf2), mRNA [NM_010225]
A_51_P438711	76365	0.000277353	Tbx18	4.17542	Mus musculus T-box18 (Tbx18), mRNA [NM_023814]
A_55_P2101570	320799	1.00919e-06	Zhx3	4.08736	zinc fingers and homeoboxes 3 [Source:MGI Symbol;Acc:MGI:2444772] [ENSMUST00000103112]
A_51_P268069	20471	1.48623e-06	Six1	4.00243	Mus musculus sine oculis-related homeobox 1 (Six1), mRNA [NM_009189]
A_51_P363749	54139	6.67516e-07	Irf6	3.98859	Mus musculus interferon regulatory factor 6 (Irf6), mRNA [NM_016851]
A_51_P405167	17132	7.33865e-05	Maf	3.82362	Mus musculus avian musculoaponeurotic fibrosarcoma (v-maf) AS42 oncogene homolog (Maf), mRNA [NM_001025577]
A_55_P2007802	67155	7.17434e-07	Smarca2	3.77948	Mus musculus SWI/SNF related, matrix associated, actin dependent regulator of chromatin, subfamily a, member 2 (Smarca2), transcript variant 2, mRNA [NM_026003]
A_55_P1970120	232023	8.35552e-05	Vopp1	3.76493	Mus musculus vesicular, overexpressed in cancer, prosurvival protein 1 (Vopp1), mRNA [NM_146168]
A_55_P2084807	218772	2.44904e-05	Rarb	3.70874	Mus musculus retinoic acid receptor, beta (Rarb), mRNA [NM_011243]
A_55_P1977008	14581	1.7811e-05	Gfi1	3.68074	Mus musculus growth factor independent 1 (Gfi1), transcript variant 1, mRNA [NM_010278]
A_51_P133582	12418	4.41051e-08	Cbx4	3.67429	Mus musculus chromobox 4 (Cbx4), mRNA [NM_007625]
A_52_P1008476	18993	8.84538e-10	Pou3f3	3.65168	Mus musculus POU domain, class 3, transcription factor 3 (Pou3f3), mRNA [NM_008900]
A_51_P394833	110796	0.000159756	Tshz1	3.65094	Mus musculus teashirt zinc finger family member 1 (Tshz1), mRNA [NM_001081300]
A_52_P233441	14461	4.01973e-07	Gata2	3.64918	Mus musculus GATA binding protein 2 (Gata2), mRNA [NM_008090]
A_51_P246543	13593	1.93526e-06	Ebf3	3.57163	Mus musculus early B cell factor 3 (Ebf3), transcript variant 3, mRNA [NM_010096]
A_55_P2172121	17122	4.18283e-06	Mxd4	3.5561	Mus musculus Max dimerization protein 4 (Mxd4), mRNA [NM_010753]
A_51_P491350	12827	0.000154025	Col4a2	3.50384	Mus musculus collagen, type IV, alpha 2 (Col4a2), mRNA [NM_009932]
A_66_P135165	18028	6.49157e-07	Nfib	3.50249	Mus musculus nuclear factor I/B (Nfib), transcript variant 1, mRNA [NM_001113209]
A_55_P2123673	69539	1.84232e-05	Trnp1	3.47485	Mus musculus TMF1-regulated nuclear protein 1 (Trnp1), mRNA [NM_001081156]
A_52_P293429	228911	4.58983e-08	Tshz2	3.47371	Mus musculus teashirt zinc finger family member 2 (Tshz2), mRNA [NM_080455]
A_55_P2065513	13591	1.89473e-08	Ebf1	3.46726	Mus musculus early B cell factor 1 (Ebf1), mRNA [NM_007897]
A_55_P2011981	228598	4.74818e-07	Ebf4	3.42194	Mus musculus early B cell factor 4 (Ebf4), mRNA [NM_001110513]
A_55_P2066478	70461	0.000728935	Crtc3	3.38867	Mus musculus CREB regulated transcription coactivator 3 (Crtc3), mRNA [NM_173863]
A_55_P1964960	77125	0.000183605	Il33	3.32324	Mus musculus interleukin 33 (Il33), transcript variant 1, mRNA [NM_001164724]
A_55_P2031736	27386	2.72718e-07	Npas3	3.32041	Mus musculus neuronal PAS domain protein 3 (Npas3), mRNA [NM_013780]
A_55_P2091858	15258	1.24554e-05	Hipk2	3.2466	Mus musculus homeodomain interacting protein kinase 2 (Hipk2), transcript variant 1, mRNA [NM_001136065]
A_55_P1965278	70887	0.000753804	Dmrtc1a	3.22276	Mus musculus DMRT-like family C1a (Dmrtc1a), transcript variant 1, mRNA [NM_027591]
A_55_P2078123	19883	2.29895e-06	Rora	3.21486	Mus musculus RAR-related orphan receptor alpha (Rora), mRNA [NM_013646]
A_55_P2106459	11906	1.80191e-06	Zfhx3	3.21398	Mus musculus zinc finger homeobox 3 (Zfhx3), mRNA [NM_007496]
A_51_P455866	13711	2.1029e-05	Elf5	3.18611	Mus musculus E74-like factor 5 (Elf5), transcript variant 1, mRNA [NM_010125]
A_52_P109010	15259	9.03088e-08	Hipk3	3.17951	Mus musculus homeodomain interacting protein kinase 3 (Hipk3), transcript variant 1, mRNA [NM_010434]
A_52_P877015	21834	0.000184605	Thrb	3.16966	Mus musculus thyroid hormone receptor beta (Thrb), transcript variant 2, mRNA [NM_009380]
A_65_P07627	13134	5.82255e-06	Dach1	3.11797	Mus musculus dachshund 1 (Drosophila) (Dach1), transcript variant 1, mRNA [NM_007826]
A_55_P1965459	225207	1.83284e-06	Zfp521	3.03039	Mus musculus zinc finger protein 521 (Zfp521), mRNA [NM_145492]
A_55_P2126950	68910	8.09313e-05	Zfp467	2.95841	Mus musculus zinc finger protein 467 (Zfp467), transcript variant 4, mRNA [NM_001085417]
A_55_P2101580	320799	8.81569e-06	Zhx3	2.951	Mus musculus zinc fingers and homeoboxes 3 (Zhx3), mRNA [NM_177263]
A_52_P495869	16658	8.87229e-05	Mafb	2.94035	Mus musculus v-maf musculoaponeurotic fibrosarcoma oncogene family, protein B (avian) (Mafb), mRNA [NM_010658]
A_55_P2012478	72701	0.000893237	Zfp618	2.92863	Mus musculus zinc finger protein 618 (Zfp618), mRNA [NM_028326]
A_55_P1990373	69539	2.396e-05	Trnp1	2.90363	Mus musculus TMF1-regulated nuclear protein 1 (Trnp1), mRNA [NM_001081156]
A_52_P413515	22779	2.47725e-05	Ikzf2	2.90243	Mus musculus IKAROS family zinc finger 2 (Ikzf2), mRNA [NM_011770]
A_55_P1954266	319475	3.75217e-08	Zfp672	2.88242	Mus musculus zinc finger protein 672 (Zfp672), transcript variant 5, mRNA [NM_001256518]
A_55_P2011290	23964	3.28347e-07	Tenm2	2.83518	Mus musculus teneurin transmembrane protein 2 (Tenm2), mRNA [NM_011856]
A_55_P2033362	13654	0.00551436	Egr2	2.83245	Mus musculus early growth response 2 (Egr2), mRNA [NM_010118]
A_55_P2172430	668166	6.17632e-06	Zxdb	2.73919	Mus musculus zinc finger, X-linked, duplicated B (Zxdb), mRNA [NM_001081473]
A_55_P2122334	18029	4.37015e-07	Nfic	2.71181	Mus musculus nuclear factor I/C (Nfic), transcript variant 1, mRNA [NM_008688]
A_55_P2086687	18028	6.82136e-06	Nfib	2.69844	Mus musculus nuclear factor I/B (Nfib), transcript variant 3, mRNA [NM_008687]
A_52_P449871	15904	8.7294e-06	Id4	2.68392	Mus musculus inhibitor of DNA binding 4 (Id4), mRNA [NM_031166]
A_51_P423880	66993	1.16781e-05	Smarcd3	2.67605	Mus musculus SWI/SNF related, matrix associated, actin dependent regulator of chromatin, subfamily d, member 3 (Smarcd3), mRNA [NM_025891]
A_55_P2089080	66970	0.000738268	Ssbp2	2.67148	Mus musculus single-stranded DNA binding protein 2 (Ssbp2), transcript variant 2, mRNA [NM_024272]
A_55_P2097022	58521	2.25822e-07	Eid1	2.66939	Mus musculus EP300 interacting inhibitor of differentiation 1 (Eid1), mRNA [NM_025613]
A_51_P220135	18018	0.000585201	Nfatc1	2.64435	Mus musculus nuclear factor of activated T cells, cytoplasmic, calcineurin dependent 1 (Nfatc1), transcript variant 1, mRNA [NM_016791]
A_66_P122551	22779	1.5013e-05	Ikzf2	2.64401	Mus musculus IKAROS family zinc finger 2 (Ikzf2), mRNA [NM_011770]
A_51_P477419	18029	3.79864e-07	Nfic	2.6409	Mus musculus nuclear factor I/C (Nfic), transcript variant 1, mRNA [NM_008688]
A_55_P2117928	17122	3.67201e-06	Mxd4	2.61949	Mus musculus Max dimerization protein 4 (Mxd4), mRNA [NM_010753]
A_51_P394190	16911	4.39137e-08	Lmo4	2.58115	Mus musculus LIM domain only 4 (Lmo4), transcript variant 1, mRNA [NM_010723]
A_51_P424232	17257	6.42126e-07	Mecp2	2.57634	Mus musculus methyl CpG binding protein 2 (Mecp2), transcript variant 2, mRNA [NM_010788]
A_55_P2111380	18163	0.000766822	Ctnnd2	2.57446	Mus musculus catenin (cadherin associated protein), delta 2 (Ctnnd2), mRNA [NM_008729]
A_51_P143682	57908	1.39741e-05	Zfp318	2.57014	Mus musculus zinc finger protein 318 (Zfp318), transcript variant 2, mRNA [NM_021346]
A_51_P390377	214742	1.84864e-08	Rcor3	2.55095	Mus musculus REST corepressor 3 (Rcor3), mRNA [NM_144814]
A_55_P1979833	12705	9.59307e-05	Cited1	2.54731	Mus musculus Cbp/p300-interacting transactivator with Glu/Asp-rich carboxy-terminal domain 1 (Cited1), mRNA [NM_007709]
A_55_P2097017	58521	6.00504e-06	Eid1	2.54224	Mus musculus EP300 interacting inhibitor of differentiation 1 (Eid1), mRNA [NM_025613]
A_52_P426768	56222	2.49686e-06	Cited4	2.52081	Mus musculus Cbp/p300-interacting transactivator, with Glu/Asp-rich carboxy-terminal domain, 4 (Cited4), mRNA [NM_019563]
A_52_P14453	20238	4.09457e-06	Atxn1	2.49697	Mus musculus ataxin 1 (Atxn1), transcript variant 2, mRNA [NM_009124]
A_52_P39157	12151	0.000445188	Bmi1	2.47798	Mus musculus Bmi1 polycomb ring finger oncogene (Bmi1), mRNA [NM_007552]
A_55_P2109613	11622	1.85315e-06	Ahr	2.47678	Mus musculus aryl-hydrocarbon receptor (Ahr), mRNA [NM_013464]
A_55_P2035662	11568	0.000346925	Aebp1	2.47538	Mus musculus AE binding protein 1 (Aebp1), mRNA [NM_009636]
A_52_P542172	12421	0.00471574	Rb1cc1	2.45978	Mus musculus RB1-inducible coiled-coil 1 (Rb1cc1), mRNA [NM_009826]
A_55_P1977478	320683	9.02538e-07	Zfp629	2.45881	Mus musculus zinc finger protein 629 (Zfp629), mRNA [NM_177226]
A_51_P256224	233890	1.58598e-07	Zfp768	2.44519	Mus musculus zinc finger protein 768 (Zfp768), mRNA [NM_146202]
A_66_P126332	353310	0.000812228	Zfp703	2.42168	Mus musculus zinc finger protein 703 (Zfp703), transcript variant 2, mRNA [NM_001110508]
A_55_P2009752	217082	0.000346966	Hlf	2.41549	Mus musculus hepatic leukemia factor (Hlf), mRNA [NM_172563]
A_55_P1987650	18163	0.000484898	Ctnnd2	2.39821	Mus musculus catenin (cadherin associated protein), delta 2 (Ctnnd2), mRNA [NM_008729]
A_52_P175157	17258	3.91204e-05	Mef2a	2.39542	myocyte enhancer factor 2A [Source:MGI Symbol;Acc:MGI:99532] [ENSMUST00000156690]
A_52_P475356	20679	2.45161e-05	Sox6	2.38216	Mus musculus SRY-box containing gene 6 (Sox6), transcript variant 1, mRNA [NM_011445]
A_65_P16542	328365	4.32156e-05	Zmiz1	2.35072	Mus musculus zinc finger, MIZ-type containing 1 (Zmiz1), mRNA [NM_183208]
A_51_P316523	16363	9.75453e-06	Irf2	2.34763	Mus musculus interferon regulatory factor 2 (Irf2), mRNA [NM_008391]
A_55_P2066484	70461	0.0010033	Crtc3	2.3418	Mus musculus CREB regulated transcription coactivator 3 (Crtc3), mRNA [NM_173863]
A_51_P475995	21833	5.24853e-07	Thra	2.34172	Mus musculus thyroid hormone receptor alpha (Thra), mRNA [NM_178060]
A_55_P2126951	68910	0.000181984	Zfp467	2.33175	Mus musculus zinc finger protein 467 (Zfp467), transcript variant 4, mRNA [NM_001085417]
A_55_P2178084	13435	1.69451e-06	Dnmt3a	2.31474	Mus musculus DNA methyltransferase 3A (Dnmt3a), transcript variant 1, mRNA [NM_007872]
A_51_P355753	15248	0.0932552	Hic1	2.29854	Mus musculus hypermethylated in cancer 1 (Hic1), transcript variant 1, mRNA [NM_010430]
A_55_P1994887	22761	0.000175148	Zfpm1	2.28617	Mus musculus zinc finger protein, multitype 1 (Zfpm1), mRNA [NM_009569]
A_55_P1980411	74570	8.89845e-09	Zkscan1	2.27714	Mus musculus zinc finger with KRAB and SCAN domains 1 (Zkscan1), transcript variant 1, mRNA [NM_133906]
A_66_P126836	235132	0.00439494	Zbtb44	2.27631	Mus musculus zinc finger and BTB domain containing 44 (Zbtb44), transcript variant a, mRNA [NM_001115130]
A_55_P2083629	21886	8.17963e-05	Tle2	2.27576	Mus musculus transducin-like enhancer of split 2, homolog of Drosophila E(spl) (Tle2), transcript variant 2, mRNA [NM_001252401]
A_66_P109519	13661	3.45333e-05	Ehf	2.2671	Mus musculus ets homologous factor (Ehf), mRNA [NM_007914]
A_55_P1968355	21885	1.49806e-05	Tle1	2.26534	Mus musculus transducin-like enhancer of split 1, homolog of Drosophila E(spl) (Tle1), mRNA [NM_011599]
A_66_P102879	21833	1.40203e-05	Thra	2.24865	Mus musculus thyroid hormone receptor alpha (Thra), mRNA [NM_178060]
A_52_P442676	13047	5.5636e-06	Cux1	2.24046	Mus musculus cut-like homeobox 1 (Cux1), transcript variant 2, mRNA [NM_198602]
A_51_P249930	237052	9.23361e-07	Tceal1	2.22572	Mus musculus transcription elongation factor A (SII)-like 1 (Tceal1), mRNA [NM_146236]
A_55_P2101001	17127	0.000274146	Smad3	2.21362	Mus musculus SMAD family member 3 (Smad3), mRNA [NM_016769]
A_55_P2048518	22761	0.000233366	Zfpm1	2.20924	Mus musculus zinc finger protein, multitype 1 (Zfpm1), mRNA [NM_009569]
A_52_P537852	67544	6.38016e-06	Fam120b	2.19837	Mus musculus family with sequence similarity 120, member B (Fam120b), transcript variant 1, mRNA [NM_024203]
A_55_P2055854	19013	1.80925e-05	Ppara	2.19332	Mus musculus peroxisome proliferator activated receptor alpha (Ppara), transcript variant 1, mRNA [NM_011144]
A_55_P2325378	19290	0.00316601	Pura	2.18751	purine rich element binding protein A [Source:MGI Symbol;Acc:MGI:103079] [ENSMUST00000051301]
A_55_P2026420	19009	1.24979e-05	Pou6f1	2.16069	Mus musculus POU domain, class 6, transcription factor 1 (Pou6f1), mRNA [NM_010127]
A_52_P122649	242523	0.000109008	Dmrta1	2.1519	Mus musculus doublesex and mab-3 related transcription factor like family A1 (Dmrta1), mRNA [NM_175647]
A_52_P494622	18227	0.00167402	Nr4a2	2.13122	Mus musculus nuclear receptor subfamily 4, group A, member 2 (Nr4a2), transcript variant 1, mRNA [NM_013613]
A_55_P1955309	627049	0.000812118	Zfp800	2.13075	Mus musculus zinc finger protein 800 (Zfp800), mRNA [NM_001081678]
A_55_P2095663	18667	1.18508e-05	Pgr	2.12465	Mus musculus progesterone receptor (Pgr), mRNA [NM_008829]
A_55_P1974892	30928	2.44739e-07	Zbtb18	2.12032	Mus musculus zinc finger and BTB domain containing 18 (Zbtb18), transcript variant 2, mRNA [NM_013915]
A_51_P443754	15273	5.68821e-05	Hivep2	2.11891	Mus musculus human immunodeficiency virus type I enhancer binding protein 2 (Hivep2), mRNA [NM_010437]
A_66_P104980	331532	0.000336416	Tceal5	2.1153	Mus musculus transcription elongation factor A (SII)-like 5 (Tceal5), mRNA [NM_177919]
A_55_P2069974	106931	0.000160843	Kctd1	2.09027	Mus musculus potassium channel tetramerisation domain containing 1 (Kctd1), transcript variant 1, mRNA [NM_001142731]
A_66_P115098	18027	2.5633e-06	Nfia	2.08925	Mus musculus nuclear factor I/A (Nfia), transcript variant 3, mRNA [NM_001122953]
A_55_P2040977	27386	0.000555911	Npas3	2.08817	Mus musculus neuronal PAS domain protein 3 (Npas3), mRNA [NM_013780]
A_55_P2120080	66505	3.00074e-05	Zmynd11	2.08805	zinc finger, MYND domain containing 11 [Source:MGI Symbol;Acc:MGI:1913755] [ENSMUST00000137932]
A_52_P343856	208647	3.62894e-06	Creb3l2	2.08719	Mus musculus cAMP responsive element binding protein 3-like 2 (Creb3l2), mRNA [NM_178661]
A_55_P1962901	23967	0.000199649	Osr1	2.07968	Mus musculus odd-skipped related 1 (Drosophila) (Osr1), mRNA [NM_011859]
A_55_P2018457	56233	0.0038788	Hdac7	2.07954	Mus musculus histone deacetylase 7 (Hdac7), transcript variant 2, mRNA [NM_001204276]
A_55_P2134356	17692	5.13901e-06	Msl3	2.05981	Mus musculus male-specific lethal 3 homolog (Drosophila) (Msl3), mRNA [NM_010832]
A_51_P254646	81703	0.0001104	Jdp2	2.05973	Mus musculus Jun dimerization protein 2 (Jdp2), transcript variant 1, mRNA [NM_030887]
A_55_P2121195	209707	0.00871661	Lcorl	2.04697	Mus musculus ligand dependent nuclear receptor corepressor-like (Lcorl), transcript variant 2, mRNA [NM_172153]
A_55_P2170335	12151	0.000453136	Bmi1	2.03497	Mus musculus Bmi1 polycomb ring finger oncogene (Bmi1), mRNA [NM_007552]
A_55_P2219657	232286	0.000758531	Tmf1	2.0301	Mus musculus TATA element modulatory factor 1 (Tmf1), mRNA [NM_001081111]
A_66_P114768	12014	0.00351537	Bach2	2.02279	Mus musculus BTB and CNC homology 2 (Bach2), mRNA [NM_001109661]
A_51_P388973	22770	0.0028123	Zhx1	1.99272	Mus musculus zinc fingers and homeoboxes 1 (Zhx1), transcript variant 2, mRNA [NM_001042438]
A_55_P2022293	68490	2.1332e-06	Zfp579	1.99262	Mus musculus zinc finger protein 579 (Zfp579), mRNA [NM_026741]
A_52_P547447	64383	2.94831e-09	Sirt2	1.98638	Mus musculus sirtuin 2 (silent mating type information regulation 2, homolog) 2 (S. cerevisiae) (Sirt2), transcript variant 1, mRNA [NM_022432]
A_51_P223929	192195	4.42379e-06	Ash1l	1.96784	Mus musculus ash1 (absent, small, or homeotic)-like (Drosophila) (Ash1l), mRNA [NM_138679]
A_52_P214752	212391	0.0126624	Lcor	1.96696	ligand dependent nuclear receptor corepressor [Source:MGI Symbol;Acc:MGI:2443930] [ENSMUST00000067795]
A_51_P266224	29806	1.77457e-06	Limd1	1.96661	Mus musculus LIM domains containing 1 (Limd1), mRNA [NM_013860]
A_51_P387379	243931	0.00110035	Tshz3	1.9553	Mus musculus teashirt zinc finger family member 3 (Tshz3), mRNA [NM_172298]
A_55_P1961210	68728	1.98968e-05	Trp53inp2	1.94793	Mus musculus transformation related protein 53 inducible nuclear protein 2 (Trp53inp2), mRNA [NM_178111]
A_55_P2130975	17977	4.56055e-06	Ncoa1	1.9425	Mus musculus nuclear receptor coactivator 1 (Ncoa1), mRNA [NM_010881]
A_51_P267239	56722	2.03963e-06	Litaf	1.94098	Mus musculus LPS-induced TN factor (Litaf), mRNA [NM_019980]
A_55_P2181419	21413	0.00251412	Tcf4	1.9344	Mus musculus transcription factor 4 (Tcf4), transcript variant 1, mRNA [NM_013685]
A_51_P405912	30937	0.00123207	Lmcd1	1.89248	Mus musculus LIM and cysteine-rich domains 1 (Lmcd1), mRNA [NM_144799]
A_51_P518592	246103	5.5636e-06	Atxn7	1.88845	Mus musculus ataxin 7 (Atxn7), mRNA [NM_139227]
A_51_P511949	73251	0.00038918	Setd7	1.85729	Mus musculus SET domain containing (lysine methyltransferase) 7 (Setd7), mRNA [NM_080793]
A_66_P130582	17977	3.90624e-06	Ncoa1	1.85643	Mus musculus nuclear receptor coactivator 1 (Ncoa1), mRNA [NM_010881]
A_55_P2390624	20471	0.000410042	Six1	1.854	sine oculis-related homeobox 1 homolog (Drosophila) [Source:MGI Symbol;Acc:MGI:102780] [ENSMUST00000050029]
A_55_P2372248	54446	0.00175997	Nfat5	1.84915	Mus musculus nuclear factor of activated T cells 5 (Nfat5), transcript variant a, mRNA [NM_133957]
A_52_P686091	18676	0.0003278	Phf2	1.84858	Mus musculus PHD finger protein 2 (Phf2), mRNA [NM_011078]
A_55_P1974283	19655	1.5591e-05	Rbmx	1.83961	Mus musculus RNA binding motif protein, X chromosome (Rbmx), transcript variant 3, mRNA [NM_001166623]
A_55_P2031045	20851	0.00336045	Stat5b	1.83797	Mus musculus signal transducer and activator of transcription 5B (Stat5b), transcript variant 1, mRNA [NM_011489]
A_55_P1980416	74570	7.90547e-06	Zkscan1	1.83717	Mus musculus zinc finger with KRAB and SCAN domains 1 (Zkscan1), transcript variant 1, mRNA [NM_133906]
A_51_P452682	75507	0.0942157	Pou5f2	1.83692	Mus musculus POU domain class 5, transcription factor 2 (Pou5f2), mRNA [NM_029315]
A_51_P152747	268903	0.000397448	Nrip1	1.83273	Mus musculus nuclear receptor interacting protein 1 (Nrip1), mRNA [NM_173440]
A_55_P2048418	16543	8.27717e-05	Mdfic	1.82764	Mus musculus MyoD family inhibitor domain containing (Mdfic), mRNA [NM_175088]
A_52_P194250	23871	0.0338258	Ets1	1.82417	Mus musculus E26 avian leukemia oncogene 1, 5' domain (Ets1), transcript variant 1, mRNA [NM_011808]
A_51_P220260	21652	4.17989e-05	Phf1	1.82241	Mus musculus PHD finger protein 1 (Phf1), mRNA [NM_009343]
A_55_P2121608	20677	1.44115e-05	Sox4	1.81929	SRY-box containing gene 4 [Source:MGI Symbol;Acc:MGI:98366] [ENSMUST00000067230]
A_52_P160955	20666	4.08783e-05	Sox11	1.81605	Mus musculus SRY-box containing gene 11 (Sox11), mRNA [NM_009234]
A_55_P2030160	21416	5.83918e-05	Tcf7l2	1.79681	Mus musculus transcription factor 7 like 2, T cell specific, HMG box (Tcf7l2), transcript variant 4, mRNA [NM_001142920]
A_55_P2018249	16911	1.06081e-06	Lmo4	1.7963	Mus musculus LIM domain only 4 (Lmo4), transcript variant 1, mRNA [NM_010723]
A_55_P1970755	79221	0.000121269	Hdac9	1.79529	Mus musculus histone deacetylase 9 (Hdac9), transcript variant 2, mRNA [NM_024124]
A_66_P126138	17977	1.81261e-05	Ncoa1	1.78868	Mus musculus nuclear receptor coactivator 1 (Ncoa1), mRNA [NM_010881]
A_55_P2001998	218820	0.0364558	Zfp503	1.78762	Mus musculus zinc finger protein 503 (Zfp503), mRNA [NM_145459]
A_55_P1981724	22025	1.30751e-06	Nr2c1	1.78714	Mus musculus nuclear receptor subfamily 2, group C, member 1 (Nr2c1), mRNA [NM_011629]
A_51_P490955	654801	2.56279e-05	Zfp784	1.76816	Mus musculus zinc finger protein 784 (Zfp784), mRNA [NM_001039532]
A_55_P2031043	20851	0.00376312	Stat5b	1.76725	Mus musculus signal transducer and activator of transcription 5B (Stat5b), transcript variant 1, mRNA [NM_011489]
A_52_P205797	232334	0.0014873	Vgll4	1.75869	Mus musculus vestigial like 4 (Drosophila) (Vgll4), mRNA [NM_177683]
A_52_P559919	19106	0.00437488	Eif2ak2	1.75103	Mus musculus eukaryotic translation initiation factor 2-alpha kinase 2 (Eif2ak2), mRNA [NM_011163]
A_51_P336509	22762	0.000393738	Zfpm2	1.7503	Mus musculus zinc finger protein, multitype 2 (Zfpm2), mRNA [NM_011766]
A_55_P2009677	328365	1.22872e-05	Zmiz1	1.74875	Mus musculus zinc finger, MIZ-type containing 1 (Zmiz1), mRNA [NM_183208]
A_52_P599264	16543	8.38587e-05	Mdfic	1.74405	Mus musculus MyoD family inhibitor domain containing (Mdfic), mRNA [NM_175088]
A_55_P2171897	18128	0.00377451	Notch1	1.7396	Mus musculus notch 1 (Notch1), mRNA [NM_008714]
A_55_P2129658	17130	3.04088e-06	Smad6	1.73305	Mus musculus SMAD family member 6 (Smad6), mRNA [NM_008542]
A_55_P2011116	237339	8.52183e-05	L3mbtl3	1.72524	Mus musculus l(3)mbt-like 3 (Drosophila) (L3mbtl3), mRNA [NM_172787]
A_55_P2051696	18514	3.62107e-07	Pbx1	1.72482	Mus musculus pre B cell leukemia homeobox 1 (Pbx1), transcript variant b, mRNA [NM_008783]
A_55_P1977096	13714	0.0157673	Elk4	1.72374	Mus musculus ELK4, member of ETS oncogene family (Elk4), mRNA [NM_007923]
A_55_P2015007	22704	1.62753e-07	Zfp46	1.72093	Mus musculus zinc finger protein 46 (Zfp46), mRNA [NM_009557]
A_55_P2052655	223227	0.000833418	Sox21	1.71628	Mus musculus SRY-box containing gene 21 (Sox21), mRNA [NM_177753]
A_55_P1994942	19885	0.000359765	Rorc	1.69804	Mus musculus RAR-related orphan receptor gamma (Rorc), mRNA [NM_011281]
A_55_P2157048	70122	2.21768e-05	Mllt3	1.6907	Mus musculus myeloid/lymphoid or mixed-lineage leukemia (trithorax homolog, Drosophila); translocated to, 3 (Mllt3), transcript variant 1, mRNA [NM_027326]
A_52_P229997	30951	0.00163357	Cbx8	1.67797	Mus musculus chromobox 8 (Cbx8), mRNA [NM_013926]
A_52_P427174	80902	0.0042455	Zfp202	1.6777	Mus musculus zinc finger protein 202 (Zfp202), mRNA [NM_030713]
A_51_P258493	18628	0.00045243	Per3	1.6732	Mus musculus period circadian clock 3 (Per3), mRNA [NM_011067]
A_55_P2011702	19017	3.27999e-05	Ppargc1a	1.66667	Mus musculus peroxisome proliferative activated receptor, gamma, coactivator 1 alpha (Ppargc1a), transcript variant 1, mRNA [NM_008904]
A_51_P340668	80288	1.45007e-05	Bcl9l	1.6629	Mus musculus B cell CLL/lymphoma 9-like (Bcl9l), mRNA [NM_030256]
A_55_P2179378	93681	0.00503537	Zkscan8	1.63984	Mus musculus zinc finger with KRAB and SCAN domains 8 (Zkscan8), transcript variant 1, mRNA [NM_139141]
A_51_P449911	104625	0.00217635	Cnot6	1.63687	CCR4-NOT transcription complex, subunit 6 [Source:MGI Symbol;Acc:MGI:2144529] [ENSMUST00000145353]
A_55_P2027052	213389	0.00589576	Prdm9	1.63269	Mus musculus PR domain containing 9 (Prdm9), mRNA [NM_144809]
A_55_P2260094	21416	6.92196e-06	Tcf7l2	1.63222	Mus musculus transcription factor 7 like 2, T cell specific, HMG box (Tcf7l2), transcript variant 1, mRNA [NM_001142918]
A_51_P391764	494448	2.85769e-07	Cbx6	1.63143	Mus musculus chromobox 6 (Cbx6), mRNA [NM_028763]
A_52_P239052	22661	0.00162265	Zfp148	1.6094	Mus musculus zinc finger protein 148 (Zfp148), mRNA [NM_011749]
A_66_P133043	17191	1.55269e-07	Mbd2	1.60153	Mus musculus methyl-CpG binding domain protein 2 (Mbd2), mRNA [NM_010773]
A_55_P2046877	15220	0.0115337	Foxq1	1.59465	Mus musculus forkhead box Q1 (Foxq1), mRNA [NM_008239]
A_55_P2094084	57908	7.81737e-06	Zfp318	1.59125	Mus musculus zinc finger protein 318 (Zfp318), transcript variant 2, mRNA [NM_021346]
A_51_P433091	19291	0.00014156	Purb	1.59103	Mus musculus purine rich element binding protein B (Purb), mRNA [NM_011221]
A_66_P120305	66505	9.80397e-07	Zmynd11	1.58167	Mus musculus zinc finger, MYND domain containing 11 (Zmynd11), transcript variant 3, mRNA [NM_001199141]
A_55_P2121613	20677	4.66544e-06	Sox4	1.57726	Mus musculus SRY-box containing gene 4 (Sox4), mRNA [NM_009238]
A_52_P70787	114642	0.000789963	Brdt	1.57178	Mus musculus bromodomain, testis-specific (Brdt), transcript variant 1, mRNA [NM_054054]
A_55_P2237432	93761	0.0314123	Smarca1	1.57073	Mus musculus SWI/SNF related, matrix associated, actin dependent regulator of chromatin, subfamily a, member 1 (Smarca1), mRNA [NM_053123]
A_52_P389230	68094	2.48923e-07	Smarcc2	1.5613	Mus musculus SWI/SNF related, matrix associated, actin dependent regulator of chromatin, subfamily c, member 2 (Smarcc2), transcript variant 3, mRNA [NM_198160]
A_55_P2153555	72739	5.02312e-06	Zkscan3	1.55878	Mus musculus zinc finger with KRAB and SCAN domains 3 (Zkscan3), transcript variant 1, mRNA [NM_001145778]
A_55_P2032714	14198	6.4402e-06	Fhit	1.55308	Mus musculus fragile histidine triad gene (Fhit), mRNA [NM_010210]
A_52_P289213	18129	4.06619e-09	Notch2	1.55202	Mus musculus notch 2 (Notch2), mRNA [NM_010928]
A_66_P101664	320271	0.000734109	Scai	1.551	Mus musculus suppressor of cancer cell invasion (Scai), mRNA [NM_178778]
A_55_P2055612	627049	0.000912302	Zfp800	1.54872	Mus musculus zinc finger protein 800 (Zfp800), mRNA [NM_001081678]
A_51_P161207	19726	0.000403359	Rfx3	1.54563	Mus musculus regulatory factor X, 3 (influences HLA class II expression) (Rfx3), transcript variant 1, mRNA [NM_011265]
A_55_P2154107	14531	0.0866043	Gcm1	1.52987	Mus musculus glial cells missing homolog 1 (Drosophila) (Gcm1), mRNA [NM_008103]
A_55_P2087825	17978	1.07078e-05	Ncoa2	1.52752	Mus musculus nuclear receptor coactivator 2 (Ncoa2), transcript variant 1, mRNA [NM_008678]
A_55_P2031357	22762	9.89033e-06	Zfpm2	1.52361	Mus musculus zinc finger protein, multitype 2 (Zfpm2), mRNA [NM_011766]
A_51_P145533	56736	5.65097e-07	Rnf14	1.51881	Mus musculus ring finger protein 14 (Rnf14), transcript variant 2, mRNA [NM_020012]
A_55_P2113359	224656	5.94239e-06	Zfp523	1.50662	Mus musculus zinc finger protein 523 (Zfp523), mRNA [NM_172617]
A_55_P2433438	21406	0.00270616	Tcf12	1.50435	Mus musculus transcription factor 12 (Tcf12), transcript variant 1, mRNA [NM_011544]
A_65_P08239	17258	0.000983575	Mef2a	1.50334	Mus musculus myocyte enhancer factor 2A (Mef2a), mRNA [NM_001033713]
A_52_P334562	22337	0.00301309	Vdr	1.50066	Mus musculus vitamin D receptor (Vdr), mRNA [NM_009504]
A_55_P2107972	17129	1.91733e-05	Smad5	1.49226	Mus musculus SMAD family member 5 (Smad5), transcript variant 2, mRNA [NM_001164041]
A_52_P541270	232430	7.33865e-05	Crebl2	1.48724	Mus musculus cAMP responsive element binding protein-like 2 (Crebl2), mRNA [NM_177687]
A_55_P2018994	13713	0.00183226	Elk3	1.47804	Mus musculus ELK3, member of ETS oncogene family (Elk3), transcript variant 1, mRNA [NM_013508]
A_55_P1965989	67230	0.00650289	Zfp329	1.47162	Mus musculus zinc finger protein 329 (Zfp329), mRNA [NM_026046]
A_55_P2294037	19290	0.0172252	Pura	1.46964	purine rich element binding protein A [Source:MGI Symbol;Acc:MGI:103079] [ENSMUST00000051301]
A_65_P18181	12393	0.00682287	Runx2	1.46893	Mus musculus runt related transcription factor 2 (Runx2), transcript variant 8, non-coding RNA [NR_073425]
A_52_P680751	13047	0.000109812	Cux1	1.46066	Mus musculus cut-like homeobox 1 (Cux1), transcript variant 1, mRNA [NM_009986]
A_55_P2094721	20666	1.00272e-05	Sox11	1.45063	Mus musculus SRY-box containing gene 11 (Sox11), mRNA [NM_009234]
A_52_P260696	11864	0.00060118	Arnt2	1.4423	Mus musculus aryl hydrocarbon receptor nuclear translocator 2 (Arnt2), mRNA [NM_007488]
A_51_P490795	17119	2.13689e-05	Mxd1	1.44014	Mus musculus MAX dimerization protein 1 (Mxd1), mRNA [NM_010751]
A_51_P140237	14200	0.0204622	Fhl2	1.4354	Mus musculus four and a half LIM domains 2 (Fhl2), mRNA [NM_010212]
A_52_P176737	209707	0.000572281	Lcorl	1.43392	Mus musculus ligand dependent nuclear receptor corepressor-like (Lcorl), transcript variant 3, mRNA [NM_178142]
A_55_P2045528	20238	7.31089e-06	Atxn1	1.43151	Mus musculus ataxin 1 (Atxn1), transcript variant 1, mRNA [NM_001199305]
A_51_P213334	232232	0.00196182	Hdac11	1.43051	Mus musculus histone deacetylase 11 (Hdac11), mRNA [NM_144919]
A_55_P2131899	20677	0.000797077	Sox4	1.41443	Mus musculus SRY-box containing gene 4 (Sox4), mRNA [NM_009238]
A_51_P413910	15373	7.91157e-05	Hmx3	1.40909	Mus musculus H6 homeobox 3 (Hmx3), mRNA [NM_008257]
A_51_P367866	13653	0.0712301	Egr1	1.40574	Mus musculus early growth response 1 (Egr1), mRNA [NM_007913]
A_52_P117325	19651	3.57969e-05	Rbl2	1.40516	Mus musculus retinoblastoma-like 2 (Rbl2), mRNA [NM_011250]
A_52_P20048	21406	0.000898701	Tcf12	1.40395	Mus musculus transcription factor 12 (Tcf12), transcript variant 1, mRNA [NM_011544]
A_55_P1984846	268564	0.000647459	Zbtb1	1.39403	zinc finger and BTB domain containing 1 [Source:MGI Symbol;Acc:MGI:2442326] [ENSMUST00000042779]
A_55_P2155041	66970	0.000177233	Ssbp2	1.38513	Mus musculus single-stranded DNA binding protein 2 (Ssbp2), transcript variant 2, mRNA [NM_024272]
A_55_P2159890	16969	0.00023216	Zbtb7a	1.37854	Mus musculus zinc finger and BTB domain containing 7a (Zbtb7a), mRNA [NM_010731]
A_55_P1955427	13047	3.5715e-06	Cux1	1.37308	Mus musculus cut-like homeobox 1 (Cux1), transcript variant 1, mRNA [NM_009986]
A_66_P115116	97064	0.00239216	Wwtr1	1.37298	Mus musculus WW domain containing transcription regulator 1 (Wwtr1), transcript variant 2, mRNA [NM_133784]
A_52_P539434	77889	0.0948454	Lbh	1.36991	Mus musculus limb-bud and heart (Lbh), mRNA [NM_029999]
A_55_P2096602	78829	0.000307538	Tsc22d4	1.36507	TSC22 domain family, member 4 [Source:MGI Symbol;Acc:MGI:1926079] [ENSMUST00000110985]
A_52_P653902	223527	0.00360136	Eny2	1.35525	Mus musculus enhancer of yellow 2 homolog (Drosophila) (Eny2), mRNA [NM_175009]
A_52_P381784	107823	0.00422521	Whsc1	1.34341	Mus musculus Wolf-Hirschhorn syndrome candidate 1 (human) (Whsc1), transcript variant 3, mRNA [NM_001177884]
A_51_P438666	50868	5.09372e-07	Keap1	1.33807	Mus musculus kelch-like ECH-associated protein 1 (Keap1), transcript variant 1, mRNA [NM_016679]
A_51_P354003	18994	0.000973862	Pou3f4	1.33328	Mus musculus POU domain, class 3, transcription factor 4 (Pou3f4), mRNA [NM_008901]
A_55_P1971124	17190	2.25939e-05	Mbd1	1.33045	Mus musculus methyl-CpG binding domain protein 1 (Mbd1), mRNA [NM_013594]
A_55_P2175405	68910	1.06217e-05	Zfp467	1.33032	Mus musculus zinc finger protein 467 (Zfp467), transcript variant 1, mRNA [NM_020589]
A_55_P2155620	17260	0.0744344	Mef2c	1.32656	Mus musculus myocyte enhancer factor 2C (Mef2c), transcript variant 2, mRNA [NM_025282]
A_55_P2159830	67057	0.000906952	Yaf2	1.31669	Mus musculus YY1 associated factor 2 (Yaf2), transcript variant 1, mRNA [NM_024189]
A_51_P436002	110521	0.00167728	Hivep1	1.31388	Mus musculus human immunodeficiency virus type I enhancer binding protein 1 (Hivep1), mRNA [NM_007772]
A_55_P2369474	20186	0.0416819	Nr1h4	1.31265	Mus musculus nuclear receptor subfamily 1, group H, member 4 (Nr1h4), transcript variant 2, mRNA [NM_001163504]
A_55_P1967885	14815	7.28163e-05	Nr3c1	1.3105	Mus musculus nuclear receptor subfamily 3, group C, member 1 (Nr3c1), mRNA [NM_008173]
A_51_P284466	78829	2.80018e-08	Tsc22d4	1.30689	Mus musculus TSC22 domain family, member 4 (Tsc22d4), transcript variant 2, mRNA [NM_023910]
A_55_P2009086	26427	0.00497938	Creb3l1	1.30281	Mus musculus cAMP responsive element binding protein 3-like 1 (Creb3l1), mRNA [NM_011957]
A_55_P2105452	108655	0.0124659	Foxp1	1.28765	Mus musculus forkhead box P1 (Foxp1), transcript variant 2, mRNA [NM_001197321]
A_52_P270145	67230	0.00806559	Zfp329	1.2766	Mus musculus zinc finger protein 329 (Zfp329), mRNA [NM_026046]
A_55_P2071596	19013	2.86212e-06	Ppara	1.27466	Mus musculus peroxisome proliferator activated receptor alpha (Ppara), transcript variant 1, mRNA [NM_011144]
A_51_P250445	57247	0.000110676	Zfp276	1.27159	Mus musculus zinc finger protein (C2H2 type) 276 (Zfp276), mRNA [NM_020497]
A_55_P2100108	22661	0.00878653	Zfp148	1.26415	Mus musculus zinc finger protein 148 (Zfp148), mRNA [NM_011749]
A_52_P232830	23871	0.00769411	Ets1	1.25559	Mus musculus E26 avian leukemia oncogene 1, 5' domain (Ets1), transcript variant 1, mRNA [NM_011808]
A_55_P1982096	66556	0.000178598	Drap1	1.25197	Mus musculus Dr1 associated protein 1 (negative cofactor 2 alpha) (Drap1), mRNA [NM_024176]
A_52_P206526	114674	2.72246e-06	Gtf2ird2	1.25175	Mus musculus GTF2I repeat domain containing 2 (Gtf2ird2), mRNA [NM_053266]
A_52_P392644	239652	0.0316783	Zfp641	1.25053	Mus musculus zinc finger protein 641 (Zfp641), mRNA [NM_173769]
A_55_P2027771	26466	0.00127461	Zfp260	1.24994	Mus musculus zinc finger protein 260 (Zfp260), mRNA [NM_011981]
A_51_P239203	26415	0.001277	Mapk13	1.24573	Mus musculus mitogen-activated protein kinase 13 (Mapk13), mRNA [NM_011950]
A_55_P2123062	12398	9.71969e-05	Cbfa2t3	1.24395	Mus musculus core-binding factor, runt domain, alpha subunit 2, translocated to, 3 (human) (Cbfa2t3), transcript variant 2, mRNA [NM_001109873]
A_55_P2040907	14886	0.00131682	Gtf2i	1.24127	Mus musculus general transcription factor II I (Gtf2i), transcript variant 2, mRNA [NM_010365]
A_55_P2103668	54201	3.93583e-06	Zfp316	1.22599	Mus musculus zinc finger protein 316 (Zfp316), mRNA [NM_017467]
A_55_P1994751	20218	0.0270155	Khdrbs1	1.21793	KH domain containing, RNA binding, signal transduction associated 1 [Source:MGI Symbol;Acc:MGI:893579] [ENSMUST00000129342]
A_55_P1983508	18227	0.00548958	Nr4a2	1.21756	Mus musculus nuclear receptor subfamily 4, group A, member 2 (Nr4a2), transcript variant 1, mRNA [NM_013613]
A_55_P2054420	21413	0.0515526	Tcf4	1.21436	Mus musculus transcription factor 4 (Tcf4), transcript variant 1, mRNA [NM_013685]
A_55_P2075366	21678	4.41263e-05	Tead3	1.21179	Mus musculus TEA domain family member 3 (Tead3), transcript variant 3, mRNA [NM_001204156]
A_52_P250555	56455	0.00825706	Dynll1	1.21151	Mus musculus dynein light chain LC8-type 1 (Dynll1), mRNA [NM_019682]
A_55_P2005903	16874	0.0557524	Lhx6	1.21147	Mus musculus LIM homeobox protein 6 (Lhx6), transcript variant 1, mRNA [NM_008500]
A_66_P138976	64898	8.18303e-05	Lpin2	1.21072	Mus musculus lipin 2 (Lpin2), transcript variant 1, mRNA [NM_001164885]
A_51_P473240	235028	6.84455e-06	Zfp426	1.20776	Mus musculus zinc finger protein 426 (Zfp426), transcript variant 1, mRNA [NM_146221]
A_66_P119017	93761	0.0432879	Smarca1	1.20602	Mus musculus 8 days embryo whole body cDNA, RIKEN full-length enriched library, clone:5730494M04 product:SWI/SNF related, matrix associated, actin dependent regulator of chromatin, subfamily a, member 1, full insert sequence. [AK030741]
A_55_P1952950	71722	7.48973e-05	Cic	1.19582	Mus musculus capicua homolog (Drosophila) (Cic), transcript variant 3, mRNA [NM_001110132]
A_51_P461475	13498	0.000110877	Atn1	1.18027	Mus musculus atrophin 1 (Atn1), mRNA [NM_007881]
A_55_P2020512	239099	0.00231498	Homez	1.17898	Mus musculus homeodomain leucine zipper-encoding gene (Homez), transcript variant 1, mRNA [NM_001177705]
A_51_P436727	109689	0.0200687	Arrb1	1.17331	Mus musculus arrestin, beta 1 (Arrb1), transcript variant a, mRNA [NM_177231]
A_51_P399000	219150	6.60641e-05	Hmbox1	1.17036	Mus musculus homeobox containing 1 (Hmbox1), mRNA [NM_177338]
A_55_P2121945	231464	0.000154297	Cnot6l	1.16866	Mus musculus CCR4-NOT transcription complex, subunit 6-like (Cnot6l), transcript variant 1, mRNA [NM_144910]
A_52_P198473	76073	0.0100515	Pcgf5	1.15058	Mus musculus 18-day embryo whole body cDNA, RIKEN full-length enriched library, clone:1110054A01 product:unclassifiable, full insert sequence. [AK004240]
A_55_P1983006	15184	0.0058276	Hdac5	1.14683	Mus musculus histone deacetylase 5 (Hdac5), transcript variant 1, mRNA [NM_001077696]
A_55_P2146525	216874	6.44126e-05	Camta2	1.14261	Mus musculus calmodulin binding transcription activator 2 (Camta2), transcript variant 1, mRNA [NM_178116]
A_66_P122173	239719	9.20994e-06	Mkl2	1.14128	Mus musculus MKL/myocardin-like 2 (Mkl2), transcript variant 1, mRNA [NM_153588]
A_51_P292754	67057	0.00361775	Yaf2	1.12625	Mus musculus YY1 associated factor 2 (Yaf2), transcript variant 1, mRNA [NM_024189]
A_55_P2007699	71950	0.0226754	Nanog	1.12355	Mus musculus Nanog homeobox (Nanog), mRNA [NM_028016]
A_55_P2043287	14797	0.00120604	Aes	1.12343	Mus musculus amino-terminal enhancer of split (Aes), mRNA [NM_010347]
A_55_P2290388	225998	0.000103966	Rorb	1.12334	Mus musculus RAR-related orphan receptor beta (Rorb), transcript variant 1, mRNA [NM_001043354]
A_51_P494775	217864	6.01709e-06	Rcor1	1.12076	Mus musculus REST corepressor 1 (Rcor1), mRNA [NM_198023]
A_55_P2178808	230119	7.33634e-05	Zbtb5	1.11866	Mus musculus zinc finger and BTB domain containing 5 (Zbtb5), transcript variant 1, mRNA [NM_001163284]
A_55_P2092501	19014	0.000788851	Med1	1.11267	Mus musculus mediator complex subunit 1 (Med1), transcript variant 2, mRNA [NM_134027]
A_55_P2133001	79362	0.00228826	Bhlhe41	1.11259	Mus musculus basic helix-loop-helix family, member e41 (Bhlhe41), transcript variant 1, mRNA [NM_024469]
A_51_P269078	56541	0.00166473	Habp4	1.10086	Mus musculus hyaluronic acid binding protein 4 (Habp4), mRNA [NM_019986]
A_52_P297050	77766	0.00418253	Elp4	1.09691	Mus musculus elongation protein 4 homolog (S. cerevisiae) (Elp4), mRNA [NM_023876]
A_55_P1972927	13713	0.00486224	Elk3	1.08614	Mus musculus ELK3, member of ETS oncogene family (Elk3), transcript variant 1, mRNA [NM_013508]
A_55_P2052959	13016	7.52431e-07	Ctbp1	1.07486	Mus musculus C-terminal binding protein 1 (Ctbp1), transcript variant 4, mRNA [NM_001198861]
A_55_P2114427	12912	0.00148129	Creb1	1.06307	Mus musculus cAMP responsive element binding protein 1 (Creb1), transcript variant B, mRNA [NM_009952]
A_51_P209736	71093	0.00540051	Atoh8	1.06	Mus musculus atonal homolog 8 (Drosophila) (Atoh8), mRNA [NM_153778]
A_52_P604515	79233	0.000445712	Zfp319	1.05653	Mus musculus zinc finger protein 319 (Zfp319), mRNA [NM_024467]
A_55_P1956370	12014	4.06122e-05	Bach2	1.05368	Mus musculus BTB and CNC homology 2 (Bach2), mRNA [NM_001109661]
A_52_P413584	268903	0.012891	Nrip1	1.0529	nuclear receptor interacting protein 1 [Source:MGI Symbol;Acc:MGI:1315213] [ENSMUST00000121927]
A_52_P137378	108079	0.00130241	Prkaa2	1.03022	Mus musculus protein kinase, AMP-activated, alpha 2 catalytic subunit (Prkaa2), mRNA [NM_178143]
A_55_P2073467	14886	3.09558e-07	Gtf2i	1.02812	Mus musculus general transcription factor II I (Gtf2i), transcript variant 2, mRNA [NM_010365]
A_55_P2122329	18029	0.00202758	Nfic	1.02406	Mus musculus nuclear factor I/C (Nfic), transcript variant 1, mRNA [NM_008688]
A_51_P322043	231148	0.00144854	Ablim2	1.01436	Mus musculus actin-binding LIM protein 2 (Ablim2), transcript variant 3, mRNA [NM_177678]
A_55_P2161702	60345	0.0131201	Nrip2	0.9893	Mus musculus nuclear receptor interacting protein 2 (Nrip2), transcript variant 2, mRNA [NM_021717]
A_55_P2113530	107823	0.000588471	Whsc1	0.97676	Wolf-Hirschhorn syndrome candidate 1 (human) [Source:MGI Symbol;Acc:MGI:1276574] [ENSMUST00000114397]
A_55_P1980292	19291	0.00328559	Purb	0.97327	Mus musculus purine rich element binding protein B (Purb), mRNA [NM_011221]
A_51_P320105	226830	0.000455217	Smyd2	0.969966	Mus musculus SET and MYND domain containing 2 (Smyd2), mRNA [NM_026796]
A_52_P39247	73389	0.000116227	Hbp1	0.958742	Mus musculus high mobility group box transcription factor 1 (Hbp1), transcript variant 1, mRNA [NM_153198]
A_55_P2165969	20185	9.17676e-05	Ncor1	0.958177	Mus musculus nuclear receptor co-repressor 1 (Ncor1), transcript variant 3, mRNA [NM_177229]
A_55_P2032079	13170	0.0220074	Dbp	0.95312	Mus musculus D site albumin promoter binding protein (Dbp), mRNA [NM_016974]
A_51_P473919	105689	0.000260441	Mycbp2	0.949864	Mus musculus MYC binding protein 2 (Mycbp2), mRNA [NM_207215]
A_51_P381230	387609	0.000594793	Zhx2	0.947118	Mus musculus zinc fingers and homeoboxes 2 (Zhx2), mRNA [NM_199449]
A_55_P2002557	20787	0.00146224	Srebf1	0.946711	Mus musculus sterol regulatory element binding transcription factor 1 (Srebf1), mRNA [NM_011480]
A_52_P237048	99890	0.00104484	Prmt6	0.945395	Mus musculus protein arginine N-methyltransferase 6 (Prmt6), non-coding RNA [NR_024139]
A_55_P2060454	234135	0.00127389	Whsc1l1	0.929593	Mus musculus Wolf-Hirschhorn syndrome candidate 1-like 1 (human) (Whsc1l1), transcript variant 1, mRNA [NM_001001735]
A_55_P2037732	26927	0.0176073	Foxl2	0.921533	Mus musculus forkhead box L2 (Foxl2), mRNA [NM_012020]
A_55_P2106345	94246	0.0680353	Arid4b	0.920474	Mus musculus 8 days embryo whole body cDNA, RIKEN full-length enriched library, clone:5730472C19 product:hypothetical protein, full insert sequence. [AK161669]
A_66_P139333	226641	0.000385691	Atf6	0.918086	Mus musculus activating transcription factor 6 (Atf6), mRNA [NM_001081304]
A_55_P2030025	56711	0.0720231	Plag1	0.917339	Mus musculus pleiomorphic adenoma gene 1 (Plag1), mRNA [NM_019969]
A_55_P1977093	13714	1.87963e-05	Elk4	0.915776	Mus musculus ELK4, member of ETS oncogene family (Elk4), mRNA [NM_007923]
A_55_P2014269	244216	0.00390166	Zfp771	0.903815	Mus musculus zinc finger protein 771 (Zfp771), mRNA [NM_177362]
A_55_P1968285	14797	0.000236716	Aes	0.898376	Mus musculus amino-terminal enhancer of split (Aes), mRNA [NM_010347]
A_51_P286814	20602	0.000353913	Ncor2	0.897932	Mus musculus nuclear receptor co-repressor 2 (Ncor2), transcript variant 1, mRNA [NM_011424]
A_51_P221428	494448	0.000262286	Cbx6	0.886842	Mus musculus chromobox 6 (Cbx6), mRNA [NM_028763]
A_55_P2083997	269704	2.8935e-07	Zfp664	0.884228	Mus musculus zinc finger protein 664 (Zfp664), mRNA [NM_001081750]
A_51_P181538	93871	0.0190483	Brwd1	0.882188	Mus musculus bromodomain and WD repeat domain containing 1 (Brwd1), transcript variant 1, mRNA [NM_145125]
A_55_P2025248	17119	0.000519045	Mxd1	0.876704	Mus musculus MAX dimerization protein 1 (Mxd1), mRNA [NM_010751]
A_66_P118699	225998	0.0400212	Rorb	0.876635	Mus musculus RAR-related orphan receptor beta (Rorb), transcript variant 1, mRNA [NM_001043354]
A_55_P2030736	29871	0.0113653	Scmh1	0.876019	Mus musculus sex comb on midleg homolog 1 (Scmh1), transcript variant 1, mRNA [NM_013883]
A_55_P1954998	21652	0.00103743	Phf1	0.864758	Mus musculus PHD finger protein 1 (Phf1), mRNA [NM_009343]
A_55_P2131340	211151	0.00241287	Churc1	0.864444	Mus musculus churchill domain containing 1 (Churc1), mRNA [NM_206534]
A_55_P1999289	107586	0.000909978	Ovol2	0.860271	Mus musculus ovo-like 2 (Drosophila) (Ovol2), transcript variant A, mRNA [NM_026924]
A_52_P518434	219150	0.00106997	Hmbox1	0.859139	Mus musculus homeobox containing 1 (Hmbox1), mRNA [NM_177338]
A_52_P628162	233410	0.0105316	Zfp592	0.851118	Mus musculus zinc finger protein 592 (Zfp592), mRNA [NM_178707]
A_52_P613643	193043	0.0296982	Zfp3	0.844325	Mus musculus zinc finger protein 3 (Zfp3), mRNA [NM_177565]
A_51_P184353	13864	0.000239055	Nr2f6	0.842219	Mus musculus nuclear receptor subfamily 2, group F, member 6 (Nr2f6), mRNA [NM_010150]
A_52_P55666	17764	0.0513446	Mtf1	0.839407	Mus musculus metal response element binding transcription factor 1 (Mtf1), mRNA [NM_008636]
A_51_P129866	52335	0.0088449	Atxn1l	0.831315	Mus musculus ataxin 1-like (Atxn1l), mRNA [NM_001080930]
A_55_P2039038	269704	0.00148629	Zfp664	0.829643	Mus musculus zinc finger protein 664 (Zfp664), mRNA [NM_001081750]
A_51_P446583	235682	0.0989536	Zfp445	0.827609	Mus musculus zinc finger protein 445 (Zfp445), mRNA [NM_173364]
A_55_P2008790	22693	0.000388669	Zfp30	0.825509	Mus musculus zinc finger protein 30 (Zfp30), mRNA [NM_013705]
A_55_P2133165	211652	0.00694256	Wwc1	0.824693	Mus musculus WW, C2 and coiled-coil domain containing 1 (Wwc1), mRNA [NM_170779]
A_66_P115531	233490	0.0127829	Crebzf	0.817161	Mus musculus CREB/ATF bZIP transcription factor (Crebzf), transcript variant 1, mRNA [NM_145151]
A_66_P124715	19015	0.00814121	Ppard	0.802581	Mus musculus peroxisome proliferator activator receptor delta (Ppard), mRNA [NM_011145]
A_52_P617636	16597	0.00519728	Klf12	0.794032	Mus musculus Kruppel-like factor 12 (Klf12), mRNA [NM_010636]
A_51_P448814	22751	0.000328357	Zfp90	0.79386	Mus musculus zinc finger protein 90 (Zfp90), mRNA [NM_011764]
A_55_P2006940	54650	0.000220762	Sfmbt1	0.791674	Mus musculus Scm-like with four mbt domains 1 (Sfmbt1), transcript variant 1, mRNA [NM_001166532]
A_55_P2088640	56404	0.000175157	Trip4	0.789931	Mus musculus thyroid hormone receptor interactor 4 (Trip4), transcript variant 1, mRNA [NM_019797]
A_52_P278581	268564	0.00016244	Zbtb1	0.788425	zinc finger and BTB domain containing 1 [Source:MGI Symbol;Acc:MGI:2442326] [ENSMUST00000042779]
A_51_P352264	209011	0.000400552	Sirt7	0.787977	Mus musculus sirtuin 7 (silent mating type information regulation 2, homolog) 7 (S. cerevisiae) (Sirt7), mRNA [NM_153056]
A_55_P2112295	15353	0.00105071	Hmg20b	0.782489	Mus musculus high mobility group 20B (Hmg20b), transcript variant 1, mRNA [NM_010440]
A_51_P515777	329003	0.0215526	Zfp516	0.781382	Mus musculus zinc finger protein 516 (Zfp516), transcript variant 1, mRNA [NM_183033]
A_51_P516705	78943	0.0018218	Ern1	0.780503	Mus musculus endoplasmic reticulum (ER) to nucleus signalling 1 (Ern1), mRNA [NM_023913]
A_51_P105263	269854	0.00258511	Nat14	0.777787	Mus musculus N-acetyltransferase 14 (Nat14), mRNA [NM_201355]
A_51_P500318	20678	0.00692763	Sox5	0.774845	Mus musculus SRY-box containing gene 5 (Sox5), transcript variant 1, mRNA [NM_011444]
A_66_P117655	13000	0.00726233	Csnk2a2	0.772314	Mus musculus casein kinase 2, alpha prime polypeptide (Csnk2a2), mRNA [NM_009974]
A_51_P497882	78284	0.00773249	Creb3l4	0.766794	Mus musculus cAMP responsive element binding protein 3-like 4 (Creb3l4), mRNA [NM_030080]
A_55_P2047168	18128	0.0469566	Notch1	0.762743	Mus musculus notch 1 (Notch1), mRNA [NM_008714]
A_51_P122855	18507	0.00834346	Pax5	0.750742	Mus musculus paired box gene 5 (Pax5), mRNA [NM_008782]
A_51_P456870	15223	0.0563471	Foxj1	0.746238	Mus musculus forkhead box J1 (Foxj1), mRNA [NM_008240]
A_52_P486464	622675	1.67665e-05	Zfp827	0.746081	Mus musculus zinc finger protein 827 (Zfp827), mRNA [NM_178267]
A_55_P2138841	19726	0.0133207	Rfx3	0.735127	Mus musculus regulatory factor X, 3 (influences HLA class II expression) (Rfx3), transcript variant 1, mRNA [NM_011265]
A_55_P2073457	71389	0.0720043	Chd6	0.728667	Mus musculus chromodomain helicase DNA binding protein 6 (Chd6), mRNA [NM_173368]
A_55_P2064598	104625	0.0262642	Cnot6	0.727312	Mus musculus CCR4-NOT transcription complex, subunit 6 (Cnot6), mRNA [NM_212484]
A_55_P1968698	68703	0.059725	Rere	0.721184	Mus musculus arginine glutamic acid dipeptide (RE) repeats (Rere), mRNA [NM_001085492]
A_55_P1970841	22026	0.00161515	Nr2c2	0.721138	Mus musculus nuclear receptor subfamily 2, group C, member 2 (Nr2c2), mRNA [NM_011630]
A_55_P2032081	13170	0.00416916	Dbp	0.720798	Mus musculus D site albumin promoter binding protein (Dbp), mRNA [NM_016974]
A_55_P2101939	57745	0.0979694	Zfp112	0.719038	Mus musculus zinc finger protein 112 (Zfp112), mRNA [NM_021307]
A_55_P2040996	93691	0.00146937	Klf7	0.711031	Mus musculus Kruppel-like factor 7 (ubiquitous) (Klf7), mRNA [NM_033563]
A_55_P1992640	15183	0.00105689	Hdac3	0.709162	Mus musculus histone deacetylase 3 (Hdac3), mRNA [NM_010411]
A_55_P1996469	233410	0.000263238	Zfp592	0.705785	Mus musculus zinc finger protein 592 (Zfp592), mRNA [NM_178707]
A_55_P1972842	16599	0.00127959	Klf3	0.703289	Mus musculus Kruppel-like factor 3 (basic) (Klf3), mRNA [NM_008453]
A_51_P451176	79362	0.000587086	Bhlhe41	0.697589	Mus musculus basic helix-loop-helix family, member e41 (Bhlhe41), transcript variant 1, mRNA [NM_024469]
A_51_P481676	67109	0.00667396	Zfp787	0.697575	Mus musculus zinc finger protein 787 (Zfp787), mRNA [NM_001013012]
A_55_P2084496	72475	0.00559078	Ssbp3	0.68709	Mus musculus single-stranded DNA binding protein 3 (Ssbp3), transcript variant 1, mRNA [NM_023672]
A_55_P2116621	17684	0.0130504	Cited2	0.684986	Mus musculus Cbp/p300-interacting transactivator, with Glu/Asp-rich carboxy-terminal domain, 2 (Cited2), mRNA [NM_010828]
A_51_P225506	52830	1.24798e-06	Pnrc2	0.683417	Mus musculus proline-rich nuclear receptor coactivator 2 (Pnrc2), mRNA [NM_026383]
A_66_P113401	22704	0.00746287	Zfp46	0.677676	Mus musculus zinc finger protein 46 (Zfp46), mRNA [NM_009557]
A_55_P2144461	225888	0.00155309	Suv420h1	0.671579	Mus musculus suppressor of variegation 4-20 homolog 1 (Drosophila) (Suv420h1), transcript variant 1, mRNA [NM_001167885]
A_51_P300867	338372	0.0646348	Map3k9	0.668823	Mus musculus mitogen-activated protein kinase kinase kinase 9 (Map3k9), transcript variant 2, mRNA [NM_177395]
A_55_P2084741	52712	0.00416641	Zkscan6	0.666709	Mus musculus zinc finger with KRAB and SCAN domains 6 (Zkscan6), mRNA [NM_026107]
A_55_P2048398	225888	0.00809399	Suv420h1	0.661425	Mus musculus suppressor of variegation 4-20 homolog 1 (Drosophila) (Suv420h1), transcript variant 1, mRNA [NM_001167885]
A_51_P336391	211986	0.000119736	Tmem18	0.660325	Mus musculus transmembrane protein 18 (Tmem18), mRNA [NM_172049]
A_52_P231063	241066	0.0854372	Carf	0.659351	Mus musculus calcium response factor (Carf), mRNA [NM_139150]
A_52_P183181	56417	0.0402692	Adar	0.652145	Mus musculus adenosine deaminase, RNA-specific (Adar), transcript variant 2, mRNA [NM_001038587]
A_55_P2072556	56406	0.000169785	Ncoa6	0.651783	Mus musculus nuclear receptor coactivator 6 (Ncoa6), transcript variant 1, mRNA [NM_019825]
A_52_P240453	67005	0.0110108	Polr3k	0.649591	Mus musculus polymerase (RNA) III (DNA directed) polypeptide K (Polr3k), mRNA [NM_025901]
A_55_P2065971	52690	4.22517e-05	Setd3	0.64655	Mus musculus SET domain containing 3 (Setd3), mRNA [NM_028262]
A_51_P208031	231464	0.00371163	Cnot6l	0.646058	Mus musculus CCR4-NOT transcription complex, subunit 6-like (Cnot6l), transcript variant 2, mRNA [NM_178854]
A_55_P2160686	21807	0.00878779	Tsc22d1	0.642494	Mus musculus TSC22 domain family, member 1 (Tsc22d1), transcript variant 1, mRNA [NM_207652]
A_55_P2108324	59024	0.00691614	Med12	0.635875	Mus musculus mediator of RNA polymerase II transcription, subunit 12 homolog (yeast) (Med12), mRNA [NM_021521]
A_51_P138879	229007	0.0253589	Zgpat	0.62762	Mus musculus zinc finger, CCCH-type with G patch domain (Zgpat), transcript variant 1, mRNA [NM_144894]
A_52_P382914	22051	0.00200222	Trip6	0.62537	Mus musculus thyroid hormone receptor interactor 6 (Trip6), mRNA [NM_011639]
A_51_P448946	58172	0.0618676	Sertad2	0.62502	Mus musculus SERTA domain containing 2 (Sertad2), transcript variant 1, mRNA [NM_021372]
A_55_P2029136	170740	0.0186618	Zfp287	0.624437	Mus musculus zinc finger protein 287 (Zfp287), mRNA [NM_133208]
A_55_P2139019	16656	0.0436685	Hivep3	0.620519	human immunodeficiency virus type I enhancer binding protein 3 [Source:MGI Symbol;Acc:MGI:106589] [ENSMUST00000123698]
A_55_P1982585	230674	7.34986e-05	Kdm4a	0.614998	Mus musculus lysine (K)-specific demethylase 4A (Kdm4a), transcript variant 2, mRNA [NM_172382]
A_51_P229633	70470	0.0961811	Rprd1b	0.609318	Mus musculus regulation of nuclear pre-mRNA domain containing 1B (Rprd1b), mRNA [NM_027434]
A_52_P243249	26417	0.00131024	Mapk3	0.603645	Mus musculus mitogen-activated protein kinase 3 (Mapk3), mRNA [NM_011952]
A_52_P650503	73422	0.0011561	Prox2	0.600307	Mus musculus prospero homeobox 2 (Prox2), mRNA [NM_175198]
A_52_P633883	241322	0.0288103	Zbtb6	0.598465	Mus musculus zinc finger and BTB domain containing 6 (Zbtb6), mRNA [NM_146253]
A_55_P2072872	64898	0.0474151	Lpin2	0.590318	lipin 2 [Source:MGI Symbol;Acc:MGI:1891341] [ENSMUST00000156570]
A_66_P127458	268469	0.00138581	Zfp652	0.587794	zinc finger protein 652 [Source:MGI Symbol;Acc:MGI:2442221] [ENSMUST00000107717]
A_66_P116299	56469	0.000103316	Pias1	0.585623	Mus musculus protein inhibitor of activated STAT 1 (Pias1), mRNA [NM_019663]
A_55_P1989816	22724	0.00106011	Zbtb7b	0.584082	Mus musculus zinc finger and BTB domain containing 7B (Zbtb7b), mRNA [NM_009565]
A_55_P1993168	170826	0.0189902	Ppargc1b	0.572735	Mus musculus peroxisome proliferative activated receptor, gamma, coactivator 1 beta (Ppargc1b), mRNA [NM_133249]
A_55_P2280237	242109	0.0793021	Zfp697	0.553257	Mus musculus zinc finger protein 697 (Zfp697), mRNA [NM_172863]
A_55_P2158522	18514	0.000192779	Pbx1	0.55321	Mus musculus pre B cell leukemia homeobox 1 (Pbx1), transcript variant a, mRNA [NM_183355]
A_52_P108447	83396	0.0361497	Glis2	0.547158	Mus musculus GLIS family zinc finger 2 (Glis2), mRNA [NM_031184]
A_55_P2037952	67255	0.00687066	Zfp422	0.545631	Mus musculus zinc finger protein 422 (Zfp422), mRNA [NM_026057]
A_55_P2153872	67733	0.0189146	Itgb3bp	0.52636	Mus musculus integrin beta 3 binding protein (beta3-endonexin) (Itgb3bp), mRNA [NM_026348]
A_52_P214630	20682	2.75481e-06	Sox9	0.519741	Mus musculus SRY-box containing gene 9 (Sox9), mRNA [NM_011448]
A_55_P2016565	70127	0.0861218	Dpf3	0.518016	Mus musculus D4, zinc and double PHD fingers, family 3 (Dpf3), transcript variant 1, mRNA [NM_001267625]
A_51_P173384	27878	0.0461515	Tada1	0.517208	Mus musculus transcriptional adaptor 1 (Tada1), mRNA [NM_030245]
A_51_P465809	109108	0.00765002	Slc30a9	0.511708	Mus musculus solute carrier family 30 (zinc transporter), member 9 (Slc30a9), mRNA [NM_178651]
A_55_P2118931	230700	0.000378964	Foxj3	0.506661	Mus musculus forkhead box J3 (Foxj3), mRNA [NM_172699]
A_55_P1982793	18129	0.000283884	Notch2	0.498809	Mus musculus notch 2 (Notch2), mRNA [NM_010928]
A_66_P104527	21372	0.00583089	Tbl1x	0.493835	Mus musculus transducin (beta)-like 1 X-linked (Tbl1x), mRNA [NM_020601]
A_55_P1962384	211151	0.00270106	Churc1	0.490041	Mus musculus churchill domain containing 1 (Churc1), mRNA [NM_206534]
A_55_P2149983	74123	0.0341192	Foxp4	0.48897	Mus musculus forkhead box P4 (Foxp4), transcript variant 1, mRNA [NM_001110824]
A_55_P2454239	56809	0.019414	Gmeb1	0.488478	Mus musculus glucocorticoid modulatory element binding protein 1 (Gmeb1), transcript variant 2, mRNA [NM_001122992]
A_51_P394676	17261	0.0134096	Mef2d	0.486386	myocyte enhancer factor 2D [Source:MGI Symbol;Acc:MGI:99533] [ENSMUST00000001455]
A_51_P160408	209707	0.0859287	Lcorl	0.479353	Mus musculus ligand dependent nuclear receptor corepressor-like (Lcorl), transcript variant 3, mRNA [NM_178142]
A_52_P330694	21885	0.00527463	Tle1	0.456613	transducin-like enhancer of split 1, homolog of Drosophila E(spl) [Source:MGI Symbol;Acc:MGI:104636] [ENSMUST00000107337]
A_55_P2015605	74123	0.0424552	Foxp4	0.452639	Mus musculus forkhead box P4 (Foxp4), transcript variant 1, mRNA [NM_001110824]
A_55_P2138013	12572	0.008578	Cdk7	0.437267	Mus musculus cyclin-dependent kinase 7 (Cdk7), mRNA [NM_009874]
A_55_P2131153	20588	0.0721486	Smarcc1	0.433942	Mus musculus SWI/SNF related, matrix associated, actin dependent regulator of chromatin, subfamily c, member 1 (Smarcc1), mRNA [NM_009211]
A_55_P2101577	320799	0.00351006	Zhx3	0.430666	Mus musculus adult male testis cDNA, RIKEN full-length enriched library, clone:4930412E20 product:DJ511B24.3 (KIAA0395 (PROBABLE HOMEOBOX PROTEIN)) homolog [Homo sapiens], full insert sequence. [AK029603]
A_52_P123485	66855	0.010891	Tcf25	0.427957	Mus musculus transcription factor 25 (basic helix-loop-helix) (Tcf25), transcript variant 2, mRNA [NM_025804]
A_55_P2111741	494448	0.0736654	Cbx6	0.416488	Mus musculus chromobox 6 (Cbx6), mRNA [NM_028763]
A_55_P1991440	22697	0.000389464	Zscan21	0.393663	Mus musculus zinc finger and SCAN domain containing 21 (Zscan21), transcript variant 1, mRNA [NM_011757]
A_55_P2021291	13714	0.0379951	Elk4	0.384895	Mus musculus ELK4, member of ETS oncogene family (Elk4), mRNA [NM_007923]
A_52_P197666	59024	0.0234956	Med12	0.376837	Mus musculus mediator of RNA polymerase II transcription, subunit 12 homolog (yeast) (Med12), mRNA [NM_021521]
A_55_P2054777	103806	0.0922226	Maml1	0.37517	Mus musculus mastermind like 1 (Drosophila) (Maml1), mRNA [NM_175334]
A_55_P2031382	233490	0.0846691	Crebzf	0.3718	Mus musculus CREB/ATF bZIP transcription factor (Crebzf), transcript variant 1, mRNA [NM_145151]
A_55_P2147310	223701	0.0596991	Mkl1	0.368913	Mus musculus MKL (megakaryoblastic leukemia)/myocardin-like 1 (Mkl1), transcript variant 2, mRNA [NM_001082536]
A_55_P2066792	109032	0.0760264	Sp110	0.360416	Mus musculus Sp110 nuclear body protein (Sp110), transcript variant 1, mRNA [NM_175397]
A_55_P1960941	225131	0.00830173	Wac	0.345156	Mus musculus WW domain containing adaptor with coiled-coil (Wac), transcript variant 1, mRNA [NM_153085]
A_52_P606679	27224	0.042362	Tceb3	0.339224	Mus musculus transcription elongation factor B (SIII), polypeptide 3 (Tceb3), mRNA [NM_013736]
A_55_P2030046	12023	0.0601073	Barx2	0.330977	Mus musculus BarH-like homeobox 2 (Barx2), mRNA [NM_013800]
A_55_P2017967	22282	0.087721	Usf2	0.327094	Mus musculus upstream transcription factor 2 (Usf2), mRNA [NM_011680]
A_51_P143721	104799	0.0277232	Vipas39	0.304343	Mus musculus VPS33B interacting protein, apical-basolateral polarity regulator, spe-39 homolog (Vipas39), transcript variant 3, mRNA [NM_134044]
A_55_P2043481	60345	0.0360457	Nrip2	0.286649	Mus musculus nuclear receptor interacting protein 2 (Nrip2), transcript variant 2, mRNA [NM_021717]
A_52_P90684	244923	0.0343342	Klhl31	0.283115	Mus musculus kelch-like 31 (Klhl31), mRNA [NM_172925]
A_55_P1986486	57080	0.0931721	Gtf2ird1	0.277421	Mus musculus general transcription factor II I repeat domain-containing 1 (Gtf2ird1), transcript variant 1, mRNA [NM_020331]
A_55_P1990663	13207	0.0430517	Ddx5	0.274015	Mus musculus DEAD (Asp-Glu-Ala-Asp) box polypeptide 5 (Ddx5), mRNA [NM_007840]
A_51_P432937	27386	0.0343438	Npas3	0.246811	Mus musculus neuronal PAS domain protein 3 (Npas3), mRNA [NM_013780]
A_51_P126626	218820	0.0426694	Zfp503	0.208543	Mus musculus zinc finger protein 503 (Zfp503), mRNA [NM_145459]
A_52_P49250	13866	0.000544295	Erbb2	0.14672	Mus musculus v-erb-b2 erythroblastic leukemia viral oncogene homolog 2, neuro/glioblastoma derived oncogene homolog (avian) (Erbb2), mRNA [NM_001003817]
A_51_P136888	19645	0.00108744	Rb1	0.132487	Mus musculus retinoblastoma 1 (Rb1), mRNA [NM_009029]

## Sheet: CSE high
probe ID	entrez gene ID	ANOVA q-value	gene symbol	fold change (Log2)	definitaion
A_52_P622850	15208	7.16821e-07	Hes5	6.07648	Mus musculus hairy and enhancer of split 5 (Drosophila) (Hes5), mRNA [NM_010419]
A_55_P2164988	170729	5.42961e-06	Scrt1	4.66626	Mus musculus scratch homolog 1, zinc finger protein (Drosophila) (Scrt1), mRNA [NM_130893]
A_65_P19089	26381	5.10495e-05	Esrrg	4.22438	Mus musculus estrogen-related receptor gamma (Esrrg), transcript variant 2, mRNA [NM_001243792]
A_52_P821	14247	1.86838e-05	Fli1	4.07759	Mus musculus Friend leukemia integration 1 (Fli1), mRNA [NM_008026]
A_52_P337259	56198	1.23558e-06	Heyl	3.99538	Mus musculus hairy/enhancer-of-split related with YRPW motif-like (Heyl), mRNA [NM_013905]
A_55_P2006499	26381	2.02878e-06	Esrrg	3.73718	Mus musculus estrogen-related receptor gamma (Esrrg), transcript variant 2, mRNA [NM_001243792]
A_55_P1986907	18992	1.19529e-07	Pou3f2	3.7126	Mus musculus POU domain, class 3, transcription factor 2 (Pou3f2), mRNA [NM_008899]
A_66_P122015	11921	0.000553026	Atoh1	3.58878	Mus musculus atonal homolog 1 (Drosophila) (Atoh1), mRNA [NM_007500]
A_55_P2001793	17933	2.85535e-06	Myt1l	3.33356	Mus musculus myelin transcription factor 1-like (Myt1l), transcript variant 1, mRNA [NM_001093775]
A_55_P2119892	13869	4.98232e-07	Erbb4	3.31645	v-erb-a erythroblastic leukemia viral oncogene homolog 4 (avian) [Source:MGI Symbol;Acc:MGI:104771] [ENSMUST00000121473]
A_55_P2141093	14049	0.000106171	Eya2	3.24924	Mus musculus eyes absent 2 homolog (Drosophila) (Eya2), transcript variant 1, mRNA [NM_010165]
A_51_P258409	15213	1.04328e-07	Hey1	3.16142	Mus musculus hairy/enhancer-of-split related with YRPW motif 1 (Hey1), mRNA [NM_010423]
A_51_P165504	13345	0.0632738	Twist2	3.14243	Mus musculus twist basic helix-loop-helix transcription factor 2 (Twist2), mRNA [NM_007855]
A_52_P65084	54422	8.72701e-05	Barhl1	3.12692	Mus musculus BarH-like 1 (Drosophila) (Barhl1), transcript variant 1, mRNA [NM_019446]
A_66_P122699	13048	3.87715e-06	Cux2	3.10466	cut-like homeobox 2 [Source:MGI Symbol;Acc:MGI:107321] [ENSMUST00000111752]
A_52_P269672	20681	0.000340439	Sox8	3.06437	Mus musculus SRY-box containing gene 8 (Sox8), mRNA [NM_011447]
A_66_P121636	319713	2.3095e-06	Ablim3	3.00962	Mus musculus actin binding LIM protein family, member 3 (Ablim3), transcript variant 1, mRNA [NM_198649]
A_55_P2190426	20465	3.56635e-07	Sim2	2.91409	Mus musculus single-minded homolog 2 (Drosophila) (Sim2), mRNA [NM_011377]
A_55_P2140016	18992	2.15172e-06	Pou3f2	2.90749	Mus musculus POU domain, class 3, transcription factor 2 (Pou3f2), mRNA [NM_008899]
A_51_P386562	13592	0.00110929	Ebf2	2.90473	Mus musculus early B cell factor 2 (Ebf2), mRNA [NM_010095]
A_51_P118188	109593	0.00221174	Lmo3	2.82735	Mus musculus LIM domain only 3 (Lmo3), mRNA [NM_207222]
A_51_P307082	15214	0.000198373	Hey2	2.81101	Mus musculus hairy/enhancer-of-split related with YRPW motif 2 (Hey2), mRNA [NM_013904]
A_51_P515965	18022	0.000233126	Nfe2	2.79335	Mus musculus nuclear factor, erythroid derived 2 (Nfe2), mRNA [NM_008685]
A_52_P574759	19668	1.75401e-07	Rbpjl	2.64674	Mus musculus recombination signal binding protein for immunoglobulin kappa J region-like (Rbpjl), mRNA [NM_009036]
A_51_P137094	50524	2.08818e-06	Sall2	2.63803	Mus musculus sal-like 2 (Drosophila) (Sall2), transcript variant 1, mRNA [NM_015772]
A_66_P103654	211961	9.32913e-06	Asxl3	2.57667	Mus musculus additional sex combs like 3 (Drosophila) (Asxl3), mRNA [NM_001167777]
A_51_P420400	16842	0.0448643	Lef1	2.57578	Mus musculus lymphoid enhancer binding factor 1 (Lef1), mRNA [NM_010703]
A_52_P925277	58208	0.000321767	Bcl11b	2.56409	Mus musculus B cell leukemia/lymphoma 11B (Bcl11b), transcript variant 1, mRNA [NM_001079883]
A_55_P2145711	244579	0.00159288	Tox3	2.54972	Mus musculus TOX high mobility group box family member 3 (Tox3), mRNA [NM_172913]
A_55_P1988872	14025	0.00405658	Bcl11a	2.54037	Mus musculus B cell CLL/lymphoma 11A (zinc finger protein) (Bcl11a), transcript variant 4, mRNA [NM_001242934]
A_52_P240542	15902	5.27467e-05	Id2	2.51198	Mus musculus inhibitor of DNA binding 2 (Id2), mRNA [NM_010496]
A_55_P2015862	13876	3.74111e-05	Erg	2.43579	Mus musculus avian erythroblastosis virus E-26 (v-ets) oncogene related (Erg), mRNA [NM_133659]
A_55_P1976278	18751	0.0146529	Prkcb	2.41219	Mus musculus protein kinase C, beta (Prkcb), mRNA [NM_008855]
A_55_P2072233	72693	0.00163861	Zcchc12	2.38167	Mus musculus zinc finger, CCHC domain containing 12 (Zcchc12), mRNA [NM_028325]
A_52_P11174	215114	0.00105287	Hip1	2.31211	Mus musculus huntingtin interacting protein 1 (Hip1), mRNA [NM_146001]
A_55_P2048751	19130	2.50109e-05	Prox1	2.26314	Mus musculus prospero-related homeobox 1 (Prox1), mRNA [NM_008937]
A_55_P2103132	18992	1.43305e-05	Pou3f2	2.26255	Mus musculus POU domain, class 3, transcription factor 2 (Pou3f2), mRNA [NM_008899]
A_55_P2031272	16871	9.16472e-05	Lhx3	2.24585	Mus musculus LIM homeobox protein 3 (Lhx3), mRNA [NM_001039653]
A_52_P596008	24136	0.0242804	Zeb2	2.23195	Mus musculus zinc finger E-box binding homeobox 2 (Zeb2), transcript variant 2, mRNA [NM_015753]
A_51_P196444	14234	0.04447	Foxc2	2.21262	Mus musculus forkhead box C2 (Foxc2), mRNA [NM_013519]
A_55_P2129696	55994	0.00013777	Smad9	2.11728	Mus musculus SMAD family member 9 (Smad9), mRNA [NM_019483]
A_55_P2076871	16842	0.0373294	Lef1	2.11622	lymphoid enhancer binding factor 1 [Source:MGI Symbol;Acc:MGI:96770] [ENSMUST00000029611]
A_66_P119164	30944	0.000471196	Zfp354c	2.10029	Mus musculus zinc finger protein 354C (Zfp354c), mRNA [NM_013922]
A_52_P684138	70127	0.00172935	Dpf3	2.07294	Mus musculus D4, zinc and double PHD fingers, family 3 (Dpf3), transcript variant 3, mRNA [NM_058212]
A_51_P194230	22771	0.0194506	Zic1	2.07217	Mus musculus zinc finger protein of the cerebellum 1 (Zic1), mRNA [NM_009573]
A_51_P380178	15903	0.00470584	Id3	2.05395	Mus musculus inhibitor of DNA binding 3 (Id3), mRNA [NM_008321]
A_55_P2145709	244579	0.00178263	Tox3	1.93593	TOX high mobility group box family member 3 [Source:MGI Symbol;Acc:MGI:3039593] [ENSMUST00000109621]
A_51_P380750	12398	0.00405845	Cbfa2t3	1.92432	Mus musculus core-binding factor, runt domain, alpha subunit 2, translocated to, 3 (human) (Cbfa2t3), transcript variant 1, mRNA [NM_009824]
A_55_P2023314	69743	0.0307858	Casz1	1.89522	Mus musculus castor zinc finger 1 (Casz1), transcript variant 1, mRNA [NM_001159344]
A_55_P1977855	20689	0.00105424	Sall3	1.88836	Mus musculus sal-like 3 (Drosophila) (Sall3), mRNA [NM_178280]
A_55_P1956534	93837	3.69286e-05	Dach2	1.87076	Mus musculus dachshund 2 (Drosophila) (Dach2), transcript variant 2, mRNA [NM_033605]
A_51_P143190	17095	1.08661e-05	Lyl1	1.86869	Mus musculus lymphoblastomic leukemia 1 (Lyl1), mRNA [NM_008535]
A_55_P1984985	21849	6.11145e-05	Trim28	1.82491	Mus musculus adult male testis cDNA, RIKEN full-length enriched library, clone:1700129A22 product:unclassifiable, full insert sequence. [AK131807]
A_52_P546635	21417	0.0911822	Zeb1	1.81595	Mus musculus zinc finger E-box binding homeobox 1 (Zeb1), mRNA [NM_011546]
A_51_P166023	215114	0.000793577	Hip1	1.81503	Mus musculus huntingtin interacting protein 1 (Hip1), mRNA [NM_146001]
A_55_P2015541	53417	0.00743016	Hif3a	1.80581	Mus musculus hypoxia inducible factor 3, alpha subunit (Hif3a), transcript variant 2, mRNA [NM_016868]
A_55_P1955861	13048	0.000596771	Cux2	1.80184	Mus musculus cut-like homeobox 2 (Cux2), mRNA [NM_007804]
A_51_P219385	20475	9.18515e-06	Six5	1.78047	Mus musculus sine oculis-related homeobox 5 (Six5), mRNA [NM_011383]
A_55_P1980139	381359	0.000251452	Prdm12	1.77635	Mus musculus PR domain containing 12 (Prdm12), mRNA [NM_001123362]
A_51_P139320	13180	0.000544549	Pcbd1	1.77559	Mus musculus pterin 4 alpha carbinolamine dehydratase/dimerization cofactor of hepatocyte nuclear factor 1 alpha (TCF1) 1 (Pcbd1), mRNA [NM_025273]
A_52_P342159	73181	0.000478347	Nfatc4	1.75689	Mus musculus nuclear factor of activated T cells, cytoplasmic, calcineurin dependent 4 (Nfatc4), transcript variant 1, mRNA [NM_023699]
A_51_P501803	15399	0.012981	Hoxa2	1.72999	Mus musculus homeobox A2 (Hoxa2), mRNA [NM_010451]
A_55_P1968982	18516	0.000403561	Pbx3	1.69809	Mus musculus pre B cell leukemia homeobox 3 (Pbx3), mRNA [NM_016768]
A_51_P171772	58208	0.00592844	Bcl11b	1.69513	Mus musculus B cell leukemia/lymphoma 11B (Bcl11b), transcript variant 2, mRNA [NM_021399]
A_55_P1992227	210162	4.2718e-05	Zkscan2	1.68759	Mus musculus zinc finger with KRAB and SCAN domains 2 (Zkscan2), mRNA [NM_001081329]
A_55_P2078463	18185	3.4949e-05	Nrl	1.66495	Mus musculus neural retina leucine zipper gene (Nrl), transcript variant 3, mRNA [NM_001271916]
A_52_P612137	12395	0.0394092	Runx1t1	1.6429	Mus musculus runt-related transcription factor 1; translocated to, 1 (cyclin D-related) (Runx1t1), transcript variant 3, mRNA [NM_009822]
A_52_P451644	17984	0.00237741	Ndn	1.63681	Mus musculus necdin (Ndn), mRNA [NM_010882]
A_52_P128134	15229	0.0265302	Foxd1	1.6238	Mus musculus forkhead box D1 (Foxd1), mRNA [NM_008242]
A_51_P171288	14634	0.000137928	Gli3	1.61955	Mus musculus GLI-Kruppel family member GLI3 (Gli3), mRNA [NM_008130]
A_51_P223724	170771	1.0663e-05	Khdrbs2	1.61769	Mus musculus KH domain containing, RNA binding, signal transduction associated 2 (Khdrbs2), mRNA [NM_133235]
A_51_P446796	100072	0.00074754	Camta1	1.59625	Mus musculus calmodulin binding transcription activator 1 (Camta1), transcript variant 1, mRNA [NM_001081557]
A_55_P2023707	100072	0.000526665	Camta1	1.59056	Mus musculus calmodulin binding transcription activator 1 (Camta1), transcript variant 1, mRNA [NM_001081557]
A_51_P205106	17349	0.00127479	Mlf1	1.579	Mus musculus myeloid leukemia factor 1 (Mlf1), transcript variant 2, mRNA [NM_010801]
A_55_P2160810	17301	0.0532026	Foxd2	1.55939	Mus musculus forkhead box D2 (Foxd2), mRNA [NM_008593]
A_51_P353882	68992	7.89089e-05	Zfp580	1.54073	Mus musculus zinc finger protein 580 (Zfp580), mRNA [NM_026900]
A_55_P2107367	18516	8.10131e-06	Pbx3	1.5356	pre B cell leukemia homeobox 3 [Source:MGI Symbol;Acc:MGI:97496] [ENSMUST00000113132]
A_51_P185757	69743	0.0281896	Casz1	1.51423	Mus musculus castor zinc finger 1 (Casz1), transcript variant 1, mRNA [NM_001159344]
A_55_P2096189	619289	0.0495579	Rfx8	1.5037	Mus musculus regulatory factor X 8 (Rfx8), mRNA [NM_001145660]
A_65_P20249	18751	0.0795288	Prkcb	1.42654	Mus musculus protein kinase C, beta (Prkcb), mRNA [NM_008855]
A_55_P2077872	54006	4.55341e-05	Deaf1	1.40366	Mus musculus deformed epidermal autoregulatory factor 1 (Drosophila) (Deaf1), transcript variant 1, mRNA [NM_016874]
A_55_P2112170	382056	3.6713e-09	Crtc1	1.39358	Mus musculus CREB regulated transcription coactivator 1 (Crtc1), mRNA [NM_001004062]
A_52_P526372	24136	0.0261493	Zeb2	1.37751	Mus musculus zinc finger E-box binding homeobox 2 (Zeb2), transcript variant 2, mRNA [NM_015753]
A_66_P130601	114142	0.0020178	Foxp2	1.36064	Mus musculus forkhead box P2 (Foxp2), transcript variant 1, mRNA [NM_053242]
A_55_P2099620	15372	0.00131154	Hmx2	1.34359	Mus musculus H6 homeobox 2 (Hmx2), mRNA [NM_145998]
A_55_P1979674	22781	0.00155667	Ikzf4	1.33932	Mus musculus IKAROS family zinc finger 4 (Ikzf4), mRNA [NM_011772]
A_55_P2018666	21835	0.00787118	Thrsp	1.2526	Mus musculus thyroid hormone responsive (Thrsp), mRNA [NM_009381]
A_55_P2026275	19049	0.00131466	Ppp1r1b	1.24495	Mus musculus protein phosphatase 1, regulatory (inhibitor) subunit 1B (Ppp1r1b), mRNA [NM_144828]
A_51_P324228	20230	0.00250952	Satb1	1.24263	Mus musculus special AT-rich sequence binding protein 1 (Satb1), transcript variant 2, mRNA [NM_009122]
A_55_P2160218	18185	4.64552e-05	Nrl	1.2298	Mus musculus neural retina leucine zipper gene (Nrl), transcript variant 3, mRNA [NM_001271916]
A_51_P369628	84113	0.00086971	Ptov1	1.22627	Mus musculus prostate tumor over expressed gene 1 (Ptov1), mRNA [NM_133949]
A_66_P135185	14009	0.0653852	Etv1	1.20064	Mus musculus ets variant gene 1 (Etv1), transcript variant 1, mRNA [NM_007960]
A_55_P1979893	21685	0.000135083	Tef	1.18437	Mus musculus thyrotroph embryonic factor (Tef), transcript variant 1, mRNA [NM_017376]
A_51_P486121	16764	5.04365e-05	Aff3	1.18417	Mus musculus AF4/FMR2 family, member 3 (Aff3), mRNA [NM_010678]
A_66_P119170	192285	0.0118933	Phf21a	1.18372	Mus musculus PHD finger protein 21A (Phf21a), transcript variant 3, mRNA [NM_001109691]
A_55_P1986993	78656	0.0011115	Brd8	1.17324	Mus musculus bromodomain containing 8 (Brd8), mRNA [NM_030147]
A_55_P2119917	22781	0.00307502	Ikzf4	1.13381	Mus musculus IKAROS family zinc finger 4 (Ikzf4), mRNA [NM_011772]
A_52_P647919	22282	0.0016145	Usf2	1.1323	Mus musculus upstream transcription factor 2 (Usf2), mRNA [NM_011680]
A_55_P2058330	56856	1.52131e-05	Insm2	1.1018	Mus musculus insulinoma-associated 2 (Insm2), mRNA [NM_020287]
A_51_P216605	73389	0.0485296	Hbp1	1.09865	Mus musculus high mobility group box transcription factor 1 (Hbp1), transcript variant 2, mRNA [NM_177993]
A_55_P2160732	21422	0.00153197	Tfcp2	1.08973	Mus musculus transcription factor CP2 (Tfcp2), mRNA [NM_033476]
A_52_P491244	170740	0.000370573	Zfp287	1.08657	Mus musculus zinc finger protein 287 (Zfp287), mRNA [NM_133208]
A_51_P220162	18131	0.0947611	Notch3	1.08277	Mus musculus notch 3 (Notch3), mRNA [NM_008716]
A_55_P1968193	14198	7.15226e-05	Fhit	1.07382	Mus musculus fragile histidine triad gene (Fhit), mRNA [NM_010210]
A_55_P2185543	21886	0.00134987	Tle2	1.05783	Mus musculus transducin-like enhancer of split 2, homolog of Drosophila E(spl) (Tle2), transcript variant 2, mRNA [NM_001252401]
A_51_P394997	11922	0.0135721	Neurod6	1.05753	Mus musculus neurogenic differentiation 6 (Neurod6), mRNA [NM_009717]
A_52_P456977	54006	7.17764e-06	Deaf1	1.05123	Mus musculus deformed epidermal autoregulatory factor 1 (Drosophila) (Deaf1), transcript variant 1, mRNA [NM_016874]
A_51_P348397	192231	6.0454e-05	Hexim1	1.0507	Mus musculus hexamethylene bis-acetamide inducible 1 (Hexim1), mRNA [NM_138753]
A_55_P2056120	17933	0.0403035	Myt1l	1.0343	Mus musculus myelin transcription factor 1-like (Myt1l), transcript variant 1, mRNA [NM_001093775]
A_55_P2178803	230119	4.4227e-05	Zbtb5	1.01073	Mus musculus zinc finger and BTB domain containing 5 (Zbtb5), transcript variant 1, mRNA [NM_001163284]
A_51_P468780	66867	2.75448e-05	Hmg20a	1.00885	Mus musculus high mobility group 20A (Hmg20a), mRNA [NM_025812]
A_55_P1967618	216154	0.00203136	Med16	1.00227	Mus musculus mediator complex subunit 16 (Med16), transcript variant 1, mRNA [NM_198107]
A_55_P2033932	108946	0.00124307	Zzz3	0.968141	Mus musculus zinc finger, ZZ domain containing 3 (Zzz3), transcript variant 2, mRNA [NM_001080755]
A_51_P178347	54367	0.027933	Zfp326	0.966255	Mus musculus zinc finger protein 326 (Zfp326), transcript variant 1, mRNA [NM_018759]
A_55_P2129920	320790	0.0195448	Chd7	0.958611	Mus musculus chromodomain helicase DNA binding protein 7 (Chd7), mRNA [NM_001081417]
A_66_P103229	14241	0.00675963	Foxl1	0.957559	Mus musculus forkhead box L1 (Foxl1), mRNA [NM_008024]
A_51_P429366	55927	0.000141086	Hes6	0.951128	Mus musculus hairy and enhancer of split 6 (Drosophila) (Hes6), mRNA [NM_019479]
A_51_P392861	75613	0.000780563	Med25	0.946986	Mus musculus mediator of RNA polymerase II transcription, subunit 25 homolog (yeast) (Med25), mRNA [NM_029365]
A_55_P2128263	192285	0.00284538	Phf21a	0.931999	Mus musculus PHD finger protein 21A (Phf21a), transcript variant 3, mRNA [NM_001109691]
A_55_P2028064	193796	0.00021295	Kdm4b	0.930042	Mus musculus lysine (K)-specific demethylase 4B (Kdm4b), mRNA [NM_172132]
A_52_P236777	52690	0.0510432	Setd3	0.913404	SET domain containing 3 [Source:MGI Symbol;Acc:MGI:1289184] [ENSMUST00000147466]
A_55_P1966863	71890	0.00168872	Mad2l2	0.899989	Mus musculus MAD2 mitotic arrest deficient-like 2 (Mad2l2), mRNA [NM_027985]
A_51_P340805	544922	0.00182459	Zkscan4	0.88334	Mus musculus zinc finger with KRAB and SCAN domains 4 (Zkscan4), mRNA [NM_001039115]
A_51_P233753	114142	0.0398553	Foxp2	0.871494	Mus musculus forkhead box P2 (Foxp2), transcript variant 1, mRNA [NM_053242]
A_51_P511482	73916	0.000695546	Ift57	0.827519	Mus musculus intraflagellar transport 57 (Ift57), mRNA [NM_028680]
A_55_P2088825	108655	0.0166512	Foxp1	0.823604	Mus musculus forkhead box P1 (Foxp1), transcript variant 1, mRNA [NM_053202]
A_51_P159352	20024	0.076266	Sub1	0.807947	Mus musculus SUB1 homolog (S. cerevisiae) (Sub1), mRNA [NM_011294]
A_55_P2402307	71890	0.0854364	Mad2l2	0.796895	MAD2 mitotic arrest deficient-like 2 (yeast) [Source:MGI Symbol;Acc:MGI:1919140] [ENSMUST00000084129]
A_51_P378941	211961	0.00227946	Asxl3	0.794536	Mus musculus additional sex combs like 3 (Drosophila) (Asxl3), mRNA [NM_001167777]
A_55_P1956537	93837	0.0687672	Dach2	0.778549	Mus musculus dachshund 2 (Drosophila) (Dach2), transcript variant 1, mRNA [NM_001142570]
A_55_P2027361	65099	0.0134509	Irak1bp1	0.754893	Mus musculus interleukin-1 receptor-associated kinase 1 binding protein 1 (Irak1bp1), transcript variant 1, mRNA [NM_022986]
A_55_P1995572	17268	0.0635356	Meis1	0.749223	Mus musculus Meis homeobox 1 (Meis1), transcript variant B, mRNA [NM_001193271]
A_55_P2049448	18685	6.56725e-06	Phtf1	0.741619	Mus musculus putative homeodomain transcription factor 1 (Phtf1), transcript variant 1, mRNA [NM_013629]
A_55_P2005465	67255	0.00202238	Zfp422	0.737569	Mus musculus zinc finger protein 422 (Zfp422), mRNA [NM_026057]
A_66_P105307	11538	0.0025907	Adnp	0.730359	Mus musculus activity-dependent neuroprotective protein (Adnp), mRNA [NM_009628]
A_52_P308507	71389	0.00165907	Chd6	0.699338	Mus musculus chromodomain helicase DNA binding protein 6 (Chd6), mRNA [NM_173368]
A_52_P367774	75871	0.0032474	Zfp821	0.696311	Mus musculus zinc finger protein 821 (Zfp821), transcript variant 1, mRNA [NM_029468]
A_51_P275454	20128	0.0175968	Trim30a	0.684243	Mus musculus tripartite motif-containing 30A (Trim30a), mRNA [NM_009099]
A_55_P2114569	59057	0.0150281	Zfp191	0.680833	Mus musculus zinc finger protein 191 (Zfp191), mRNA [NM_021559]
A_55_P1962429	17132	0.0037272	Maf	0.674002	avian musculoaponeurotic fibrosarcoma (v-maf) AS42 oncogene homolog [Source:MGI Symbol;Acc:MGI:96909] [ENSMUST00000069009]
A_55_P2162160	11737	0.0355317	Anp32a	0.668327	Mus musculus acidic (leucine-rich) nuclear phosphoprotein 32 family, member A (Anp32a), mRNA [NM_009672]
A_66_P109049	105246	0.000112168	Brd9	0.66245	Mus musculus bromodomain containing 9 (Brd9), mRNA [NM_001024508]
A_55_P2016540	12953	0.0950118	Cry2	0.653436	Mus musculus cryptochrome 2 (photolyase-like) (Cry2), transcript variant 1, mRNA [NM_009963]
A_52_P611798	13207	0.000686072	Ddx5	0.639512	Mus musculus DEAD (Asp-Glu-Ala-Asp) box polypeptide 5 (Ddx5), mRNA [NM_007840]
A_55_P2089233	18985	0.0548986	Pou2af1	0.618046	Mus musculus POU domain, class 2, associating factor 1 (Pou2af1), mRNA [NM_011136]
A_55_P2368625	20688	0.0110271	Sp4	0.61604	Mus musculus trans-acting transcription factor 4 (Sp4), transcript variant 1, mRNA [NM_009239]
A_55_P1982076	233545	0.05492	2210018M11Rik	0.603644	Mus musculus RIKEN cDNA 2210018M11 gene (2210018M11Rik), mRNA [NM_172280]
A_55_P1987396	81004	0.0790058	Tbl1xr1	0.603577	Mus musculus transducin (beta)-like 1X-linked receptor 1 (Tbl1xr1), mRNA [NM_030732]
A_55_P1954544	269870	0.00125814	Zfp446	0.591753	Mus musculus zinc finger protein 446 (Zfp446), transcript variant 3, mRNA [NM_001168562]
A_55_P1953459	22601	0.00426389	Yap1	0.583057	Mus musculus yes-associated protein 1 (Yap1), transcript variant 1, mRNA [NM_001171147]
A_52_P281209	230674	0.00155309	Kdm4a	0.578036	Mus musculus lysine (K)-specific demethylase 4A (Kdm4a), transcript variant 1, mRNA [NM_001161823]
A_52_P214042	72147	0.0442401	Zbtb46	0.566359	Mus musculus zinc finger and BTB domain containing 46 (Zbtb46), transcript variant 2, mRNA [NM_028125]
A_55_P2185489	319748	0.0602169	Zfp865	0.535876	Mus musculus zinc finger protein 865 (Zfp865), mRNA [NM_001033383]
A_51_P381321	67040	0.00742486	Ddx17	0.515288	Mus musculus DEAD (Asp-Glu-Ala-Asp) box polypeptide 17 (Ddx17), transcript variant 1, mRNA [NM_199080]
A_55_P2014867	73473	0.0659633	Iws1	0.512099	Mus musculus IWS1 homolog (S. cerevisiae) (Iws1), mRNA [NM_173441]
A_55_P1952793	20658	0.0966208	Son	0.461527	Mus musculus Son DNA binding protein (Son), transcript variant 1, mRNA [NM_178880]
A_55_P1981731	22026	0.00647791	Nr2c2	0.458028	Mus musculus nuclear receptor subfamily 2, group C, member 2 (Nr2c2), mRNA [NM_011630]
A_55_P2114596	22666	0.0597838	Zbtb14	0.452818	Mus musculus zinc finger and BTB domain containing 14 (Zbtb14), mRNA [NM_009547]
A_55_P2008609	20182	0.000624925	Rxrb	0.439536	Mus musculus retinoid X receptor beta (Rxrb), transcript variant 1, mRNA [NM_001205214]
A_51_P116027	68975	0.0120922	Med27	0.435131	Mus musculus mediator complex subunit 27 (Med27), mRNA [NM_026896]
A_51_P503542	328801	0.00238275	Zfp414	0.421793	Mus musculus zinc finger protein 414 (Zfp414), transcript variant 1, mRNA [NM_026712]
A_52_P276792	108655	0.0302206	Foxp1	0.415806	Mus musculus forkhead box P1 (Foxp1), transcript variant 1, mRNA [NM_053202]
A_52_P592111	72308	0.0175878	Brf1	0.400912	Mus musculus BRF1 homolog, subunit of RNA polymerase III transcription initiation factor IIIB (S. cerevisiae) (Brf1), mRNA [NM_028193]
A_51_P406365	68877	0.0566375	Maf1	0.392562	Mus musculus MAF1 homolog (S. cerevisiae) (Maf1), transcript variant 2, mRNA [NM_026859]
A_55_P2038207	78266	0.0332253	Zfp687	0.364876	Mus musculus zinc finger protein 687 (Zfp687), mRNA [NM_030074]
A_55_P2097244	207165	0.0545299	Bptf	0.346155	Mus musculus bromodomain PHD finger transcription factor (Bptf), mRNA [NM_176850]
A_55_P2085664	70088	0.036747	Meaf6	0.33346	Mus musculus MYST/Esa1-associated factor 6 (Meaf6), mRNA [NM_027310]
A_52_P424585	12387	0.060022	Ctnnb1	0.30368	Mus musculus catenin (cadherin associated protein), beta 1 (Ctnnb1), transcript variant 1, mRNA [NM_007614]
A_55_P2143159	17283	0.0593585	Men1	0.295937	Mus musculus multiple endocrine neoplasia 1 (Men1), transcript variant 2, mRNA [NM_008583]
A_52_P311104	26992	0.00294498	Brd7	0.267369	Mus musculus bromodomain containing 7 (Brd7), mRNA [NM_012047]
A_55_P2011967	433693	0.0185486	Akirin2	0.258518	Mus musculus akirin 2 (Akirin2), mRNA [NM_001007589]
A_66_P127024	17192	0.0767953	Mbd3	0.226756	Mus musculus methyl-CpG binding domain protein 3 (Mbd3), mRNA [NM_013595]
A_51_P122141	74490	0.00107874	Mamstr	0.159205	Mus musculus MEF2 activating motif and SAP domain containing transcriptional regulator (Mamstr), mRNA [NM_172418]

## Sheet: OS high
probe ID	entrez gene ID	ANOVA q-value	gene symbol	fold change (Log2)	definitaion
A_55_P1995195	14284	7.45772e-05	Fosl2	4.69946	Mus musculus fos-like antigen 2 (Fosl2), mRNA [NM_008037]
A_51_P519251	56312	0.000326871	Nupr1	3.45122	Mus musculus nuclear protein transcription regulator 1 (Nupr1), mRNA [NM_019738]
A_55_P2165869	12608	0.000125429	Cebpb	3.42834	Mus musculus CCAAT/enhancer binding protein (C/EBP), beta (Cebpb), mRNA [NM_009883]
A_51_P444447	12609	0.000693286	Cebpd	3.35489	Mus musculus CCAAT/enhancer binding protein (C/EBP), delta (Cebpd), mRNA [NM_007679]
A_52_P161495	12053	1.05952e-05	Bcl6	3.15767	Mus musculus B cell leukemia/lymphoma 6 (Bcl6), mRNA [NM_009744]
A_65_P04847	73569	0.000372261	Vgll3	3.15158	Mus musculus vestigial like 3 (Drosophila) (Vgll3), mRNA [NM_028572]
A_52_P452689	11910	0.0247866	Atf3	3.06757	Mus musculus activating transcription factor 3 (Atf3), mRNA [NM_007498]
A_55_P2143522	83554	7.78971e-06	Fstl3	2.90538	Mus musculus follistatin-like 3 (Fstl3), mRNA [NM_031380]
A_52_P423222	18025	3.30062e-06	Nfe2l3	2.65036	Mus musculus nuclear factor, erythroid derived 2, like 3 (Nfe2l3), mRNA [NM_010903]
A_55_P2035320	18030	7.2518e-05	Nfil3	2.60347	Mus musculus nuclear factor, interleukin 3, regulated (Nfil3), mRNA [NM_017373]
A_55_P1953172	15218	0.0015055	Foxn1	2.51399	Mus musculus forkhead box N1 (Foxn1), mRNA [NM_008238]
A_51_P349182	12388	1.60686e-06	Ctnnd1	2.50364	catenin (cadherin associated protein), delta 1 [Source:MGI Symbol;Acc:MGI:105100] [ENSMUST00000111684]
A_55_P2105858	107503	3.10383e-05	Atf5	2.3999	Mus musculus activating transcription factor 5 (Atf5), transcript variant 1, mRNA [NM_030693]
A_51_P206585	12394	0.000259624	Runx1	2.31221	Mus musculus runt related transcription factor 1 (Runx1), transcript variant 4, mRNA [NM_009821]
A_55_P2183438	12394	0.00461959	Runx1	2.30714	Mus musculus runt related transcription factor 1 (Runx1), transcript variant 2, mRNA [NM_001111022]
A_51_P451346	23849	0.00300515	Klf6	2.21715	Mus musculus Kruppel-like factor 6 (Klf6), mRNA [NM_011803]
A_55_P2125208	214855	3.75346e-05	Arid5a	2.15597	Mus musculus AT rich interactive domain 5A (MRF1-like) (Arid5a), transcript variant 1, mRNA [NM_001172205]
A_55_P1984035	56722	1.92678e-05	Litaf	2.11145	Mus musculus LPS-induced TN factor (Litaf), mRNA [NM_019980]
A_52_P132761	20852	7.28811e-08	Stat6	2.05184	Mus musculus signal transducer and activator of transcription 6 (Stat6), mRNA [NM_009284]
A_52_P545810	16978	0.000155407	Lrrfip1	2.03069	Mus musculus leucine rich repeat (in FLII) interacting protein 1 (Lrrfip1), transcript variant 1, mRNA [NM_001111311]
A_52_P135707	12913	7.15695e-05	Creb3	2.01423	Mus musculus cAMP responsive element binding protein 3 (Creb3), mRNA [NM_013497]
A_66_P120249	22259	0.000683552	Nr1h3	1.99429	Mus musculus nuclear receptor subfamily 1, group H, member 3 (Nr1h3), transcript variant 1, mRNA [NM_013839]
A_66_P111562	12443	4.41886e-05	Ccnd1	1.95717	Mus musculus cyclin D1 (Ccnd1), mRNA [NM_007631]
A_55_P2230913	14011	6.43924e-06	Etv6	1.95053	Mus musculus ets variant gene 6 (TEL oncogene) (Etv6), mRNA [NM_007961]
A_55_P2102621	106389	2.25447e-06	Eaf2	1.93526	Mus musculus ELL associated factor 2 (Eaf2), transcript variant 2, mRNA [NM_001113401]
A_55_P2042456	215031	0.0408249	Vgll2	1.91402	Mus musculus vestigial like 2 homolog (Drosophila) (Vgll2), mRNA [NM_153786]
A_55_P2128597	22259	0.00163556	Nr1h3	1.83845	Mus musculus nuclear receptor subfamily 1, group H, member 3 (Nr1h3), transcript variant 1, mRNA [NM_013839]
A_55_P2158990	16476	0.00680009	Jun	1.8113	Mus musculus Jun oncogene (Jun), mRNA [NM_010591]
A_55_P1969914	66855	4.94659e-07	Tcf25	1.77624	Mus musculus transcription factor 25 (basic helix-loop-helix) (Tcf25), transcript variant 3, mRNA [NM_001037878]
A_55_P2070809	13661	0.000318991	Ehf	1.7428	Mus musculus ets homologous factor (Ehf), mRNA [NM_007914]
A_51_P272553	20893	0.00833599	Bhlhe40	1.72141	Mus musculus basic helix-loop-helix family, member e40 (Bhlhe40), mRNA [NM_011498]
A_55_P1953252	12388	2.67232e-05	Ctnnd1	1.67897	Mus musculus catenin (cadherin associated protein), delta 1 (Ctnnd1), transcript variant 1, mRNA [NM_007615]
A_52_P514061	18602	0.00352672	Padi4	1.67779	Mus musculus peptidyl arginine deiminase, type IV (Padi4), mRNA [NM_011061]
A_51_P216550	22061	1.15632e-07	Trp63	1.67552	Mus musculus transformation related protein 63 (Trp63), transcript variant 4, mRNA [NM_011641]
A_52_P100381	382639	0.000509732	Zbtb42	1.66766	Mus musculus zinc finger and BTB domain containing 42 (Zbtb42), mRNA [NM_001100460]
A_55_P2039086	80859	0.00559937	Nfkbiz	1.65812	Mus musculus nuclear factor of kappa light polypeptide gene enhancer in B cells inhibitor, zeta (Nfkbiz), transcript variant 1, mRNA [NM_030612]
A_52_P252258	29857	0.000259159	Mapk12	1.64819	Mus musculus mitogen-activated protein kinase 12 (Mapk12), mRNA [NM_013871]
A_55_P1959953	229003	0.000120676	Helz2	1.6303	Mus musculus helicase with zinc finger 2, transcriptional coactivator (Helz2), mRNA [NM_183162]
A_52_P608322	17133	0.00962611	Maff	1.57602	Mus musculus v-maf musculoaponeurotic fibrosarcoma oncogene family, protein F (avian) (Maff), mRNA [NM_010755]
A_52_P533146	13198	0.0116262	Ddit3	1.57298	Mus musculus DNA-damage inducible transcript 3 (Ddit3), mRNA [NM_007837]
A_55_P2035963	15259	6.94228e-05	Hipk3	1.55456	Mus musculus homeodomain interacting protein kinase 3 (Hipk3), transcript variant 1, mRNA [NM_010434]
A_51_P411271	18024	2.49672e-05	Nfe2l2	1.48932	Mus musculus nuclear factor, erythroid derived 2, like 2 (Nfe2l2), mRNA [NM_010902]
A_55_P1958220	232430	0.000482973	Crebl2	1.48492	Mus musculus cAMP responsive element binding protein-like 2 (Crebl2), mRNA [NM_177687]
A_55_P1990495	20850	0.00671639	Stat5a	1.46661	Mus musculus signal transducer and activator of transcription 5A (Stat5a), transcript variant 1, mRNA [NM_011488]
A_55_P2036526	17191	1.90849e-06	Mbd2	1.45395	Mus musculus methyl-CpG binding domain protein 2 (Mbd2), mRNA [NM_010773]
A_66_P119418	12421	0.00679483	Rb1cc1	1.43777	Mus musculus RB1-inducible coiled-coil 1 (Rb1cc1), mRNA [NM_009826]
A_51_P454217	18034	0.000129705	Nfkb2	1.41361	Mus musculus nuclear factor of kappa light polypeptide gene enhancer in B cells 2, p49/p100 (Nfkb2), transcript variant 1, mRNA [NM_019408]
A_52_P573290	77128	0.0510596	Crebrf	1.4071	Mus musculus CREB3 regulatory factor (Crebrf), mRNA [NM_029870]
A_51_P507242	14284	0.00147394	Fosl2	1.39392	Mus musculus fos-like antigen 2 (Fosl2), mRNA [NM_008037]
A_52_P318438	17936	0.00198534	Nab1	1.38616	Mus musculus Ngfi-A binding protein 1 (Nab1), mRNA [NM_008667]
A_52_P254174	14815	0.0477625	Nr3c1	1.35196	Mus musculus nuclear receptor subfamily 3, group C, member 1 (Nr3c1), mRNA [NM_008173]
A_65_P06603	11622	1.79321e-05	Ahr	1.34849	Mus musculus aryl-hydrocarbon receptor (Ahr), mRNA [NM_013464]
A_55_P1979728	11911	0.00972312	Atf4	1.33277	Mus musculus activating transcription factor 4 (Atf4), mRNA [NM_009716]
A_52_P546200	226075	8.32043e-06	Glis3	1.30535	Mus musculus GLIS family zinc finger 3 (Glis3), mRNA [NM_175459]
A_52_P334670	12753	0.00602837	Clock	1.28604	Mus musculus circadian locomotor output cycles kaput (Clock), mRNA [NM_007715]
A_55_P1974288	19697	1.38468e-05	Rela	1.28602	Mus musculus v-rel reticuloendotheliosis viral oncogene homolog A (avian) (Rela), mRNA [NM_009045]
A_51_P357744	16478	0.00686433	Jund	1.26778	Mus musculus Jun proto-oncogene related gene d (Jund), mRNA [NM_010592]
A_52_P1034698	13709	1.934e-06	Elf1	1.25504	Mus musculus E74-like factor 1 (Elf1), mRNA [NM_007920]
A_55_P1959470	16978	0.000194804	Lrrfip1	1.25345	Mus musculus leucine rich repeat (in FLII) interacting protein 1 (Lrrfip1), transcript variant 1, mRNA [NM_001111311]
A_55_P2313861	667118	0.0100154	Zbed6	1.24431	Mus musculus zinc finger, BED domain containing 6 (Zbed6), mRNA [NM_001166552]
A_55_P2085576	338372	0.0415129	Map3k9	1.23188	Mus musculus mitogen-activated protein kinase kinase kinase 9 (Map3k9), transcript variant 1, mRNA [NM_001174107]
A_52_P613808	16969	0.000261955	Zbtb7a	1.23118	Mus musculus zinc finger and BTB domain containing 7a (Zbtb7a), mRNA [NM_010731]
A_55_P2019009	211329	0.00259426	Ncoa7	1.22103	Mus musculus nuclear receptor coactivator 7 (Ncoa7), transcript variant 1, mRNA [NM_172495]
A_51_P237752	19285	0.00443852	Ptrf	1.21962	Mus musculus polymerase I and transcript release factor (Ptrf), mRNA [NM_008986]
A_51_P441022	17127	9.95011e-05	Smad3	1.19288	Mus musculus SMAD family member 3 (Smad3), mRNA [NM_016769]
A_52_P589550	22025	4.13998e-05	Nr2c1	1.18027	Mus musculus nuclear receptor subfamily 2, group C, member 1 (Nr2c1), mRNA [NM_011629]
A_55_P1989405	13709	1.70021e-06	Elf1	1.16623	Mus musculus E74-like factor 1 (Elf1), mRNA [NM_007920]
A_55_P2102624	106389	4.93152e-05	Eaf2	1.16402	Mus musculus ELL associated factor 2 (Eaf2), transcript variant 2, mRNA [NM_001113401]
A_66_P138790	226075	0.000141048	Glis3	1.14648	Mus musculus GLIS family zinc finger 3 (Glis3), mRNA [NM_175459]
A_51_P464238	11911	0.0241394	Atf4	1.12858	Mus musculus activating transcription factor 4 (Atf4), mRNA [NM_009716]
A_55_P2114938	16391	8.97085e-05	Irf9	1.10771	Mus musculus interferon regulatory factor 9 (Irf9), transcript variant 1, mRNA [NM_001159417]
A_55_P2022369	77889	0.0370018	Lbh	1.10692	Mus musculus limb-bud and heart (Lbh), mRNA [NM_029999]
A_55_P1953241	17135	0.027357	Mafk	1.10099	Mus musculus v-maf musculoaponeurotic fibrosarcoma oncogene family, protein K (avian) (Mafk), mRNA [NM_010757]
A_55_P2185553	56787	0.014409	Ascl3	1.10091	Mus musculus achaete-scute complex homolog 3 (Drosophila) (Ascl3), mRNA [NM_020051]
A_52_P658122	23872	7.10627e-05	Ets2	1.05355	Mus musculus E26 avian leukemia oncogene 2, 3' domain (Ets2), mRNA [NM_011809]
A_55_P2071059	17937	3.76786e-05	Nab2	1.04044	Mus musculus Ngfi-A binding protein 2 (Nab2), transcript variant 1, mRNA [NM_008668]
A_51_P341918	21807	1.13033e-05	Tsc22d1	1.03259	Mus musculus TSC22 domain family, member 1 (Tsc22d1), transcript variant 2, mRNA [NM_009366]
A_52_P535052	217864	7.071e-06	Rcor1	1.00073	Mus musculus REST corepressor 1 (Rcor1), mRNA [NM_198023]
A_52_P65108	17125	0.00131223	Smad1	0.996692	Mus musculus SMAD family member 1 (Smad1), mRNA [NM_008539]
A_52_P457839	19285	0.00187859	Ptrf	0.965764	Mus musculus polymerase I and transcript release factor (Ptrf), mRNA [NM_008986]
A_55_P2062133	27049	0.0108657	Etv3	0.946705	Mus musculus ets variant gene 3 (Etv3), transcript variant 1, mRNA [NM_001083318]
A_66_P103271	270110	4.42233e-05	Irf2bp2	0.943435	Mus musculus interferon regulatory factor 2 binding protein 2 (Irf2bp2), mRNA [NM_001164598]
A_55_P1994032	22433	0.00018017	Xbp1	0.938313	Mus musculus X-box binding protein 1 (Xbp1), transcript variant 1, mRNA [NM_013842]
A_55_P2100973	54139	0.00156909	Irf6	0.931157	Mus musculus interferon regulatory factor 6 (Irf6), mRNA [NM_016851]
A_55_P2138966	17937	0.00389624	Nab2	0.915887	Mus musculus Ngfi-A binding protein 2 (Nab2), transcript variant 2, mRNA [NM_001122895]
A_55_P2111649	17190	0.000819678	Mbd1	0.897436	Mus musculus methyl-CpG binding domain protein 1 (Mbd1), mRNA [NM_013594]
A_52_P432580	71371	0.00142909	Arid5b	0.888078	Mus musculus cDNA clone IMAGE:30537733, with apparent retained intron. [BC082312]
A_55_P2019004	211329	0.00386187	Ncoa7	0.887837	Mus musculus nuclear receptor coactivator 7 (Ncoa7), transcript variant 1, mRNA [NM_172495]
A_55_P2115141	212391	0.0267766	Lcor	0.87435	Mus musculus ligand dependent nuclear receptor corepressor (Lcor), mRNA [NM_172154]
A_55_P2047748	17134	0.0011115	Mafg	0.867836	v-maf musculoaponeurotic fibrosarcoma oncogene family, protein G (avian) [Source:MGI Symbol;Acc:MGI:96911] [ENSMUST00000058162]
A_51_P408821	252973	0.0273964	Grhl2	0.863883	Mus musculus grainyhead-like 2 (Drosophila) (Grhl2), mRNA [NM_026496]
A_52_P460957	12916	5.89311e-05	Crem	0.848264	Mus musculus cAMP responsive element modulator (Crem), transcript variant 3, mRNA [NM_013498]
A_55_P2148534	353187	0.00436909	Nr1d2	0.847736	Mus musculus nuclear receptor subfamily 1, group D, member 2, mRNA (cDNA clone MGC:106146 IMAGE:5361394), complete cds. [BC096461]
A_55_P2124976	195733	0.00543116	Grhl1	0.840402	Mus musculus grainyhead-like 1 (Drosophila) (Grhl1), transcript variant 2, mRNA [NM_145890]
A_52_P600531	228536	0.00545029	Bahd1	0.839058	Mus musculus bromo adjacent homology domain containing 1 (Bahd1), mRNA [NM_001045523]
A_55_P2176802	15257	0.007511	Hipk1	0.835182	Mus musculus homeodomain interacting protein kinase 1 (Hipk1), mRNA [NM_010432]
A_65_P13402	56736	0.000146123	Rnf14	0.831084	Mus musculus ring finger protein 14 (Rnf14), transcript variant 1, mRNA [NM_001164621]
A_55_P2004452	66684	0.0018406	Tceal8	0.798935	Mus musculus transcription elongation factor A (SII)-like 8 (Tceal8), transcript variant 2, mRNA [NM_025703]
A_51_P260300	16151	5.0502e-05	Ikbkg	0.781643	Mus musculus inhibitor of kappaB kinase gamma (Ikbkg), transcript variant 1, mRNA [NM_010547]
A_55_P1977658	272322	0.0668266	Arntl2	0.772692	Mus musculus aryl hydrocarbon receptor nuclear translocator-like 2 (Arntl2), mRNA [NM_172309]
A_55_P2029285	17125	0.000508176	Smad1	0.755828	Mus musculus SMAD family member 1 (Smad1), mRNA [NM_008539]
A_51_P424221	270110	0.00205546	Irf2bp2	0.755609	Mus musculus interferon regulatory factor 2 binding protein 2 (Irf2bp2), mRNA [NM_001164598]
A_51_P514712	547253	0.0308149	Parp14	0.741988	Mus musculus poly (ADP-ribose) polymerase family, member 14 (Parp14), mRNA [NM_001039530]
A_55_P2029289	17125	0.0279582	Smad1	0.740209	Mus musculus 13 days embryo heart cDNA, RIKEN full-length enriched library, clone:D330009K05 product:MAD homolog 1 (Drosophila), full insert sequence. [AK084505]
A_51_P215896	78829	0.0281207	Tsc22d4	0.736847	Mus musculus TSC22 domain family, member 4 (Tsc22d4), transcript variant 1, mRNA [NM_029805]
A_66_P125962	15257	0.012026	Hipk1	0.734055	Mus musculus homeodomain interacting protein kinase 1 (Hipk1), mRNA [NM_010432]
A_52_P109319	13559	5.31906e-05	E2f5	0.723861	Mus musculus E2F transcription factor 5 (E2f5), mRNA [NM_007892]
A_55_P2014337	12013	0.000174482	Bach1	0.721617	Mus musculus BTB and CNC homology 1 (Bach1), mRNA [NM_007520]
A_55_P1991054	232286	0.0199027	Tmf1	0.716205	Mus musculus TATA element modulatory factor 1 (Tmf1), mRNA [NM_001081111]
A_55_P1974447	229007	0.0230224	Zgpat	0.713839	Mus musculus zinc finger, CCCH-type with G patch domain (Zgpat), transcript variant 1, mRNA [NM_144894]
A_52_P467266	17764	0.0347208	Mtf1	0.706924	Mus musculus metal response element binding transcription factor 1 (Mtf1), mRNA [NM_008636]
A_55_P2098771	99730	0.0284152	Taf13	0.704124	Mus musculus TAF13 RNA polymerase II, TATA box binding protein (TBP)-associated factor (Taf13), mRNA [NM_025444]
A_55_P1981322	252973	0.0776133	Grhl2	0.679549	Mus musculus grainyhead-like 2 (Drosophila) (Grhl2), mRNA [NM_026496]
A_55_P2074331	20181	0.000823354	Rxra	0.675813	Mus musculus retinoid X receptor alpha (Rxra), mRNA [NM_011305]
A_51_P423976	12916	0.0881357	Crem	0.669036	Mus musculus cAMP responsive element modulator (Crem), transcript variant 3, mRNA [NM_013498]
A_55_P2007535	59022	3.40192e-05	Edf1	0.662359	Mus musculus endothelial differentiation-related factor 1 (Edf1), mRNA [NM_021519]
A_52_P303891	353187	0.096236	Nr1d2	0.658799	Mus musculus nuclear receptor subfamily 1, group D, member 2 (Nr1d2), mRNA [NM_011584]
A_55_P2451183	18607	0.0646131	Pdpk1	0.656508	Mus musculus 3-phosphoinositide dependent protein kinase 1 (Pdpk1), transcript variant 1, mRNA [NM_011062]
A_55_P1992388	59022	0.00012098	Edf1	0.639864	Mus musculus endothelial differentiation-related factor 1, mRNA (cDNA clone MGC:30996 IMAGE:5250117), complete cds. [BC023472]
A_52_P333419	18021	0.0831775	Nfatc3	0.620023	Mus musculus nuclear factor of activated T cells, cytoplasmic, calcineurin dependent 3 (Nfatc3), mRNA [NM_010901]
A_51_P436878	55942	0.0619898	Sertad1	0.614522	Mus musculus SERTA domain containing 1 (Sertad1), mRNA [NM_018820]
A_52_P406371	26896	0.0075533	Med14	0.610187	Mus musculus mediator complex subunit 14 (Med14), transcript variant 1, mRNA [NM_001048208]
A_52_P61703	170936	0.00295521	Zfp369	0.604477	Mus musculus zinc finger protein 369 (Zfp369), mRNA [NM_178364]
A_51_P365612	53970	0.00123623	Rfx5	0.602994	Mus musculus regulatory factor X, 5 (influences HLA class II expression) (Rfx5), mRNA [NM_017395]
A_51_P421876	54123	0.0058116	Irf7	0.600353	Mus musculus interferon regulatory factor 7 (Irf7), transcript variant 1, mRNA [NM_016850]
A_52_P460545	12393	0.0230227	Runx2	0.595775	Mus musculus runt related transcription factor 2 (Runx2), transcript variant 3, mRNA [NM_009820]
A_51_P452798	66056	0.0297847	Zfp524	0.595169	Mus musculus zinc finger protein 524 (Zfp524), mRNA [NM_025324]
A_55_P2087013	15257	0.0581732	Hipk1	0.578518	Mus musculus homeodomain interacting protein kinase 1 (Hipk1), mRNA [NM_010432]
A_55_P1954306	26379	0.0226693	Esrra	0.576233	Mus musculus estrogen related receptor, alpha (Esrra), mRNA [NM_007953]
A_66_P125734	231130	0.00184808	Tnip2	0.574494	Mus musculus TNFAIP3 interacting protein 2 (Tnip2), mRNA [NM_139064]
A_51_P175771	14248	0.00740785	Flii	0.570826	Mus musculus flightless I homolog (Drosophila) (Flii), mRNA [NM_022009]
A_51_P189241	231986	0.000922742	Jazf1	0.558325	Mus musculus JAZF zinc finger 1 (Jazf1), transcript variant 1, mRNA [NM_173406]
A_55_P2060459	234135	0.0246728	Whsc1l1	0.548954	Mus musculus Wolf-Hirschhorn syndrome candidate 1-like 1 (human) (Whsc1l1), transcript variant 1, mRNA [NM_001001735]
A_52_P96782	73178	0.0168716	Wasl	0.540801	Mus musculus Wiskott-Aldrich syndrome-like (human) (Wasl), transcript variant 1, mRNA [NM_028459]
A_55_P2082869	14055	0.0321868	Ezh1	0.529726	Mus musculus enhancer of zeste homolog 1 (Drosophila) (Ezh1), mRNA [NM_007970]
A_51_P512629	320244	0.0162714	Ttll5	0.522352	Mus musculus tubulin tyrosine ligase-like family, member 5 (Ttll5), mRNA [NM_001081423]
A_55_P2073169	18602	0.00889246	Padi4	0.519733	Mus musculus peptidyl arginine deiminase, type IV (Padi4), mRNA [NM_011061]
A_55_P2120577	17684	0.0878464	Cited2	0.515169	Mus musculus Cbp/p300-interacting transactivator, with Glu/Asp-rich carboxy-terminal domain, 2 (Cited2), mRNA [NM_010828]
A_55_P2019068	14248	0.0116971	Flii	0.507172	Mus musculus flightless I homolog (Drosophila) (Flii), mRNA [NM_022009]
A_55_P1968738	18033	0.00622164	Nfkb1	0.498813	Mus musculus nuclear factor of kappa light polypeptide gene enhancer in B cells 1, p105 (Nfkb1), mRNA [NM_008689]
A_55_P2365308	60611	0.0625393	Foxj2	0.496929	Mus musculus forkhead box J2 (Foxj2), mRNA [NM_021899]
A_55_P2120089	66505	0.00567405	Zmynd11	0.49116	Mus musculus zinc finger, MYND domain containing 11 (Zmynd11), transcript variant 3, mRNA [NM_001199141]
A_55_P2095679	53970	0.0534547	Rfx5	0.486389	Mus musculus regulatory factor X, 5 (influences HLA class II expression) (Rfx5), mRNA [NM_017395]
A_65_P17667	170828	0.0137355	Vgll1	0.468973	vestigial like 1 homolog (Drosophila) [Source:MGI Symbol;Acc:MGI:2655768] [ENSMUST00000033465]
A_55_P2083939	54131	0.0177555	Irf3	0.462261	Mus musculus interferon regulatory factor 3 (Irf3), transcript variant 1, mRNA [NM_016849]
A_52_P175952	26409	0.0543714	Map3k7	0.449375	Mus musculus mitogen-activated protein kinase kinase kinase 7 (Map3k7), transcript variant A, mRNA [NM_172688]
A_55_P2045693	209011	0.0134137	Sirt7	0.446072	sirtuin 7 (silent mating type information regulation 2, homolog) 7 (S. cerevisiae) [Source:MGI Symbol;Acc:MGI:2385849] [ENSMUST00000154714]
A_55_P2113523	107823	0.0449034	Whsc1	0.430467	Mus musculus Wolf-Hirschhorn syndrome candidate 1 (human) (Whsc1), transcript variant 3, mRNA [NM_001177884]
A_55_P2113524	107823	0.0654214	Whsc1	0.410705	Mus musculus Wolf-Hirschhorn syndrome candidate 1 (human) (Whsc1), transcript variant 1, mRNA [NM_001081102]
A_55_P2018442	237336	0.0766992	Tbpl1	0.407682	Mus musculus TATA box binding protein-like 1, mRNA (cDNA clone MGC:41136 IMAGE:1382180), complete cds. [BC033926]
A_52_P374669	214899	0.0368996	Kdm5a	0.407657	Mus musculus lysine (K)-specific demethylase 5A (Kdm5a), mRNA [NM_145997]
A_51_P194525	11694	0.0434202	Alx3	0.385836	Mus musculus aristaless-like homeobox 3 (Alx3), mRNA [NM_007441]
A_55_P2035344	66855	0.0203336	Tcf25	0.355705	Mus musculus transcription factor 25 (basic helix-loop-helix) (Tcf25), transcript variant 2, mRNA [NM_025804]
A_55_P2024515	74343	0.000165759	Crtc2	0.338014	Mus musculus CREB regulated transcription coactivator 2 (Crtc2), mRNA [NM_028881]
A_66_P106363	16413	0.00319098	Itgb1bp1	0.320901	Mus musculus integrin beta 1 binding protein 1 (Itgb1bp1), mRNA [NM_008403]
A_55_P2113598	22780	0.0942768	Ikzf3	0.291528	Mus musculus IKAROS family zinc finger 3 (Ikzf3), mRNA [NM_011771]
A_55_P1981090	69009	0.0843303	Thap7	0.290363	Mus musculus THAP domain containing 7 (Thap7), mRNA [NM_026909]
A_55_P2056035	224619	0.0173953	Traf7	0.2875	Mus musculus TNF receptor-associated factor 7 (Traf7), transcript variant 3, mRNA [NM_153792]
A_52_P494115	229542	0.0639274	Gatad2b	0.280724	Mus musculus GATA zinc finger domain containing 2B (Gatad2b), mRNA [NM_139304]
A_66_P101171	244059	0.0597133	Chd2	0.234668	Mus musculus chromodomain helicase DNA binding protein 2 (Chd2), mRNA [NM_001081345]
A_55_P1955906	20846	0.013063	Stat1	0.220663	Mus musculus signal transducer and activator of transcription 1 (Stat1), transcript variant 2, mRNA [NM_009283]
A_55_P2007377	69257	0.0732528	Elf2	0.179634	Mus musculus E74-like factor 2 (Elf2), mRNA [NM_023502]
A_51_P114616	53314	0.000992026	Batf	0.173362	Mus musculus basic leucine zipper transcription factor, ATF-like (Batf), mRNA [NM_016767]
A_51_P201480	20848	1.35034e-05	Stat3	0.156285	Mus musculus signal transducer and activator of transcription 3 (Stat3), transcript variant 1, mRNA [NM_213659]
A_51_P102355	226470	0.0610238	Zbtb41	0.0809178	Mus musculus zinc finger and BTB domain containing 41 homolog (Zbtb41), mRNA [NM_172643]

## Sheet: ES and CSE high
probe ID	entrez gene ID	ANOVA q-value	gene symbol	fold change (Log2)	definitaion
A_55_P2183587	14632	0.000104206	Gli1	4.18379	Mus musculus GLI-Kruppel family member GLI1 (Gli1), mRNA [NM_010296]
A_55_P2061253	18997	0.000998464	Pou4f2	3.69564	Mus musculus POU domain, class 4, transcription factor 2 (Pou4f2), mRNA [NM_138944]
A_55_P2163353	20675	1.66285e-06	Sox3	3.6313	Mus musculus SRY-box containing gene 3 (Sox3), mRNA [NM_009237]
A_55_P2160815	15221	0.000929659	Foxd3	3.5562	Mus musculus forkhead box D3 (Foxd3), mRNA [NM_010425]
A_51_P513311	20183	2.78935e-07	Rxrg	3.39739	Mus musculus retinoid X receptor gamma (Rxrg), transcript variant 1, mRNA [NM_009107]
A_55_P2157023	20671	0.000395354	Sox17	3.2035	Mus musculus SRY-box containing gene 17 (Sox17), mRNA [NM_011441]
A_52_P307739	20674	2.26497e-08	Sox2	2.85433	Mus musculus SRY-box containing gene 2 (Sox2), mRNA [NM_011443]
A_51_P404193	64406	0.0108142	Sp5	2.56304	Mus musculus trans-acting transcription factor 5 (Sp5), mRNA [NM_022435]
A_55_P2122997	52463	4.45616e-07	Tet1	2.55894	Mus musculus tet methylcytosine dioxygenase 1 (Tet1), transcript variant 1, mRNA [NM_001253857]
A_51_P472274	20672	0.000130381	Sox18	2.40502	Mus musculus SRY-box containing gene 18 (Sox18), mRNA [NM_009236]
A_55_P1977943	53626	2.37937e-05	Insm1	2.40441	Mus musculus insulinoma-associated 1 (Insm1), mRNA [NM_016889]
A_55_P2106690	21349	4.41886e-05	Tal1	2.21892	Mus musculus T cell acute lymphocytic leukemia 1 (Tal1), mRNA [NM_011527]
A_55_P2052563	15901	2.396e-05	Id1	2.19419	Mus musculus inhibitor of DNA binding 1 (Id1), mRNA [NM_010495]
A_55_P1978371	269610	0.000610604	Chd5	2.12402	Mus musculus chromodomain helicase DNA binding protein 5 (Chd5), transcript variant 1, mRNA [NM_001081376]
A_55_P1958275	14025	0.00168273	Bcl11a	2.04618	Mus musculus B cell CLL/lymphoma 11A (zinc finger protein) (Bcl11a), transcript variant 1, mRNA [NM_016707]
A_55_P2106504	207667	0.00926155	Skor1	1.91276	Mus musculus SKI family transcriptional corepressor 1 (Skor1), transcript variant 1, mRNA [NM_172446]
A_52_P294253	22701	4.41399e-07	Zfp41	1.80778	Mus musculus zinc finger protein 41 (Zfp41), transcript variant 1, mRNA [NM_011759]
A_51_P206197	71828	5.92532e-05	Gtf2a1l	1.79496	Mus musculus general transcription factor IIA, 1-like (Gtf2a1l), mRNA [NM_023630]
A_55_P2000434	207667	0.00580056	Skor1	1.7784	Mus musculus SKI family transcriptional corepressor 1 (Skor1), transcript variant 1, mRNA [NM_172446]
A_51_P476018	20680	0.0132057	Sox7	1.74051	Mus musculus SRY-box containing gene 7 (Sox7), mRNA [NM_011446]
A_55_P2367250	18996	5.79372e-05	Pou4f1	1.66856	Mus musculus POU domain, class 4, transcription factor 1 (Pou4f1), mRNA [NM_011143]
A_51_P256093	26399	1.78213e-05	Map2k6	1.63913	Mus musculus mitogen-activated protein kinase kinase 6 (Map2k6), mRNA [NM_011943]
A_55_P2094706	20671	0.00494545	Sox17	1.50737	Mus musculus SRY-box containing gene 17 (Sox17), mRNA [NM_011441]
A_55_P2004807	71059	1.20762e-05	Hexim2	1.40631	Mus musculus hexamethylene bis-acetamide inducible 2 (Hexim2), transcript variant 1, mRNA [NM_027658]
A_66_P115541	20667	0.00354756	Sox12	1.40377	Mus musculus SRY-box containing gene 12 (Sox12), mRNA [NM_011438]
A_55_P2102335	94187	0.00109996	Zfp423	1.38243	Mus musculus zinc finger protein 423 (Zfp423), mRNA [NM_033327]
A_52_P342131	328977	6.24078e-05	Zfp532	1.3515	Mus musculus zinc finger protein 532 (Zfp532), mRNA [NM_207255]
A_55_P2049429	68770	5.31116e-06	Phtf2	1.32644	Mus musculus putative homeodomain transcription factor 2 (Phtf2), mRNA [NM_172992]
A_51_P368009	242705	0.000840814	E2f2	1.29122	Mus musculus E2F transcription factor 2 (E2f2), mRNA [NM_177733]
A_55_P2073705	211586	1.24948e-06	Tfdp2	1.22936	Mus musculus transcription factor Dp 2 (Tfdp2), transcript variant 1, mRNA [NM_178667]
A_55_P2049428	68770	0.000380479	Phtf2	1.21396	Mus musculus putative homeodomain transcription factor 2 (Phtf2), mRNA [NM_172992]
A_55_P2065149	30841	8.37387e-06	Kdm2b	1.20993	Mus musculus lysine (K)-specific demethylase 2B (Kdm2b), transcript variant 1, mRNA [NM_001003953]
A_52_P601980	75605	4.3153e-07	Kdm5b	1.20069	Mus musculus lysine (K)-specific demethylase 5B (Kdm5b), mRNA [NM_152895]
A_66_P139267	19664	9.7166e-06	Rbpj	1.19993	Mus musculus recombination signal binding protein for immunoglobulin kappa J region (Rbpj), transcript variant 1, mRNA [NM_009035]
A_55_P2060097	70779	8.93389e-05	Prdm5	1.17813	Mus musculus PR domain containing 5 (Prdm5), mRNA [NM_027547]
A_55_P2078780	18612	0.000505613	Etv4	1.17564	Mus musculus ets variant gene 4 (E1A enhancer binding protein, E1AF) (Etv4), mRNA [NM_008815]
A_55_P2148921	94187	8.66508e-05	Zfp423	1.15351	Mus musculus zinc finger protein 423 (Zfp423), mRNA [NM_033327]
A_66_P120484	103537	0.0450461	Mbtd1	1.1518	Mus musculus mbt domain containing 1 (Mbtd1), mRNA [NM_134012]
A_51_P328442	94187	0.00145099	Zfp423	1.14805	Mus musculus zinc finger protein 423 (Zfp423), mRNA [NM_033327]
A_55_P2008176	22758	3.4981e-05	Zscan12	1.11059	Mus musculus zinc finger and SCAN domain containing 12 (Zscan12), mRNA [NM_016684]
A_51_P360963	103537	0.0563328	Mbtd1	1.10181	Mus musculus mbt domain containing 1 (Mbtd1), mRNA [NM_134012]
A_51_P425962	13992	0.000163313	Khdrbs3	1.09766	Mus musculus KH domain containing, RNA binding, signal transduction associated 3 (Khdrbs3), mRNA [NM_010158]
A_52_P387724	21415	0.00426446	Tcf7l1	1.09563	Mus musculus transcription factor 7 like 1 (T cell specific, HMG box) (Tcf7l1), transcript variant 1, mRNA [NM_001079822]
A_55_P2074246	193452	1.54404e-07	Zfp184	1.09313	Mus musculus zinc finger protein 184 (Kruppel-like) (Zfp184), mRNA [NM_183014]
A_51_P399071	11737	0.000108291	Anp32a	1.06095	Mus musculus acidic (leucine-rich) nuclear phosphoprotein 32 family, member A (Anp32a), mRNA [NM_009672]
A_51_P314111	101739	0.0504366	Psip1	1.05706	Mus musculus PC4 and SFRS1 interacting protein 1 (Psip1), mRNA [NM_133948]
A_66_P121770	67781	3.51358e-08	Ilf2	1.01467	Mus musculus interleukin enhancer binding factor 2 (Ilf2), mRNA [NM_026374]
A_55_P2208579	225631	0.00127783	Onecut2	1.01267	Mus musculus one cut domain, family member 2 (Onecut2), mRNA [NM_194268]
A_52_P13730	12416	0.00187149	Cbx2	1.01203	Mus musculus chromobox 2 (Cbx2), mRNA [NM_007623]
A_55_P1992676	21429	0.0126089	Ubtf	0.996392	Mus musculus upstream binding transcription factor, RNA polymerase I (Ubtf), transcript variant 1, mRNA [NM_011551]
A_52_P291083	18291	0.00802311	Nobox	0.959024	Mus musculus NOBOX oogenesis homeobox (Nobox), mRNA [NM_130869]
A_55_P2158498	12229	0.000978231	Btk	0.920423	Mus musculus Bruton agammaglobulinemia tyrosine kinase (Btk), mRNA [NM_013482]
A_55_P2025959	109151	0.0751825	Chd9	0.908583	Mus musculus chromodomain helicase DNA binding protein 9 (Chd9), mRNA [NM_177224]
A_51_P203710	63856	1.17773e-07	Taf8	0.884994	Mus musculus TAF8 RNA polymerase II, TATA box binding protein (TBP)-associated factorq (Taf8), mRNA [NM_022015]
A_51_P311905	72341	0.000177892	Elp6	0.880931	Mus musculus elongator acetyltransferase complex subunit 6 (Elp6), mRNA [NM_001081381]
A_55_P2024327	232811	2.73371e-05	Suv420h2	0.870335	Mus musculus suppressor of variegation 4-20 homolog 2 (Drosophila) (Suv420h2), transcript variant 1, mRNA [NM_146177]
A_55_P2167112	235041	0.00412977	Kank2	0.870114	Mus musculus KN motif and ankyrin repeat domains 2 (Kank2), mRNA [NM_145611]
A_51_P158552	22758	1.00502e-05	Zscan12	0.861818	Mus musculus zinc finger and SCAN domain containing 12 (Zscan12), mRNA [NM_016684]
A_55_P2167769	93760	0.00172393	Arid1a	0.846225	Mus musculus AT rich interactive domain 1A (SWI-like) (Arid1a), mRNA [NM_001080819]
A_55_P2164189	71514	0.00437648	Sfpq	0.824116	Mus musculus splicing factor proline/glutamine rich (polypyrimidine tract binding protein associated) (Sfpq), transcript variant 1, mRNA [NM_023603]
A_55_P2065449	75605	1.05286e-05	Kdm5b	0.799046	Mus musculus lysine (K)-specific demethylase 5B (Kdm5b), mRNA [NM_152895]
A_51_P361492	18986	0.0177987	Pou2f1	0.793603	Mus musculus POU domain, class 2, transcription factor 1 (Pou2f1), transcript variant 4, mRNA [NM_198934]
A_55_P2128451	71514	0.00167959	Sfpq	0.790605	Mus musculus splicing factor proline/glutamine rich (polypyrimidine tract binding protein associated) (Sfpq), transcript variant 1, mRNA [NM_023603]
A_55_P1983209	71330	0.00229552	Rcbtb1	0.788105	Mus musculus regulator of chromosome condensation (RCC1) and BTB (POZ) domain containing protein 1 (Rcbtb1), mRNA [NM_027764]
A_55_P1994052	228790	1.28815e-05	Asxl1	0.787951	Mus musculus additional sex combs like 1 (Asxl1), mRNA [NM_001039939]
A_55_P2048096	109889	2.51897e-05	Mzf1	0.781268	Mus musculus myeloid zinc finger 1 (Mzf1), mRNA [NM_145819]
A_55_P1964812	21418	0.0210238	Tfap2a	0.775521	Mus musculus transcription factor AP-2, alpha (Tfap2a), transcript variant 2, mRNA [NM_001122948]
A_55_P2009792	15185	2.37304e-05	Hdac6	0.752254	Mus musculus histone deacetylase 6 (Hdac6), transcript variant 1, mRNA [NM_010413]
A_51_P389664	545474	0.00339272	Scrt2	0.75187	Mus musculus scratch homolog 2, zinc finger protein (Drosophila) (Scrt2), mRNA [NM_001160410]
A_51_P246471	18515	0.000104422	Pbx2	0.722329	Mus musculus pre B cell leukemia homeobox 2 (Pbx2), mRNA [NM_017463]
A_55_P2113066	22757	4.76438e-07	Zkscan5	0.721833	Mus musculus zinc finger with KRAB and SCAN domains 5 (Zkscan5), transcript variant 1, mRNA [NM_016683]
A_52_P498985	269639	4.23022e-05	Zfp512	0.7196	Mus musculus zinc finger protein 512 (Zfp512), mRNA [NM_172993]
A_55_P2123902	18072	0.0947349	Nhlh2	0.710365	Mus musculus nescient helix loop helix 2 (Nhlh2), mRNA [NM_178777]
A_55_P1972852	51812	4.99414e-05	Mcrs1	0.689786	Mus musculus microspherule protein 1 (Mcrs1), transcript variant 1, mRNA [NM_016766]
A_52_P600535	22698	0.0110629	Zfp39	0.666374	Mus musculus zinc finger protein 39 (Zfp39), mRNA [NM_011758]
A_55_P2010332	14030	0.0110285	Ewsr1	0.666046	Mus musculus Ewing sarcoma breakpoint region 1 (Ewsr1), mRNA [NM_007968]
A_55_P1967568	66511	0.000110959	Chtop	0.66496	Mus musculus chromatin target of PRMT1 (Chtop), mRNA [NM_023215]
A_55_P1998159	54006	5.26797e-05	Deaf1	0.646032	Mus musculus deformed epidermal autoregulatory factor 1 (Drosophila) (Deaf1), transcript variant 1, mRNA [NM_016874]
A_51_P388329	16764	0.000263565	Aff3	0.638047	Mus musculus AF4/FMR2 family, member 3 (Aff3), mRNA [NM_010678]
A_55_P1995141	69743	0.0371595	Casz1	0.59266	Mus musculus castor zinc finger 1 (Casz1), transcript variant 1, mRNA [NM_001159344]
A_55_P2067181	30941	0.000316793	Usp21	0.5851	Mus musculus ubiquitin specific peptidase 21 (Usp21), mRNA [NM_013919]
A_55_P2073647	58523	4.35157e-05	Elp2	0.584786	Mus musculus elongator acetyltransferase complex subunit 2 (Elp2), mRNA [NM_021448]
A_52_P357484	235134	5.714e-05	Nfrkb	0.583273	Mus musculus nuclear factor related to kappa B binding protein (Nfrkb), mRNA [NM_172766]
A_52_P579876	71954	0.00740653	Suds3	0.582925	Mus musculus suppressor of defective silencing 3 homolog (S. cerevisiae) (Suds3), transcript variant 1, mRNA [NM_178622]
A_55_P2094731	20668	0.0183308	Sox13	0.569532	Mus musculus SRY-box containing gene 13 (Sox13), mRNA [NM_011439]
A_51_P406638	19687	0.00152376	Rfc1	0.569137	Mus musculus replication factor C (activator 1) 1 (Rfc1), mRNA [NM_011258]
A_51_P314487	78929	0.0135942	Polr3h	0.559875	Mus musculus polymerase (RNA) III (DNA directed) polypeptide H (Polr3h), mRNA [NM_030229]
A_55_P2016877	18193	0.0165692	Nsd1	0.559101	Mus musculus nuclear receptor-binding SET-domain protein 1 (Nsd1), mRNA [NM_008739]
A_55_P2186439	66511	0.0125315	Chtop	0.557803	Mus musculus chromatin target of PRMT1 (Chtop), mRNA [NM_023215]
A_55_P2073084	71752	0.0185588	Gtf3c2	0.538283	Mus musculus general transcription factor IIIC, polypeptide 2, beta (Gtf3c2), mRNA [NM_027901]
A_52_P301223	93871	0.0576243	Brwd1	0.535859	Mus musculus bromodomain and WD repeat domain containing 1 (Brwd1), transcript variant 3, mRNA [NM_176928]
A_66_P133202	18046	0.0116373	Nfyc	0.5309	Mus musculus nuclear transcription factor-Y gamma (Nfyc), transcript variant 1, mRNA [NM_008692]
A_52_P569038	72068	0.00870421	Cnot2	0.523694	Mus musculus CCR4-NOT transcription complex, subunit 2 (Cnot2), transcript variant 1, mRNA [NM_001037846]
A_51_P469252	239546	0.0253955	Zfp647	0.515017	Mus musculus zinc finger protein 647 (Zfp647), transcript variant 2, mRNA [NM_172817]
A_55_P1954551	269870	0.000181516	Zfp446	0.514116	Mus musculus zinc finger protein 446 (Zfp446), transcript variant 3, mRNA [NM_001168562]
A_66_P137048	17283	0.00617981	Men1	0.510014	Mus musculus multiple endocrine neoplasia 1 (Men1), transcript variant 2, mRNA [NM_008583]
A_51_P233788	66233	0.000480495	Dmap1	0.506975	Mus musculus DNA methyltransferase 1-associated protein 1 (Dmap1), mRNA [NM_023178]
A_55_P2095345	19401	5.23013e-05	Rara	0.483981	Mus musculus retinoic acid receptor, alpha (Rara), transcript variant 2, mRNA [NM_001177302]
A_51_P382253	19821	0.0477955	Rnf2	0.479098	Mus musculus ring finger protein 2 (Rnf2), mRNA [NM_011277]
A_55_P1978306	57908	0.00760472	Zfp318	0.468103	Mus musculus zinc finger protein 318 (Zfp318), transcript variant 1, mRNA [NM_207671]
A_55_P2118575	116940	0.0177346	Tgs1	0.467177	Mus musculus trimethylguanosine synthase homolog (S. cerevisiae) (Tgs1), mRNA [NM_054089]
A_55_P2008687	18099	0.000607848	Nlk	0.46714	Mus musculus nemo like kinase (Nlk), mRNA [NM_008702]
A_55_P2129029	20587	0.000635234	Smarcb1	0.462588	Mus musculus SWI/SNF related, matrix associated, actin dependent regulator of chromatin, subfamily b, member 1 (Smarcb1), transcript variant 1, mRNA [NM_011418]
A_51_P314339	66511	0.00585907	Chtop	0.458284	Mus musculus chromatin target of PRMT1 (Chtop), mRNA [NM_023215]
A_55_P1958306	230753	0.00512524	Thrap3	0.452698	Mus musculus thyroid hormone receptor associated protein 3 (Thrap3), mRNA [NM_146153]
A_55_P1989858	230753	0.00212866	Thrap3	0.445618	Mus musculus thyroid hormone receptor associated protein 3, mRNA (cDNA clone IMAGE:3498255), with apparent retained intron. [BC040346]
A_55_P2062622	53610	0.0480933	Nono	0.443857	Mus musculus non-POU-domain-containing, octamer binding protein (Nono), transcript variant 1, mRNA [NM_023144]
A_55_P2171802	330301	0.083734	Zfp786	0.432849	Mus musculus zinc finger protein 786 (Zfp786), mRNA [NM_177882]
A_66_P139355	27223	0.0649082	Trp53bp1	0.428228	Mus musculus transformation related protein 53 binding protein 1 (Trp53bp1), mRNA [NM_013735]
A_51_P212630	67772	0.00448967	Chd8	0.419735	Mus musculus chromodomain helicase DNA binding protein 8 (Chd8), mRNA [NM_201637]
A_51_P138044	56458	0.00257153	Foxo1	0.419671	Mus musculus forkhead box O1 (Foxo1), mRNA [NM_019739]
A_51_P285042	76246	0.000360548	Rtf1	0.416828	Mus musculus Rtf1, Paf1/RNA polymerase II complex component, homolog (S. cerevisiae) (Rtf1), mRNA [NM_030112]
A_52_P574697	20218	0.073662	Khdrbs1	0.410156	Mus musculus KH domain containing, RNA binding, signal transduction associated 1 (Khdrbs1), transcript variant 1, mRNA [NM_011317]
A_51_P253537	12915	0.060525	Atf6b	0.407902	Mus musculus activating transcription factor 6 beta (Atf6b), mRNA [NM_017406]
A_55_P1998411	66075	0.00228581	Chchd3	0.397542	Mus musculus coiled-coil-helix-coiled-coil-helix domain containing 3 (Chchd3), mRNA [NM_025336]
A_52_P561927	20185	0.0341376	Ncor1	0.386561	Mus musculus nuclear receptor co-repressor 1 (Ncor1), transcript variant 2, mRNA [NM_011308]
A_52_P305073	56469	0.00868399	Pias1	0.380868	Mus musculus protein inhibitor of activated STAT 1 (Pias1), mRNA [NM_019663]
A_55_P2057065	70239	0.0221024	Gtf3c5	0.374144	Mus musculus general transcription factor IIIC, polypeptide 5 (Gtf3c5), mRNA [NM_148928]
A_55_P2037897	67382	0.00451986	Brd3	0.344119	Mus musculus bromodomain containing 3 (Brd3), transcript variant 3, mRNA [NM_023336]
A_55_P1957927	53610	0.0416176	Nono	0.343134	Mus musculus non-POU-domain-containing, octamer binding protein (Nono), transcript variant 1, mRNA [NM_023144]
A_55_P1989928	217708	0.00817212	Lin52	0.341158	Mus musculus lin-52 homolog (C. elegans) (Lin52), mRNA [NM_173756]
A_55_P2186356	231148	0.0385894	Ablim2	0.33375	Mus musculus actin-binding LIM protein 2 (Ablim2), transcript variant 1, mRNA [NM_001177696]
A_51_P177583	67959	0.0366134	Puf60	0.322033	Mus musculus poly-U binding splicing factor 60 (Puf60), transcript variant 1, mRNA [NM_028364]
A_55_P2009013	19708	0.00521131	Dpf2	0.315273	Mus musculus D4, zinc and double PHD fingers family 2 (Dpf2), mRNA [NM_011262]
A_55_P1970154	50849	0.0829401	Rnf10	0.281066	Mus musculus ring finger protein 10 (Rnf10), mRNA [NM_016698]
A_52_P241508	72147	0.0885125	Zbtb46	0.278947	Mus musculus zinc finger and BTB domain containing 46 (Zbtb46), transcript variant 2, mRNA [NM_028125]
A_51_P183995	54624	0.0573202	Paf1	0.205843	Mus musculus Paf1, RNA polymerase II associated factor, homolog (S. cerevisiae) (Paf1), mRNA [NM_019458]
A_51_P477902	20591	0.00867261	Kdm5c	0.202324	Mus musculus lysine (K)-specific demethylase 5C (Kdm5c), mRNA [NM_013668]
A_55_P1987121	68045	0.0133129	2700060E02Rik	0.176045	Mus musculus RIKEN cDNA 2700060E02 gene (2700060E02Rik), mRNA [NM_026528]
A_51_P114878	230233	3.39587e-06	Ikbkap	0.0666346	Mus musculus inhibitor of kappa light polypeptide enhancer in B cells, kinase complex-associated protein (Ikbkap), mRNA [NM_026079]
A_51_P103757	67773	4.18094e-05	Kat8	0.0559648	Mus musculus K(lysine) acetyltransferase 8 (Kat8), mRNA [NM_026370]
A_51_P481788	26413	0.00838017	Mapk1	0.0502562	Mus musculus mitogen-activated protein kinase 1 (Mapk1), transcript variant 1, mRNA [NM_011949]
